# Supplementary material for: Ultrastructural and Proteomic Analyses Revealed the Mechanism by Which Foliar Spraying of Se Nanoparticles Alleviated the Toxicity of Microplastics in Pistia stratiotes L
Source: Toxics. 2025 Oct 30;13(11):938. doi: 10.3390/toxics13110938 (PMC12656514; doi:10.3390/toxics13110938)
Supplement: Supplementary file 1 [file toxics-13-00938-s001.zip]

Archive with 8 entries (8 files):
- Table S 6-Top thirty up-down DEPs statistics  protein structure diagram.xlsx
- Table S1-Top thirty up-down DEPs statistics protein difference map.xlsx
- Table S2-Subcellular statistical table.xlsx
- Table S3-GO enrichment analysis statistical table all.xlsx
- Table S4-KEGG Enrichment Analysis Statistical Table.xlsx
- Table S5-Overview Table of Protein Function Annotation.xlsx
- Highlight.pdf
- Supporting Information.pdf
