# Supplementary material for: Ultrastructural and Proteomic Analyses Revealed the Mechanism by Which Foliar Spraying of Se Nanoparticles Alleviated the Toxicity of Microplastics in Pistia stratiotes L
Source: Toxics. 2025 Oct 30;13(11):938. doi: 10.3390/toxics13110938 (PMC12656514; doi:10.3390/toxics13110938)
Supplement: Supplementary file 1 [file toxics-13-00938-s001.zip › Table S 6-Top thirty up-down DEPs statistics protein structure diagram.xlsx]

## Sheet: CK vs NPS
Table S4 Top 30 up-down DEPs statistics and structure diagram
CK VS NPS
ID	Regulate	KO ID	KO Name	Pathway ID	Pathway_defition	Subcellular Loc	Protein image	PDB link	PDB DOI	PDB ID	structure characteristic	Classification
TRINITY_DN15481_c0_g1_i7_orfp1	up	K00012	UGDH, ugd	map00520;map00040;map01250;map00053;map01240	Amino sugar and nucleotide sugar metabolism;Pentose and glucuronate interconversions;Biosynthesis of nucleotide sugars;Ascorbate and aldarate metabolism;Biosynthesis of cofactors	cytoplasmic		https://www.rcsb.org/structure/3TF5	https://doi.org/10.2210/pdb3TF5/pdb	3TF5	Structure of UDP-glucose dehydrogenase V132 deletion	OXIDOREDUCTASE
TRINITY_DN209912_c0_g5_i1_orfp1	up	K05661	ABCB6	map02010	ABC transporters	ER		https://www.rcsb.org/structure/1KP2	https://doi.org/10.2210/pdb1KP2/pdb	1KP2	Crystal Structure of E. coli Argininosuccinate Synthetase in Complex with ATP	LIGASE
TRINITY_DN21009_c0_g2_i1_orfp1	up	K15728	LPIN	map00564;map00561	Glycerophospholipid metabolism;Glycerolipid metabolism	cytoplasmic		https://www.rcsb.org/structure/5JWY	https://doi.org/10.2210/pdb5JWY/pdb	5JWY	Structure of lipid phosphate phosphatase PgpB complex with PE	HYDROLASE
TRINITY_DN238038_c0_g5_i1_orfp1	up	K01255	CARP, pepA	map00480	Glutathione metabolism	cytoplasmic		https://www.rcsb.org/structure/3KL9	https://doi.org/10.2210/pdb3KL9/pdb	3KL9	Crystal structure of PepA from Streptococcus pneumoniae	HYDROLASE
TRINITY_DN358675_c0_g1_i1_orfp1	up	K00232	E1.3.3.6, ACOX1, ACOX3	map00640;map00592;map01040;map00071;map04146;map00410	Propanoate metabolism;alpha-Linolenic acid metabolism;Biosynthesis of unsaturated fatty acids;Fatty acid degradation;Peroxisome;beta-Alanine metabolism	peroxisomal		https://www.rcsb.org/structure/1W07	https://doi.org/10.2210/pdb1W07/pdb	1W07	Arabidopsis thaliana acyl-CoA oxidase 1	OXIDOREDUCTASE
TRINITY_DN313412_c0_g1_i1_orfp1	up	K02882	RP-L18Ae, RPL18A	map03010	Ribosome	chloroplast		https://www.rcsb.org/structure/2JXT	https://doi.org/10.2210/pdb2JXT/pdb	2JXT	Solution structure of 50S ribosomal protein LX from Methanobacterium thermoautotrophicum. Northeast Structural Genomics Consortium (NESG) target TR80	RIBOSOMAL PROTEIN
TRINITY_DN298_c0_g1_i11_orfp1	up	K14489	AHK2_3_4	map04075	Plant hormone signal transduction	cytoplasmic		https://www.rcsb.org/structure/3T4J	https://doi.org/10.2210/pdb3T4J/pdb	3T4J	Arabidopsis histidine kinase 4 sensor domain in complex with N-isopentenyl adenine	hormone receptor
TRINITY_DN250349_c0_g1_i1_orfp1	up	K14565	NOP58	map03008	Ribosome biogenesis in eukaryotes	chloroplast		https://www.rcsb.org/structure/3T7Z	https://doi.org/10.2210/pdb3T7Z/pdb	3T7Z	Structure of Methanocaldococcus jannaschii Nop N-terminal domain	PROTEIN BINDING
TRINITY_DN38296_c1_g1_i1_orfp1	up	K04043	dnaK, HSPA9	map03018	RNA degradation	chloroplast		https://www.rcsb.org/structure/1DKY	https://doi.org/10.2210/pdb1DKY/pdb	1DKY	THE SUBSTRATE BINDING DOMAIN OF DNAK IN COMPLEX WITH A SUBSTRATE PEPTIDE, DETERMINED FROM TYPE 2 NATIVE CRYSTALS	COMPLEX (MOLECULAR CHAPERONE/PEPTIDE)
TRINITY_DN5744_c0_g1_i1_orfp1	up	K04077	groEL, HSPD1	map03018	RNA degradation	chloroplast		https://www.rcsb.org/structure/1Q3Q	https://doi.org/10.2210/pdb1Q3Q/pdb	1Q3Q	Crystal structure of the chaperonin from Thermococcus strain KS-1 (two-point mutant complexed with AMP-PNP)	CHAPERONE
TRINITY_DN16810_c0_g1_i1_orfp1	up	K00799	GST, gst	map00480	Glutathione metabolism	cytoplasmic		https://www.rcsb.org/structure/2H8A	https://doi.org/10.2210/pdb5A5K/pdb	5A5K	AtGSTF2 from Arabidopsis thaliana in complex with camalexin	TRANSFERASE
TRINITY_DN5047_c0_g1_i1_orfp1	up	K12876	RBM8A, Y14	map03013;map03015;map03040	Nucleocytoplasmic transport;mRNA surveillance pathway;Spliceosome	nuclear		https://www.rcsb.org/structure/1P27	https://doi.org/10.2210/pdb1P27/pdb	1P27	Crystal Structure of the Human Y14/Magoh complex	RNA BINDING PROTEIN
TRINITY_DN376499_c0_g1_i1_orfp1	up	K01698	hemB, ALAD	map00860;map01240	Porphyrin metabolism;Biosynthesis of cofactors	chloroplast		https://www.rcsb.org/structure/5OV4	https://doi.org/10.2210/pdb5OV4/pdb	5OV4	Bacillus megaterium porphobilinogen deaminase D82A mutant	TRANSFERASE
TRINITY_DN5884_c0_g2_i1_orfp1	up	K01623	ALDO	map00010;map00030;map00051;map00710	Glycolysis / Gluconeogenesis;Pentose phosphate pathway;Fructose and mannose metabolism;Carbon fixation in photosynthetic organisms	chloroplast		https://www.rcsb.org/structure/2IQT	https://doi.org/10.2210/pdb2IQT/pdb	2IQT	Crystal Structure of Fructose-Bisphosphate Aldolase, Class I from Porphyromonas gingivalis	LYASE
TRINITY_DN4068_c0_g2_i1_orfp1	up	K04564	SOD2	map04146	Peroxisome	mitochondrial		https://www.rcsb.org/structure/3BFR	https://www.rcsb.org/structure/3BFR	3BFR	The crystal structure of Sod2 from Saccharomyces cerevisiae	OXIDOREDUCTASE
TRINITY_DN7645_c1_g2_i1_orfp1	up	K08913	LHCB2	map00196	Photosynthesis - antenna proteins	cytoplasmic		https://www.rcsb.org/structure/8Y15	https://doi.org/10.2210/pdb8Y15/pdb	8Y15	Cryo-EM structure of Light-harvesting complex from Spinacia oleracea	PHOTOSYNTHESIS
TRINITY_DN20090_c0_g5_i2_orfp1	up	K08908	LHCA2	map00196	Photosynthesis - antenna proteins	chloroplast		https://www.rcsb.org/structure/1QZV	https://doi.org/10.2210/pdb1QZV/pdb	1QZV	Crystal structure of plant photosystem I	PHOTOSYNTHESIS
TRINITY_DN9484_c0_g3_i4_orfp1	up	K02940	RP-L9e, RPL9	map03010	Ribosome	chloroplast		https://www.rcsb.org/structure/1NKW	https://doi.org/10.2210/pdb1NKW/pdb	1NKW	Crystal Structure Of The Large Ribosomal Subunit From Deinococcus Radiodurans	RIBOSOME
TRINITY_DN29750_c1_g1_i3_orfp1	up	K01962	accA	map00640;map00061;map00620	Propanoate metabolism;Fatty acid biosynthesis;Pyruvate metabolism	chloroplast		https://www.rcsb.org/structure/2F9I	https://doi.org/10.2210/pdb2F9I/pdb	2F9I	Crystal Structure of the carboxyltransferase subunit of ACC from Staphylococcus aureus	TRANSFERASE
TRINITY_DN17723_c0_g1_i1_orfp1	up	K00232	E1.3.3.6, ACOX1, ACOX3	map00640;map00592;map01040;map00071;map04146;map00410	Propanoate metabolism;alpha-Linolenic acid metabolism;Biosynthesis of unsaturated fatty acids;Fatty acid degradation;Peroxisome;beta-Alanine metabolism	peroxisomal		https://www.rcsb.org/structure/1W07	https://doi.org/10.2210/pdb1W07/pdb	1W07	Arabidopsis thaliana acyl-CoA oxidase 1	OXIDOREDUCTASE
TRINITY_DN3231_c0_g1_i2_orfp1	up	K02920	RP-L36e, RPL36	map03010	Ribosome	nuclear		https://www.rcsb.org/structure/3JCS	https://doi.org/10.2210/pdb3JCS/pdb	3JCS	2.8 Angstrom cryo-EM structure of the large ribosomal subunit from the eukaryotic parasite Leishmania	RIBOSOME
TRINITY_DN75149_c0_g2_i2_orfp1	up	K00975	glgC	map00520;map00500;map01250	Amino sugar and nucleotide sugar metabolism;Starch and sucrose metabolism;Biosynthesis of nucleotide sugars	mitochondrial		https://www.rcsb.org/structure/3BRK	https://doi.org/10.2210/pdb3BRK/pdb	3BRK	Crystal Structure of ADP-Glucose Pyrophosphorylase from Agrobacterium tumefaciens	TRANSFERASE
TRINITY_DN32942_c0_g1_i1_orfp1	up	K02974	RP-S24e, RPS24	map03010	Ribosome	chloroplast		https://www.rcsb.org/structure/2V94	https://doi.org/10.2210/pdb2V94/pdb	2V94	Crystal structure of P. abyssi RPS24	RIBOSOMAL PROTEIN
TRINITY_DN267832_c0_g3_i1_orfp1	up	K14015	NPLOC4, NPL4	map04141	Protein processing in endoplasmic reticulum	cytoplasmic		https://www.rcsb.org/structure/7WWP	https://doi.org/10.2210/pdb7WWP/pdb	7WWP	Crystal structure of human Npl4	PROTEIN BINDING
TRINITY_DN6414_c0_g2_i3_orfp1	up	K00688	PYG, glgP	map00500	Starch and sucrose metabolism	chloroplast		https://www.rcsb.org/structure/6KIH	https://doi.org/10.2210/pdb6KIH/pdb	6KIH	Sucrose-phosphate synthase (tll1590) from Thermosynechococcus elongatus	TRANSFERASE
TRINITY_DN22447_c0_g2_i1_orfp1	up	K04079	HSP90A, htpG	map04626;map04141	Plant-pathogen interaction;Protein processing in endoplasmic reticulum	chloroplast		https://www.rcsb.org/structure/7U4C	https://doi.org/10.2210/pdb7U4C/pdb	7U4C	Borrelia burgdorferi HtpG N-terminal domain (1-228) in complex with BX-2819	CHAPERONE/INHIBITOR
TRINITY_DN55219_c0_g3_i2_orfp1	up	K18151	UAH	map00230	Purine metabolism	ER		https://www.rcsb.org/structure/4PXB	https://doi.org/10.2210/pdb4PXB/pdb	4PXB	The crystal structure of AtUAH in complex with (S)-ureidoglycolate	HYDROLASE
TRINITY_DN50888_c0_g1_i1_orfp1	up	K05546	GANAB	map00510;map04141	N-Glycan biosynthesis;Protein processing in endoplasmic reticulum	vacuolar		https://www.rcsb.org/structure/7KBJ	https://doi.org/10.2210/pdb7KBJ/pdb	7KBJ	Co-crystal structure of alpha glucosidase with compound 9	HYDROLASE
TRINITY_DN36383_c0_g1_i1_orfp1	up	K08913	LHCB2	map00196	Photosynthesis - antenna proteins	cytoplasmic		https://www.rcsb.org/structure/8Y15	https://doi.org/10.2210/pdb8Y15/pdb	8Y15	Cryo-EM structure of Light-harvesting complex from Spinacia oleracea	PHOTOSYNTHESIS
TRINITY_DN4659_c0_g1_i12_orfp1	up	K00430	E1.11.1.7	map00940	Phenylpropanoid biosynthesis	extracellular		https://www.rcsb.org/structure/1U2J	https://doi.org/10.2210/pdb1U2J/pdb	1U2J	Crystal structure of the C-terminal domain from the catalase-peroxidase KatG of Escherichia coli (P21 21 21)	OXIDOREDUCTASE
TRINITY_DN319531_c0_g1_i1_orfp1	down	K01805	xylA	map00040;map00051	Pentose and glucuronate interconversions;Fructose and mannose metabolism	cytoplasmic		https://www.rcsb.org/structure/1BXC	https://doi.org/10.2210/pdb1BXC/pdb	1BXC	XYLOSE ISOMERASE FROM THERMUS CALDOPHILUS	ISOMERASE
TRINITY_DN97818_c0_g1_i3_orfp1	down	K01897	ACSL, fadD	map04146;map00061;map00071	Peroxisome;Fatty acid biosynthesis;Fatty acid degradation	chloroplast		https://www.rcsb.org/structure/8IVI	https://doi.org/10.2210/pdb8IVI/pdb	8IVI	crystal structure of a medium-long chain fatty acyl-CoA ligase	LIGASE
TRINITY_DN26448_c0_g3_i1_orfp1	down	K00700	GBE1, glgB	map00500	Starch and sucrose metabolism	chloroplast		https://www.rcsb.org/structure/6JOY	https://doi.org/10.2210/pdb6JOY/pdb	6JOY	The X-ray Crystallographic Structure of Branching Enzyme from Rhodothermus obamensis STB05	CARBOHYDRATE
TRINITY_DN279940_c0_g1_i1_orfp1	down	K12405	HSD17B4	map04146;map01040	Peroxisome;Biosynthesis of unsaturated fatty acids	chloroplast		https://www.rcsb.org/structure/6Z1W	https://doi.org/10.2210/pdb6Z1W/pdb	6Z1W	Crystal structure of human steroid carrier protein SL (SCP-2L) mutant A100C	OXIDOREDUCTASE
TRINITY_DN244238_c0_g3_i1_orfp1	down	K02941	RP-LP0, RPLP0	map03010	Ribosome	chloroplast		https://www.rcsb.org/structure/5D6	https://doi.org/10.2210/pdb5D6G/pdb	5D6G	CRYSTAL STRUCTURE OF FRAGMENT OF RIBOSOMAL PROTEIN P0 IN COMPLEX WITH 74NT 23S RNA FROM METHANOCOCCUS JANNASCHII	TRANSLATION
TRINITY_DN6414_c0_g1_i1_orfp1	down	K00688	PYG, glgP	map00500	Starch and sucrose metabolism	mitochondrial		https://www.rcsb.org/structure/9GPB	https://doi.org/10.2210/pdb9GPB/pdb	9GPB	THE ALLOSTERIC TRANSITION OF GLYCOGEN PHOSPHORYLASE	GLYCOGEN PHOSPHORYLASE
TRINITY_DN37008_c0_g3_i1_orfp1	down	K08913	LHCB2	map00196	Photosynthesis - antenna proteins	chloroplast		https://www.rcsb.org/structure/8Y15	https://doi.org/10.2210/pdb8Y15/pdb	8Y15	Cryo-EM structure of Light-harvesting complex from Spinacia oleracea	PHOTOSYNTHESIS
TRINITY_DN233133_c0_g1_i1_orfp1	down	K00549	metE	map00450;map00270	Selenocompound metabolism;Cysteine and methionine metabolism	cytoplasmic		https://www.rcsb.org/structure/1XDJ	https://doi.org/10.2210/pdb1XDJ/pdb	1XDJ	Crystal Structure of T. maritima Cobalamin-Independent Methionine Synthase complexed with Zn2+ and Homocysteine	TRANSFERASE
TRINITY_DN12626_c0_g3_i1_orfp1	down	K02875	RP-L14e, RPL14	map03010	Ribosome	cytoplasmic		https://www.rcsb.org/structure/2KDS	https://doi.org/10.2210/pdb2KDS/pdb	2KDS	Structure of Ribosomal Protein L14e from Sulfolobus solfataricus	RIBOSOMAL PROTEIN
TRINITY_DN15502_c0_g1_i1_orfp1	down	K01623	ALDO	map00010;map00030;map00051;map00710	Glycolysis / Gluconeogenesis;Pentose phosphate pathway;Fructose and mannose metabolism;Carbon fixation in photosynthetic organisms	cytoplasmic		https://www.rcsb.org/structure/2IQT	https://doi.org/10.2210/pdb2IQT/pdb	2IQT	Crystal Structure of Fructose-Bisphosphate Aldolase, Class I from Porphyromonas gingivalis	LYASE
TRINITY_DN6679_c0_g1_i2_orfp1	down	K02872	RP-L13Ae, RPL13A	map03010	Ribosome	chloroplast		https://www.rcsb.org/structure/1NKW	https://doi.org/10.2210/pdb1NKW/pdb	1NKW	Crystal Structure Of The Large Ribosomal Subunit From Deinococcus Radiodurans	RIBOSOME
TRINITY_DN13514_c0_g1_i1_orfp1	down	K00789	metK, MAT	map00270;map00999;map01240	Cysteine and methionine metabolism;Biosynthesis of various plant secondary metabolites;Biosynthesis of cofactors	cytoplasmic		https://www.rcsb.org/structure/1P7L	https://doi.org/10.2210/pdb1P7L/pdb	1P7L	S-Adenosylmethionine synthetase complexed with AMPPNP and Met.	TRANSFERASE
TRINITY_DN37278_c0_g2_i1_orfp1	down	K13126	PABPC	map03018;map03015	RNA degradation;mRNA surveillance pathway	cytoplasmic		https://www.rcsb.org/structure/4IVE	https://doi.org/10.2210/pdb4IVE/pdb	4IVE	Crystal structure of a polyadenylate-binding protein 3 (PABPC3) from Homo sapiens at 2.30 A resolution	RNA BINDING PROTEIN
TRINITY_DN7183_c0_g1_i6_orfp1	down	K01723	AOS	map00592	alpha-Linolenic acid metabolism	chloroplast		https://www.rcsb.org/structure/3VFC	https://doi.org/10.2210/pdb3VFC/pdb	3VFC	Crystal structure of enolase MSMEG_6132 (TARGET EFI-502282) from Mycobacterium smegmatis str. MC2 155 complexed with tartrate	LYASE
TRINITY_DN3562_c0_g1_i1_orfp1	down	K02969	RP-S20e, RPS20	map03010	Ribosome	chloroplast		https://www.rcsb.org/structure/9NPY	https://doi.org/10.2210/pdb9NPY/pdb	9NPY	SARS-CoV-2 nsp1 bound to the Rhinolophus lepidus 40S ribosome (local refinement of the 40S head)	RIBOSOME
TRINITY_DN12481_c0_g1_i2_orfp1	down	K10755	RFC2_4	map03430;map03410;map03420;map03030	Mismatch repair;Base excision repair;Nucleotide excision repair;DNA replication	chloroplast		https://www.rcsb.org/structure/2K6G	https://doi.org/10.2210/pdb2K6G/pdb	2K6G	Solution structure of the DNA binding BRCT domain from the large subunit of human Replication Factor C	DNA BINDING PROTEIN
TRINITY_DN10000_c1_g4_i1_orfp1	down	K08916	LHCB5	map00196	Photosynthesis - antenna proteins	mitochondrial		https://www.rcsb.org/structure/8W4O	https://doi.org/10.2210/pdb8W4O/pdb	8W4O	Structure of PSII-FCPII-G/H complex in the PSII-FCPII supercomplex from Cyclotella meneghiniana	PHOTOSYNTHESIS
TRINITY_DN77614_c0_g1_i1_orfp1	down	K01719	hemD, UROS	map00860;map01240	Porphyrin metabolism;Biosynthesis of cofactors	mitochondrial		https://www.rcsb.org/structure/3D8N	https://doi.org/10.2210/pdb3D8N/pdb	3D8N	Uroporphyrinogen III Synthase-Uroporphyringen III Complex	LYASE
TRINITY_DN51791_c0_g1_i1_orfp1	down	K02641	petH	map00195	Photosynthesis	chloroplast		https://www.rcsb.org/structure/1QGY	https://doi.org/10.2210/pdb1QGY/pdb	1QGY	Ferredoxin:NADP+ reductase mutant with Lys 75 replaced by Glu (K75E)	OXIDOREDUCTASE
TRINITY_DN36568_c0_g1_i1_orfp1	down	K04097	HPGDS	map00590;map00480	Arachidonic acid metabolism;Glutathione metabolism	cytoplasmic		https://www.rcsb.org/structure/1FHE	https://doi.org/10.2210/pdb1FHE/pdb	1FHE	GLUTATHIONE TRANSFERASE (FH47) FROM FASCIOLA HEPATICA	TRANSFERASE
TRINITY_DN6917_c0_g1_i1_orfp1	down	K03714	XYLT	map00513	Various types of N-glycan biosynthesis	cytoplasmic		https://www.rcsb.org/structure/6FOA	https://doi.org/10.2210/pdb6FOA/pdb	6FOA	Human Xylosyltransferase 1 apo structure	TRANSFERASE
TRINITY_DN61106_c0_g2_i1_orfp1	down	K08912	LHCB1	map00196	Photosynthesis - antenna proteins	chloroplast		https://www.rcsb.org/structure/2BHW	https://doi.org/10.2210/pdb2BHW/pdb	2BHW	PEA LIGHT-HARVESTING COMPLEX II AT 2.5 ANGSTROM RESOLUTION	PHOTOSYNTHESIS
TRINITY_DN6083_c0_g1_i1_orfp1	down	K02133	ATPeF1B, ATP5B, ATP2	map00190	Oxidative phosphorylation	chloroplast		https://www.rcsb.org/structure/6TDX	https://doi.org/10.2210/pdb6TDX/pdb	6TDX	Cryo-EM structure of Euglena gracilis mitochondrial ATP synthase, rotor, rotational state 1	MEMBRANE PROTEIN
TRINITY_DN5862_c1_g1_i1_orfp1	down	K10355	ACTF	map04814	Motor proteins	cytoplasmic		https://www.rcsb.org/structure/8XP0	https://doi.org/10.2210/pdb8XP0/pdb	8XP0	Cryo-EM structure of the protomers of the C ring in the CCW state	MOTOR PROTEIN
TRINITY_DN108445_c0_g1_i1_orfp1	down	K00620	argJ	map00220	Arginine biosynthesis	chloroplast		https://www.rcsb.org/structure/3IT6	https://doi.org/10.2210/pdb3IT6/pdb	3IT6	The Crystal Structure of Ornithine Acetyltransferase complexed with Ornithine from Mycobacterium tuberculosis (Rv1653) at 2.4 A	TRANSFERASE
TRINITY_DN1265_c0_g2_i1_orfp1	down	K08081	TR1	map00960	Tropane, piperidine and pyridine alkaloid biosynthesis	mitochondrial		https://www.rcsb.org/structure/2AE1	https://doi.org/10.2210/pdb2AE1/pdb	2AE1	TROPINONE REDUCTASE-II	OXIDOREDUCTASE
TRINITY_DN6525_c0_g1_i3_orfp1	down	K02908	RP-L30e, RPL30	map03010	Ribosome	chloroplast		https://www.rcsb.org/structure/1H7M	https://doi.org/10.2210/pdb1H7M/pdb	1H7M	Ribosomal Protein L30e from Thermococcus celer	RIBOSOMAL PROTEIN
TRINITY_DN16108_c1_g1_i10_orfp1	down	K13175	THOC6	map03013	Nucleocytoplasmic transport	cytoplasmic		https://www.rcsb.org/structure/7ZNK	https://doi.org/10.2210/pdb7ZNK/pdb	7ZNK	Structure of an endogenous human TREX complex bound to mRNA	GENE REGULATION
TRINITY_DN107114_c0_g1_i1_orfp1	down	K03283	HSPA1_6_8	map04144;map04141;map03040	Endocytosis;Protein processing in endoplasmic reticulum;Spliceosome	cytoplasmic		https://www.rcsb.org/structure/8D5J	https://doi.org/10.2210/pdb8D5J/pdb	8D5J	The complex of Pre-mRNA-Processing Factor 19 (Prpf19) neoantigen KYLQVASHV Presented by H2-Kd	IMMUNE SYSTEM
TRINITY_DN63581_c1_g1_i1_orfp1	down	K02863	RP-L1, MRPL1, rplA	map03010	Ribosome	mitochondrial		https://www.rcsb.org/structure/1P0G	https://doi.org/10.2210/pdb1P0G/pdb	1P0G	Structure of Antimicrobial Peptide, HP (2-20) and its Analogues Derived from Helicobacter pylori, as Determined by 1H NMR Spectroscopy	RIBOSOME

## Sheet: NPS vs NPS-se
Table S4 Top 30 up-down DEPs statistics and structure diagram
NPS VS NPS-Se
ID	Regulate	KO ID	KO Name	Pathway ID	Pathway_defition	Subcellular Loc	Protein image	PDB link	PDB DOI	PDB ID	structure characteristic	Classification
TRINITY_DN62067_c0_g1_i2	up	K00645	fabD, MCAT, MCT1	map00061	Fatty acid biosynthesis	chloroplast		https://www.rcsb.org/structure/4AMM	https://doi.org/10.2210/pdb4AMM/pdb	4AMM	Crystal Structure of the Acyltransferase Domain of the Iterative Polyketide Synthase in Enediyne Biosynthesis Reveals the Molecular Basis of Substrate Specificity	TRANSFERASE
TRINITY_DN129967_c2_g1_i1	up	K02957	RP-S15Ae, RPS15A	map03010	Ribosome	cytoplasmic		https://www.rcsb.org/structure/4V5Z	https://doi.org/10.2210/pdb4V5Z/pdb	4V5Z	Structure of a mammalian 80S ribosome obtained by docking homology models of the RNA and proteins into an 8.7 A cryo-EM map	RIBOSOMAL PROTEIN
TRINITY_DN110168_c0_g2_i1	up	K02638	petE	map00195	Photosynthesis	cytoplasmic		https://www.rcsb.org/structure/2B3I	https://doi.org/10.2210/pdb2B3I/pdb	2B3I	NMR SOLUTION STRUCTURE OF PLASTOCYANIN FROM THE PHOTOSYNTHETIC PROKARYOTE, PROCHLOROTHRIX HOLLANDICA (19 STRUCTURES)	ELECTRON TRANSPORT
TRINITY_DN26062_c0_g1_i1	up	K01900	LSC2	map00020;map00640	Citrate cycl;Propanoate metabolism	chloroplast		RCSB PDB - 6WCV: Tartryl-CoA bound to human GTP-specific succinyl-CoA synthetase	https://doi.org/10.2210/pdb6WCV/pdb	6WCV	Tartryl-CoA bound to human GTP-specific succinyl-CoA synthetase	LIGASE
TRINITY_DN10379_c0_g1_i1	up	K12837	U2AF2	map03040	Spliceosome	cytoplasmic		https://www.rcsb.org/structure/2M52	https://doi.org/10.2210/pdb2M52/pdb	2M52	NMR Structure of the third RNA Recognition Motif (RRM) of U2 small nuclear ribonucleoprotein auxiliary factor (U2AF) 2	PROTEIN BINDING, RNA BINDING PROTEIN
TRINITY_DN22830_c0_g1_i1	up	K02137	ATPeF0O, ATP5O, ATP5	map00190	Oxidative phosphorylation	mitochondrial		https://www.rcsb.org/structure/2JMX	https://doi.org/10.2210/pdb2JMX/pdb	2JMX	OSCP-NT (1-120) in complex with N-terminal (1-25) alpha subunit from F1-ATPase	HYDROLASE
TRINITY_DN41576_c0_g1_i1	up	K15877	CYP55	map00910	Nitrogen metabolism	cytoplasmic		https://www.rcsb.org/structure/1FWX	https://doi.org/10.2210/pdb1FWX/pdb	1FWX	CRYSTAL STRUCTURE OF NITROUS OXIDE REDUCTASE FROM P. DENITRIFICANS	OXIDOREDUCTASE
TRINITY_DN96117_c0_g1_i2	up	K09490	HSPA5, BIP	map03060;map04141	Protein export;Protein processing in endoplasmic reticulum	chloroplast		https://www.rcsb.org/structure/1BAV	https://doi.org/10.2210/pdb1BAV/pdb	1BAV	CARBOXYPEPTIDASE A COMPLEXED WITH 2-BENZYL-3-IODO-PROPANOIC ACID (BIP)	CARBOXYPEPTIDASE
TRINITY_DN70375_c0_g1_i1	up	K01209	abfA	map00520	Amino sugar and nucleotide sugar metabolism	extracellular		https://www.rcsb.org/structure/1WD3	https://doi.org/10.2210/pdb1WD3/pdb	1WD3	Crystal structure of arabinofuranosidase	HYDROLASE
TRINITY_DN279267_c0_g2_i1	up	K01711	gmd, GMDS	map00520;map01250;map00051	Amino sugar and nucleotide sugar metabolism;Biosynthesis of nucleotide sugars;Fructose and mannose metabolism	cytoplasmic		https://www.rcsb.org/structure/1DB3	https://doi.org/10.2210/pdb1DB3/pdb	1DB3	E.COLI GDP-MANNOSE 4,6-DEHYDRATASE	LYASE
TRINITY_DN29922_c1_g1_i1	up	K08901	psbQ	map00195	Photosynthesis	chloroplast		https://www.rcsb.org/structure/1VYK	https://doi.org/10.2210/pdb1VYK/pdb	1VYK	CRYSTAL STRUCTURE OF PSBQ PROTEIN OF PHOTOSYSTEM II FROM HIGHER PLANTS	PHOTOSYSTEM II
TRINITY_DN340867_c0_g1_i1	up	K22539	PLY	map00040	Pentose and glucuronate interconversions	extracellular		https://www.rcsb.org/structure/1PCL	https://doi.org/10.2210/pdb1PCL/pdb	1PCL	UNUSUAL STRUCTURAL FEATURES IN THE PARALLEL BETA-HELIX IN PECTATE LYASES	LYASE (ACTING ON POLYSACCHARIDES)
TRINITY_DN81756_c0_g3_i2	up	K00830	AGXT	map00630;map00250;map00260;map04146	Glyoxylate and dicarboxylate metabolism;Alanine, aspartate and glutamate metabolism;Glycine, serine and threonine metabolism;Peroxisome	cytoplasmic		https://www.rcsb.org/structure/1VJO	https://doi.org/10.2210/pdb1VJO/pdb	1VJO	Crystal structure of Alanine--glyoxylate aminotransferase (ALR1004) from Nostoc sp. at 1.70 A resolution	TRANSFERASE
TRINITY_DN18904_c0_g1_i2	up	K14498	SNRK2	map04016;map04075	MAPK signaling pathway - plant;Plant hormone signal transduction	chloroplast		https://www.rcsb.org/structure/1SSM	https://doi.org/10.2210/pdb1SSM/pdb	1SSM	Serine Acetyltransferase- Apoenzyme (truncated)	TRANSFERASE
TRINITY_DN10792_c0_g1_i1	up	K00130	betB, gbsA	map00260	Glycine, serine and threonine metabolism	peroxisomal		https://www.rcsb.org/structure/8UZI	https://doi.org/10.2210/pdb8UZI/pdb	8UZI	Crystal Structure of Betaine aldehyde dehydrogenase (BetB) from Klebsiella aerogenes (betaine bound)	OXIDOREDUCTASE
TRINITY_DN37675_c0_g1_i2	up	K00703	glgA	map00500	Starch and sucrose metabolism	mitochondrial		https://www.rcsb.org/structure/6GNG	https://doi.org/10.2210/pdb6GNG/pdb	6GNG	Granule Bound Starch Synthase I from Cyanophora paradoxa bound to acarbose and ADP	TRANSFERASE
TRINITY_DN43486_c0_g1_i1	up	K00639	kbl, GCAT	map00260	Glycine, serine and threonine metabolism	chloroplast		https://www.rcsb.org/structure/3OWW	https://doi.org/10.2210/pdb3OWW/pdb	3OWW	Crystal structure of the glycine riboswitch bound to glycine	TRANSFERASE
TRINITY_DN57789_c0_g2_i2	up	K03231	EEF1A	map03013	Nucleocytoplasmic transport	cytoplasmic		https://www.rcsb.org/structure/1G7C	https://doi.org/10.2210/pdb1G7C/pdb	1G7C	YEAST EEF1A:EEF1BA IN COMPLEX WITH GDPNP	TRANSLATION
TRINITY_DN17299_c0_g1_i3	up	K12450	RHM	map00520;map01250	Amino sugar and nucleotide sugar metabolism;Biosynthesis of nucleotide sugars	cytoplasmic		https://www.rcsb.org/structure/2GN9	https://doi.org/10.2210/pdb2GN9/pdb	2GN9	Crystal structure of UDP-GlcNAc inverting 4,6-dehydratase in complex with NADP and UDP-Glc	LYASE
TRINITY_DN67687_c0_g1_i2	up	K11187	PRDX5	map04146	Peroxisome	chloroplast		https://www.rcsb.org/structure/2XHF	https://doi.org/10.2210/pdb2XHF/pdb	2XHF	Crystal structure of peroxiredoxin 5 from Alvinella pompejana	OXIDOREDUCTASE
TRINITY_DN44739_c0_g2_i1	up	K00454	LOX2S	map00591;map00592	Linoleic acid metabolism;alpha-Linolenic acid metabolism	cytoplasmic		https://www.rcsb.org/structure/2SBL	https://doi.org/10.2210/pdb2SBL/pdb	2SBL	THE THREE-DIMENSIONAL STRUCTURE OF AN ARACHIDONIC ACID 15-LIPOXYGENASE	OXIDOREDUCTASE
TRINITY_DN29601_c0_g3_i1	up	K03781	katE, CAT, catB, srpA	map00630;map04016;map00380;map04146	Glyoxylate and dicarboxylate metabolism;MAPK signaling pathway - plant;Tryptophan metabolism;Peroxisome	chloroplast		https://www.rcsb.org/structure/1JKU	https://doi.org/10.2210/pdb1JKU/pdb	1JKU	Crystal Structure of Manganese Catalase from Lactobacillus plantarum	OXIDOREDUCTASE
TRINITY_DN227976_c0_g1_i1	up	K02134	ATPeF1D, ATP5D, ATP16	map00190	Oxidative phosphorylation	mitochondrial		https://www.rcsb.org/structure/6RX4	https://doi.org/10.2210/pdb6RX4/pdb	6RX4	THE STRUCTURE OF BD OXIDASE FROM ESCHERICHIA COLI	OXIDOREDUCTASE
TRINITY_DN110705_c0_g1_i3	up	K00164	OGDH, sucA	map00020;map00785	Citrate cycl;Lipoic acid metabolism	chloroplast		https://www.rcsb.org/structure/5IJ6	https://doi.org/10.2210/pdb5IJ6/pdb	5IJ6	Crystal structure of Enterococcus faecalis lipoate-protein ligase A (lplA-1) in complex with lipoic acid	LIGASE,TRANSFERASE
TRINITY_DN240790_c0_g3_i1	up	K01759	GLO1, gloA	map00620	Pyruvate metabolism	chloroplast		https://www.rcsb.org/structure/1QIN	https://doi.org/10.2210/pdb1QIN/pdb	1QIN	HUMAN GLYOXALASE I COMPLEXED WITH S-(N-HYDROXY-N-P-IODOPHENYLCARBAMOYL) GLUTATHIONE	LYASE
TRINITY_DN269363_c0_g1_i1	up	K00434	E1.11.1.11	map00480;map00053	Glutathione metabolism;Ascorbate and aldarate metabolism	cytoplasmic		https://www.rcsb.org/structure/1ASO	https://doi.org/10.2210/pdb1ASO/pdb	1ASO	X-RAY STRUCTURES AND MECHANISTIC IMPLICATIONS OF THREE FUNCTIONAL DERIVATIVES OF ASCORBATE OXIDASE FROM ZUCCHINI: REDUCED-, PEROXIDE-, AND AZIDE-FORMS	OXIDOREDUCTASE
TRINITY_DN12583_c0_g1_i1	up	K00218	por	map00860	Porphyrin metabolism	chloroplast		https://www.rcsb.org/structure/7JRQ	https://doi.org/10.2210/pdb7JRQ/pdb	7JRQ	Crystallographically Characterized De Novo Designed Mn-Diphenylporphyrin Binding Protein	DE NOVO PROTEIN
TRINITY_DN17124_c0_g2_i1	up	K01886	QARS, glnS	map00970	Aminoacyl-tRNA biosynthesis	chloroplast		https://www.rcsb.org/structure/1EUQ	https://doi.org/10.2210/pdb1EUQ/pdb	1EUQ	CRYSTAL STRUCTURE OF GLUTAMINYL-TRNA SYNTHETASE COMPLEXED WITH A TRNA-GLN MUTANT AND AN ACTIVE-SITE INHIBITOR	ligase
TRINITY_DN323102_c0_g1_i1	up	K14085	ALDH7A1	map00310;map00561;map00260;map00340;map00330;map00053;map00380;map00010;map00620;map00071;map00280;map00410	Lysine degradation;Glycerolipid metabolism;Glycine, serine and threonine metabolism;Histidine metabolism;Arginine and proline metabolism;Ascorbate and aldarate metabolism;Tryptophan metabolism;Glycolysis / Gluconeogenesis;Pyruvate metabolism;Fatty acid degradation;Valine, leucine and isoleucine degradation;beta-Alanine metabolism	cytoplasmic		https://www.rcsb.org/structure/5O1P	https://doi.org/10.2210/pdb5O1P/pdb	5O1P	Crystal structure of human aminoadipate semialdehyde synthase, saccharopine dehydrogenase.	OXIDOREDUCTASE
TRINITY_DN14056_c0_g1_i1	up	K00383	GSR, gor	map00480	Glutathione metabolism	chloroplast		https://www.rcsb.org/structure/2X99	https://doi.org/10.2210/pdb2X99/pdb	2X99	Thioredoxin glutathione reductase from Schistosoma mansoni in complex with NADPH	OXIDOREDUCTASE
TRINITY_DN97818_c0_g1_i3	down	K01897	ACSL, fadD	map04146;map00061;map00071	Peroxisome;Fatty acid biosynthesis;Fatty acid degradation	chloroplast		https://www.rcsb.org/structure/3IVR	https://doi.org/10.2210/pdb3IVR/pdb	3IVR	CRYSTAL STRUCTURE OF PUTATIVE long-chain-fatty-acid CoA ligase FROM Rhodopseudomonas palustris CGA009	3IVR
TRINITY_DN15914_c0_g1_i2	down	K12617	PATL1, PAT1	map03018	RNA degradation	cytoplasmic		https://www.rcsb.org/structure/4BRW	https://doi.org/10.2210/pdb4BRW/pdb	4BRW	Crystal structure of the yeast Dhh1-Pat1 complex	4BRW
TRINITY_DN35326_c0_g1_i5	down	K13679	WAXY	map00500	Starch and sucrose metabolism	chloroplast		https://www.rcsb.org/structure/3VUE	https://doi.org/10.2210/pdb3VUE/pdb	3VUE	Crystal Structure of Rice Granule bound Starch Synthase I Catalytic Domain	TRANSFERASE
TRINITY_DN5862_c1_g1_i1	down	K10355	ACTF	map04814	Motor proteins	cytoplasmic		https://www.rcsb.org/structure/8XP0	https://doi.org/10.2210/pdb8XP0/pdb	8XP0	Cryo-EM structure of the protomers of the C ring in the CCW state	MOTOR PROTEIN
TRINITY_DN15914_c0_g1_i2	down	K12617	PATL1, PAT1	map03018	RNA degradation	cytoplasmic		https://www.rcsb.org/structure/4BRW	https://doi.org/10.2210/pdb4BRW/pdb	4BRW	Crystal structure of the yeast Dhh1-Pat1 complex	4BRW
TRINITY_DN5638_c0_g1_i7	down	K03097	CSNK2A	map04712;map03008	Circadian rhythm - plant;Ribosome biogenesis in eukaryotes	ER		https://www.rcsb.org/structure/1G62	https://doi.org/10.2210/pdb1G62/pdb	1G62	CRYSTAL STRUCTURE OF S.CEREVISIAE EIF6	TRANSLATION
TRINITY_DN1265_c0_g2_i1	down	K08081	TR1	map00960	Tropane, piperidine and pyridine alkaloid biosynthesis	mitochondrial		https://www.rcsb.org/structure/1AE1	https://doi.org/10.2210/pdb1AE1/pdb	1AE1	TROPINONE REDUCTASE-I COMPLEX WITH NADP	OXIDOREDUCTASE
TRINITY_DN20630_c0_g2_i2	down	K13993	HSP20	map04141	Protein processing in endoplasmic reticulum	cytoplasmic		https://www.rcsb.org/structure/6S7O	https://doi.org/10.2210/pdb6S7O/pdb	6S7O	Cryo-EM structure of human oligosaccharyltransferase complex OST-A	TRANSFERASE
TRINITY_DN9799_c0_g1_i4	down	K01602	rbcS, cbbS	map00630;map00710	Glyoxylate and dicarboxylate metabolism;Carbon fixation in photosynthetic organisms	chloroplast		https://www.rcsb.org/structure/1SVD	https://doi.org/10.2210/pdb1SVD/pdb	1SVD	The structure of Halothiobacillus neapolitanus RuBisCo	LYASE
TRINITY_DN28349_c0_g1_i1	down	K02732	PSMB1	map03050	Proteasome	chloroplast		https://www.rcsb.org/structure/6MUW	https://doi.org/10.2210/pdb6MUW/pdb	6MUW	The structure of the Plasmodium falciparum 20S proteasome.	HYDROLASE
TRINITY_DN93081_c1_g3_i1	down	K13126	PABPC	map03018;map03015	RNA degradation;mRNA surveillance pathway	chloroplast		https://www.rcsb.org/structure/5LGP	https://doi.org/10.2210/pdb5LGP/pdb	5LGP	Crystal structure of mouse CARM1 in complex with ligand P1C3s	TRANSFERASE
TRINITY_DN57789_c0_g2_i2	down	K03231	EEF1A	map03013	Nucleocytoplasmic transport	cytoplasmic		https://www.rcsb.org/structure/1G7C	https://doi.org/10.2210/pdb1G7C/pdb	1G7C	YEAST EEF1A:EEF1BA IN COMPLEX WITH GDPNP	TRANSLATION
TRINITY_DN1242_c0_g1_i3	down	K08341	GABARAP, ATG8, LC3	map04136	Autophagy - other	nuclear		https://www.rcsb.org/structure/3D32	https://doi.org/10.2210/pdb3D32/pdb	3D32	Complex of GABA(A) receptor-associated protein (GABARAP) with a synthetic peptide	TRANSPORT PROTEIN
TRINITY_DN50749_c0_g2_i3	down	K03139	TFIIF2, GTF2F2, TFG2	map03022	Basal transcription factors	nuclear		https://www.rcsb.org/structure/1F3U	https://doi.org/10.2210/pdb1F3U/pdb	1F3U	CRYSTAL STRUCTURE OF THE RAP30/74 INTERACTION DOMAINS OF HUMAN TFIIF	TRANSCRIPTION
TRINITY_DN30857_c0_g1_i1	down	K00134	GAPDH, gapA	map00010;map00710	Glycolysis / Gluconeogenesis;Carbon fixation in photosynthetic organisms	chloroplast		https://www.rcsb.org/structure/3K2B	https://doi.org/10.2210/pdb3K2B/pdb	3K2B	Crystal structure of photosynthetic A4 isoform glyceraldehyde-3-phosphate dehydrogenase complexed with NAD, from Arabidopsis thaliana	OXIDOREDUCTASE
TRINITY_DN26062_c0_g1_i1	down	K01900	LSC2	map00020;map00640	Citrate cycl;Propanoate metabolism	chloroplast		RCSB PDB - 6WCV: Tartryl-CoA bound to human GTP-specific succinyl-CoA synthetase	https://doi.org/10.2210/pdb6WCV/pdb	6WCV	Tartryl-CoA bound to human GTP-specific succinyl-CoA synthetase	LIGASE
TRINITY_DN57789_c0_g2_i2	down	K03231	EEF1A	map03013	Nucleocytoplasmic transport	cytoplasmic		https://www.rcsb.org/structure/1G7C	https://doi.org/10.2210/pdb1G7C/pdb	1G7C	YEAST EEF1A:EEF1BA IN COMPLEX WITH GDPNP	TRANSLATION
TRINITY_DN68186_c0_g1_i1	down	K14171	AHP1	map04122	Sulfur relay system	cytoplasmic		https://www.rcsb.org/structure/1YEP	https://doi.org/10.2210/pdb1YEP/pdb	1YEP	Structural and biochemical analysis of the link between enzymatic activity and olgomerization in AhpC, a bacterial peroxiredoxin.	OXIDOREDUCTASE
TRINITY_DN5013_c0_g5_i1	down	K08905	psaG	map00195	Photosynthesis	chloroplast		https://www.rcsb.org/structure/6MEM	https://doi.org/10.2210/pdb6MEM/pdb	6MEM	A unique supramolecular organization of photosystem I in the moss Physcomitrella patens	PHOTOSYNTHESIS
TRINITY_DN14271_c0_g1_i1	down	K00058	serA, PHGDH	map00270;map00260	Cysteine and methionine metabolism;Glycine, serine and threonine metabolism	peroxisomal		https://www.rcsb.org/structure/3DC2	https://doi.org/10.2210/pdb3DC2/pdb	3DC2	Crystal structure of serine bound D-3-phosphoglycerate dehydrogenase from Mycobacterium tuberculosis	OXIDOREDUCTASE
TRINITY_DN5395_c0_g1_i17	down	K01507	ppa	map00190	Oxidative phosphorylation	cytoplasmic		https://www.rcsb.org/structure/1E6A	https://doi.org/10.2210/pdb1E6A/pdb	1E6A	Fluoride-inhibited substrate complex of Saccharomyces cerevisiae inorganic pyrophosphatase	PHOSPHORYL TRANSFER
TRINITY_DN57789_c0_g2_i2	down	K03231	EEF1A	map03013	Nucleocytoplasmic transport	cytoplasmic		https://www.rcsb.org/structure/1G7C	https://doi.org/10.2210/pdb1G7C/pdb	1G7C	YEAST EEF1A:EEF1BA IN COMPLEX WITH GDPNP	TRANSLATION
TRINITY_DN2943_c0_g1_i13	down	K12897	TRA2	map03040	Spliceosome	cytoplasmic		https://www.rcsb.org/structure/2KXN	https://doi.org/10.2210/pdb2KXN/pdb	2KXN	NMR structure of human Tra2beta1 RRM in complex with AAGAAC RNA	RNA binding protein
TRINITY_DN57789_c0_g2_i2	down	K03231	EEF1A	map03013	Nucleocytoplasmic transport	cytoplasmic		https://www.rcsb.org/structure/1G7C	https://doi.org/10.2210/pdb1G7C/pdb	1G7C	YEAST EEF1A:EEF1BA IN COMPLEX WITH GDPNP	TRANSLATION
TRINITY_DN651_c0_g2_i3	down	K03283	HSPA1_6_8	map04144;map04141;map03040	Endocytosis;Protein processing in endoplasmic reticulum;Spliceosome	chloroplast		https://www.rcsb.org/structure/1YUW	https://doi.org/10.2210/pdb1YUW/pdb	1YUW	crystal structure of bovine hsc70(aa1-554)E213A/D214A mutant	CHAPERONE
TRINITY_DN4809_c1_g1_i1	down	K09580	PDIA1, P4HB	map04141	Protein processing in endoplasmic reticulum	ER		https://www.rcsb.org/structure/4I6X	https://doi.org/10.2210/pdb4I6X/pdb	4I6X	Crystal Structure of Non-catalyic Domain of Protein Disulfide Isomerase-related (PDIr) Protein	ISOMERASE
TRINITY_DN4068_c0_g2_i1_orfp1	down	K04564	SOD2	map04146	Peroxisome	mitochondrial		https://www.rcsb.org/structure/3BFR	https://www.rcsb.org/structure/3BFR	3BFR	The crystal structure of Sod2 from Saccharomyces cerevisiae	OXIDOREDUCTASE
TRINITY_DN39471_c0_g1_i3	down	K05658	ABCB1, CD243	map02010	ABC transporters	plasma membrane		https://www.rcsb.org/structure/7XKQ	https://doi.org/10.2210/pdb7XKQ/pdb	7XKQ	F1 domain of FoF1-ATPase with the down form of epsilon subunit from Bacillus PS3	MOTOR PROTEIN
TRINITY_DN244238_c0_g3_i1_orfp1	down	K02941	RP-LP0, RPLP0	map03010	Ribosome	chloroplast		https://www.rcsb.org/structure/5D6	https://doi.org/10.2210/pdb5D6G/pdb	5D6G	CRYSTAL STRUCTURE OF FRAGMENT OF RIBOSOMAL PROTEIN P0 IN COMPLEX WITH 74NT 23S RNA FROM METHANOCOCCUS JANNASCHII	TRANSLATION
TRINITY_DN40556_c0_g1_i2	down	K11650	SMARCD	map03082	ATP-dependent chromatin remodeling	cytoplasmic		https://www.rcsb.org/structure/8KCC	https://doi.org/10.2210/pdb8KCC/pdb	8KCC	Complex of DDM1-nucleosome(H2A.W) complex with DDM1 bound to SHL2	STRUCTURAL PROTEIN
TRINITY_DN11571_c0_g1_i13	down	K14317	NUP214, CAN	map03013	Nucleocytoplasmic transport	cytoplasmic		https://www.rcsb.org/structure/3FMO	https://doi.org/10.2210/pdb3FMO/pdb	3FMO	Crystal structure of the nucleoporin Nup214 in complex with the DEAD-box helicase Ddx19	Hydrolase

## Sheet: NPS vs NPS-SiO2
Table S6 Top 30 up-down DEPs statistics and structure diagram
NPS VS NPS-SiO2
ID	Regulate	KO ID	KO Name	Pathway ID	Pathway_defition	Subcellular Loc	Protein image	PDB link	PDB DOI	PDB ID	structure characteristic	Classification
TRINITY_DN19671_c1_g1_i1	up	K02109	ATPF0B, atpF	map00195;map00190	Photosynthesis;Oxidative phosphorylation	mitochondrial		https://www.rcsb.org/structure/2D00	https://doi.org/10.2210/pdb2D00/pdb	2D00	Subunit F of V-type ATPase/synthase	HYDROLASE
TRINITY_DN10902_c0_g2_i1	up	K02865	RP-L10Ae, RPL10A	map03010	Ribosome	chloroplast		https://www.rcsb.org/structure/8QFC	https://doi.org/10.2210/pdb8QFC/pdb	8QFC	UFL1 E3 ligase bound 60S ribosome	LIGASE
TRINITY_DN89241_c0_g1_i1	up	K03283	HSPA1_6_8	map04144;map04141;map03040	Endocytosis;Protein processing in endoplasmic reticulum;Spliceosome	cytoplasmic		https://www.rcsb.org/structure/6EWN	https://doi.org/10.2210/pdb6EWN/pdb	6EWN	HspA from Thermosynechococcus vulcanus in the presence of 2M urea with initial stages of denaturation	CHAPERONE
TRINITY_DN12471_c0_g1_i1	up	K08907	LHCA1	map00196	Photosynthesis - antenna proteins	chloroplast		https://www.rcsb.org/structure/1QZV	https://doi.org/10.2210/pdb1QZV/pdb	1QZV	Crystal structure of plant photosystem I	PHOTOSYNTHESIS
TRINITY_DN39576_c0_g1_i1	up	K10752	RBBP4, HAT2, CAF1, MIS16	map03083;map03082	Polycomb repressive complex;ATP-dependent chromatin remodeling	nuclear		https://www.rcsb.org/structure/7M40	https://doi.org/10.2210/pdb7M40/pdb	7M40	Discovery of small molecule antagonists of human Retinoblastoma Binding Protein 4 (RBBP4)	GENE REGULATION
TRINITY_DN79907_c0_g2_i1	up	K02705	psbC	map00195	Photosynthesis	cytoplasmic		https://www.rcsb.org/structure/1FE1	https://doi.org/10.2210/pdb1FE1/pdb	1FE1	CRYSTAL STRUCTURE PHOTOSYSTEM II	PHOTOSYNTHESIS/ELECTRON TRANSPORT
TRINITY_DN311458_c0_g1_i1	up	K00411	UQCRFS1, RIP1, petA	map00190	Oxidative phosphorylation	chloroplast		https://www.rcsb.org/structure/6SH4	https://doi.org/10.2210/pdb6SH4/pdb	6SH4	Structure of the Apo1 state of the heptameric Bcs1 AAA-ATPase	TRANSLOCASE
TRINITY_DN278558_c0_g1_i1	up	K02704	psbB	map00195	Photosynthesis	extracellular		https://www.rcsb.org/structure/1FE1	https://doi.org/10.2210/pdb1FE1/pdb	1FE1	CRYSTAL STRUCTURE PHOTOSYSTEM II	PHOTOSYNTHESIS/ELECTRON TRANSPORT
TRINITY_DN181700_c1_g2_i1	up	K13175	THOC6	map03013	Nucleocytoplasmic transport	cytoplasmic		https://www.rcsb.org/structure/7APK	https://doi.org/10.2210/pdb7APK/pdb	7APK	Structure of the human THO - UAP56 complex	GENE REGULATION
TRINITY_DN88227_c0_g1_i1	up	K00939	adk, AK	map03018	RNA degradation	chloroplast		https://www.rcsb.org/structure/1ZAK	https://doi.org/10.2210/pdb1ZAK/pdb	1ZAK	ADENYLATE KINASE FROM MAIZE IN COMPLEX WITH THE INHIBITOR P1,P5-BIS(ADENOSINE-5'-)PENTAPHOSPHATE (AP5A)	TRANSFERASE
TRINITY_DN339075_c0_g1_i1	up	K13993	HSP20	map04141	Protein processing in endoplasmic reticulum	cytoplasmic		https://www.rcsb.org/structure/2H50	https://doi.org/10.2210/pdb2H50/pdb	2H50	Multiple distinct assemblies reveal conformational flexibility in the small heat shock protein Hsp26	CHAPERONE
TRINITY_DN7486_c0_g1_i1	up	K01507	ppa	map00190	Oxidative phosphorylation	cytoplasmic		https://www.rcsb.org/structure/6GWX	https://doi.org/10.2210/pdb6GWX/pdb	6GWX	Stabilising and Understanding a Miniprotein by Rational Design.	STRUCTURAL PROTEIN
TRINITY_DN29750_c1_g1_i2	up	K01962	accA	map00640;map00061;map00620	Propanoate metabolism;Fatty acid biosynthesis;Pyruvate metabolism	mitochondrial		https://www.rcsb.org/structure/8C6W	https://doi.org/10.2210/pdb8C6W/pdb	8C6W	PBP AccA from A. tumefaciens Bo542 in apoform 1	TRANSPORT PROTEIN
TRINITY_DN4109_c1_g1_i1	up	K01897	ACSL, fadD	map04146;map00061;map00071	Peroxisome;Fatty acid biosynthesis;Fatty acid degradation	chloroplast		https://www.rcsb.org/structure/3G7S	https://doi.org/10.2210/pdb3G7S/pdb	3G7S	Crystal structure of a long-chain-fatty-acid-CoA ligase (FadD1) from Archaeoglobus fulgidus	LIGASE
TRINITY_DN60122_c0_g1_i1	up	K02938	RP-L8e, RPL8	map03010	Ribosome	chloroplast		https://www.rcsb.org/structure/4Y3O	https://doi.org/10.2210/pdb4Y3O/pdb	4Y3O	Crystal structure of Ribosomal oxygenase NO66 in complex with substrate Rpl8 peptide and Ni(II) and cofactor N-oxalyglycine	OXIDOREDUCTASE/PEPTIDE
TRINITY_DN376920_c0_g1_i1	up	K02693	psaE	map00195	Photosynthesis	mitochondrial		https://www.rcsb.org/structure/1GXI	https://doi.org/10.2210/pdb1GXI/pdb	1GXI	PsaE Subunit of the Photosystem I of the Cyanobacterium Synechocystis sp. PCC 6803	PHOTOSYNTHESIS
TRINITY_DN26062_c0_g1_i1	up	K01900	LSC2	map00020;map00640	Citrate cycl;Propanoate metabolism	chloroplast		https://www.rcsb.org/structure/7OSO	https://doi.org/10.2210/pdb7OSO/pdb	7OSO	The crystal structure of Erwinia tasmaniensis levansucrase in complex with (S)-1,2,4-butanentriol	TRANSFERASE
TRINITY_DN15216_c1_g1_i1	up	K02995	RP-S8e, RPS8	map03010	Ribosome	chloroplast		https://www.rcsb.org/structure/1AN7	https://doi.org/10.2210/pdb1AN7/pdb	1AN7	RIBOSOMAL PROTEIN S8 FROM THERMUS THERMOPHILUS	RIBOSOMAL PROTEIN
TRINITY_DN38139_c0_g1_i2	up	K02964	RP-S18e, RPS18	map03010	Ribosome	chloroplast		https://www.rcsb.org/structure/9NPY	https://doi.org/10.2210/pdb9NPY/pdb	9NPY	SARS-CoV-2 nsp1 bound to the Rhinolophus lepidus 40S ribosome (local refinement of the 40S head)	RIBOSOME
TRINITY_DN6414_c0_g2_i1	up	K00688	PYG, glgP	map00500	Starch and sucrose metabolism	mitochondrial		https://www.rcsb.org/structure/4QOM	https://doi.org/10.2210/pdb4QOM/pdb	4QOM	Bacillus pumilus catalase with pyrogallol bound	OXIDOREDUCTASE
TRINITY_DN2792_c0_g2_i6	up	K02937	RP-L7e, RPL7	map03010	Ribosome	chloroplast		https://www.rcsb.org/structure/4V6I	https://doi.org/10.2210/pdb4V6I/pdb	4V6I	Localization of the small subunit ribosomal proteins into a 6.1 A cryo-EM map of Saccharomyces cerevisiae translating 80S ribosome	RIBOSOME
TRINITY_DN59019_c0_g1_i1	up	K03936	NDUFS3	map00190	Oxidative phosphorylation	mitochondrial		https://www.rcsb.org/structure/8J9H	https://doi.org/10.2210/pdb8J9H/pdb	8J9H	Cryo-EM structure of Euglena gracilis respiratory complex I, deactive state	ELECTRON TRANSPORT
TRINITY_DN28146_c0_g1_i2	up	K00789	metK, MAT	map00270;map00999;map01240	Cysteine and methionine metabolism;Biosynthesis of various plant secondary metabolites;Biosynthesis of cofactors	cytoplasmic		https://www.rcsb.org/structure/4LE5	https://doi.org/10.2210/pdb4LE5/pdb	4LE5	Structure of an Unusual S-adenosylmethionine synthetase from Campylobacter jejuni	TRANSFERASE
TRINITY_DN192659_c0_g1_i2	up	K02990	RP-S6, MRPS6, rpsF	map03010	Ribosome	chloroplast		https://www.rcsb.org/structure/5AJ3	https://doi.org/10.2210/pdb5AJ3/pdb	5AJ3	Structure of the small subunit of the mammalian mitoribosome	RIBOSOME
TRINITY_DN314710_c0_g1_i1	up	K03542	psbS	map00195	Photosynthesis	mitochondrial		https://www.rcsb.org/structure/4RI3	https://doi.org/10.2210/pdb4RI3/pdb	4RI3	Crystal structure of DCCD-modified PsbS from spinach	MEMBRANE PROTEIN
TRINITY_DN8079_c0_g2_i1	up	K05350	bglB	map00460;map00500;map00999	Cyanoamino acid metabolism;Starch and sucrose metabolism;Biosynthesis of various plant secondary metabolites	extracellular		https://www.rcsb.org/structure/4HZ6	https://doi.org/10.2210/pdb4HZ6/pdb	4HZ6	crystal structure of BglB	HYDROLASE
TRINITY_DN4138_c1_g1_i1	up	K14563	NOP1, FBL	map03008	Ribosome biogenesis in eukaryotes	nuclear		https://www.rcsb.org/structure/6ZDT	https://doi.org/10.2210/pdb6ZDT/pdb	6ZDT	Crystal structure of eukaryotic Fibrillarin with Nop56 N-terminal domain	RIBOSOMAL PROTEIN
TRINITY_DN37435_c0_g1_i2	up	K00799	GST, gst	map00480	Glutathione metabolism	mitochondrial		https://www.rcsb.org/structure/2H8A	https://doi.org/10.2210/pdb5A5K/pdb	5A5K	AtGSTF2 from Arabidopsis thaliana in complex with camalexin	TRANSFERASE
TRINITY_DN123469_c0_g1_i1	up	K01692	paaF, echA	map00310;map00640;map00650;map00380;map00360;map00071;map00280;map00410	Lysine degradation;Propanoate metabolism;Butanoate metabolism;Tryptophan metabolism;Phenylalanine metabolism;Fatty acid degradation;Valine, leucine and isoleucine degradation;beta-Alanine metabolism	cytoplasmic		https://www.rcsb.org/structure/4FZW	https://doi.org/10.2210/pdb4FZW/pdb	4FZW	Crystal Structure of the PaaF-PaaG Hydratase-Isomerase Complex from E.coli	ISOMERASE/LYASE
TRINITY_DN110867_c0_g2_i1	up	K01899	LSC1	map00020;map00640	Citrate cycl;Propanoate metabolism	chloroplast		https://www.modelarchive.org/doi/10.5452/ma-bak-cepc-0736	https://www.modelarchive.org/doi/10.5452/ma-bak-cepc-0736	LSC1	Predicted interaction between Succinate--CoA ligase [ADP-forming] subunit alpha	mitochondrial
TRINITY_DN97818_c0_g1_i3	down	K01897	ACSL, fadD	map04146;map00061;map00071	Peroxisome;Fatty acid biosynthesis;Fatty acid degradation	chloroplast		https://www.rcsb.org/structure/3G7S	https://doi.org/10.2210/pdb3G7S/pdb	3G7S	Crystal structure of a long-chain-fatty-acid-CoA ligase (FadD1) from Archaeoglobus fulgidus	LIGASE
TRINITY_DN224659_c0_g1_i1	down	K01638	aceB, glcB	map00630;map00620	Glyoxylate and dicarboxylate metabolism;Pyruvate metabolism	cytoplasmic		https://www.rcsb.org/structure/3CUZ	https://doi.org/10.2210/pdb3CUZ/pdb	3CUZ	Atomic Resolution Structures of Escherichia coli and Bacillis anthracis Malate Synthase A: Comparison with Isoform G and Implications for Structure Based Drug Design	TRANSFERASE
TRINITY_DN105235_c0_g2_i1	down	K00430	E1.11.1.7	map00940	Phenylpropanoid biosynthesis	extracellular		https://www.rcsb.org/structure/2P3X	https://doi.org/10.2210/pdb2P3X/pdb	2P3X	Crystal structure of Grenache (Vitis vinifera) Polyphenol Oxidase	OXIDOREDUCTASE
TRINITY_DN12162_c0_g1_i1	down	K01637	E4.1.3.1, aceA	map00630	Glyoxylate and dicarboxylate metabolism	chloroplast		https://www.rcsb.org/structure/4ZDA	https://doi.org/10.2210/pdb4ZDA/pdb	4ZDA	Crystal structure of isocitrate dehydrogenase in complex with isocitrate and Mn from M. smegmatis	OXIDOREDUCTASE
TRINITY_DN233133_c0_g1_i1	down	K00549	metE	map00450;map00270	Selenocompound metabolism;Cysteine and methionine metabolism	cytoplasmic		https://www.rcsb.org/structure/1XDJ	https://doi.org/10.2210/pdb1XDJ/pdb	1XDJ	Crystal Structure of T. maritima Cobalamin-Independent Methionine Synthase complexed with Zn2+ and Homocysteine	TRANSFERASE
TRINITY_DN12626_c0_g3_i1	down	K02875	RP-L14e, RPL14	map03010	Ribosome	cytoplasmic		https://www.rcsb.org/structure/2JOY	https://doi.org/10.2210/pdb2JOY/pdb	2JOY	NMR Structure of 50S Ribosomal Protein L14e from Sulfolobus Solfataricus: Northeast Structural Genomics Consortium Target SSR105	STRUCTURAL GENOMICS, UNKNOWN FUNCTION
TRINITY_DN42127_c1_g2_i1	down	K02716	psbO	map00195	Photosynthesis	chloroplast		https://www.rcsb.org/structure/5G3A	https://doi.org/10.2210/pdb5G3A/pdb	5G3A	PsbO subunit of Photosystem II, beta barrel domain at 100K, pH 10	PHOTOSYNTHESIS/ELECTRON TRANSPORT
TRINITY_DN15914_c0_g1_i2	down	K12617	PATL1, PAT1	map03018	RNA degradation	cytoplasmic		https://www.rcsb.org/structure/4OGP	https://doi.org/10.2210/pdb4OGP/pdb	4OGP	Structure of C-terminal domain from S. cerevisiae Pat1 decapping activator (Space group : P21)	RNA BINDING PROTEIN
TRINITY_DN35326_c0_g1_i5	down	K13679	WAXY	map00500	Starch and sucrose metabolism	chloroplast		https://www.rcsb.org/structure/3VUE	https://doi.org/10.2210/pdb3VUE/pdb	3VUE	Crystal Structure of Rice Granule bound Starch Synthase I Catalytic Domain	TRANSFERASE
TRINITY_DN3562_c0_g1_i1	down	K02969	RP-S20e, RPS20	map03010	Ribosome	chloroplast		https://www.rcsb.org/structure/2MEW	https://doi.org/10.2210/pdb2MEW/pdb	2MEW	Solution Structure of NusE (S10) from Thermotoga maritima	STRUCTURAL PROTEIN
TRINITY_DN77614_c0_g1_i1	down	K01719	hemD, UROS	map00860;map01240	Porphyrin metabolism;Biosynthesis of cofactors	mitochondrial		RCSB PDB - 3D8N: Uroporphyrinogen III Synthase-Uroporphyringen III Complex	https://doi.org/10.2210/pdb3D8N/pdb	3D8N	Uroporphyrinogen III Synthase-Uroporphyringen III Complex	LYASE
TRINITY_DN53438_c0_g1_i2	down	K00605	gcvT, AMT	map00630;map00785;map00670;map00260	Glyoxylate and dicarboxylate metabolism;Lipoic acid metabolism;One carbon pool by folate;Glycine, serine and threonine metabolism	mitochondrial		https://www.rcsb.org/structure/1WOS	https://doi.org/10.2210/pdb1WOS/pdb	1WOS	Crystal Structure of T-protein of the Glycine Cleavage System	TRANSFERASE
TRINITY_DN6083_c0_g1_i1	down	K02133	ATPeF1B, ATP5B, ATP2	map00190	Oxidative phosphorylation	chloroplast		https://www.rcsb.org/structure/6TDX	https://doi.org/10.2210/pdb6TDX/pdb	6TDX	Cryo-EM structure of Euglena gracilis mitochondrial ATP synthase, rotor, rotational state 1	MEMBRANE PROTEIN
TRINITY_DN5862_c1_g1_i1	down	K10355	ACTF	map04814	Motor proteins	cytoplasmic		https://www.rcsb.org/structure/6F0K	https://doi.org/10.2210/pdb6F0K/pdb	6F0K	Alternative complex III	MEMBRANE PROTEIN
TRINITY_DN1265_c0_g2_i1	down	K08081	TR1	map00960	Tropane, piperidine and pyridine alkaloid biosynthesis	mitochondrial		https://www.rcsb.org/structure/1AE1	https://doi.org/10.2210/pdb1AE1/pdb	1AE1	TROPINONE REDUCTASE-I COMPLEX WITH NADP	OXIDOREDUCTASE
TRINITY_DN5834_c0_g1_i1	down	K02993	RP-S7e, RPS7	map03010	Ribosome	chloroplast		https://www.rcsb.org/structure/8R6F	https://doi.org/10.2210/pdb8R6F/pdb	8R6F	CryoEM structure of wheat 40S ribosomal subunit, body domain	RIBOSOME
TRINITY_DN5177_c0_g2_i1	down	K02937	RP-L7e, RPL7	map03010	Ribosome	mitochondrial		https://www.rcsb.org/structure/1BXY	https://doi.org/10.2210/pdb1BXY/pdb	1BXY	CRYSTAL STRUCTURE OF RIBOSOMAL PROTEIN L30 FROM THERMUS THERMOPHILUS AT 1.9 A RESOLUTION: CONFORMATIONAL FLEXIBILITY OF THE MOLECULE.	RIBOSOME
TRINITY_DN28349_c0_g1_i1	down	K02732	PSMB1	map03050	Proteasome	chloroplast		https://www.rcsb.org/structure/5L5O	https://doi.org/10.2210/pdb5L5O/pdb		Yeast 20S proteasome with human beta5i (1-138) and human beta6 (97-111; 118-133) in complex with epoxyketone inhibitor 16	HYDROLASE/HYDROLASE INHIBITOR
TRINITY_DN107857_c0_g1_i3	down	K00417	QCR7, UQCRB	map00190	Oxidative phosphorylation	cytoplasmic		https://www.rcsb.org/structure/1PPJ	https://doi.org/10.2210/pdb1PPJ/pdb	1PPJ	Bovine cytochrome bc1 complex with stigmatellin and antimycin	OXIDOREDUCTASE/PEPTIDE
TRINITY_DN17111_c0_g3_i1	down	K00660	CHS	map04712;map00960;map00941	Circadian rhythm - plant;Tropane, piperidine and pyridine alkaloid biosynthesis;Flavonoid biosynthesis	cytoplasmic		https://www.rcsb.org/structure/7WJM	https://doi.org/10.2210/pdb7WJM/pdb	7WJM	CryoEM structure of chitin synthase 1 from Phytophthora sojae	TRANSFERASE
TRINITY_DN50749_c0_g2_i3	down	K03139	TFIIF2, GTF2F2, TFG2	map03022	Basal transcription factors	nuclear		https://www.rcsb.org/structure/8WAT	https://doi.org/10.2210/pdb8WAT/pdb	8WAT	De novo transcribing complex 10 (TC10), the early elongation complex with Pol II positioned 10nt downstream of TSS	TRANSCRIPTION
TRINITY_DN30857_c0_g1_i1	down	K00134	GAPDH, gapA	map00010;map00710	Glycolysis / Gluconeogenesis;Carbon fixation in photosynthetic organisms	chloroplast		https://www.rcsb.org/structure/8WWZ	https://doi.org/10.2210/pdb8WWZ/pdb	8WWZ	Crystal structure of Bacillus subtilis glyceraldehyde-3-phosphate dehydrogenase GapB	OXIDOREDUCTASE
TRINITY_DN152066_c0_g1_i1	down	K01900	LSC2	map00020;map00640	Citrate cycl;Propanoate metabolism	chloroplast		https://www.rcsb.org/structure/7JJ0	https://doi.org/10.2210/pdb7JJ0/pdb	7JJ0	GTP-specific succinyl-CoA synthetase complexed with Mg-GMPPCP	LIGASE
TRINITY_DN36543_c0_g2_i1	down	K03231	EEF1A	map03013	Nucleocytoplasmic transport	cytoplasmic		https://www.rcsb.org/structure/6RA9	https://doi.org/10.2210/pdb6RA9/pdb	6RA9	Novel structural features and post-translational modifications in eukaryotic elongation factor 1A2 from Oryctolagus cuniculus	TRANSLATION
TRINITY_DN15292_c0_g1_i5	down	K00799	GST, gst	map00480	Glutathione metabolism	cytoplasmic		RCSB PDB - 5A5K: AtGSTF2 from Arabidopsis thaliana in complex with camalexin	https://doi.org/10.2210/pdb5A5K/pdb	5A5K	AtGSTF2 from Arabidopsis thaliana in complex with camalexin	TRANSFERASE
TRINITY_DN220206_c0_g1_i1	down	K00658	DLST, sucB	map00020;map00310;map00785;map00380	Citrate cycl;Lysine degradation;Lipoic acid metabolism;Tryptophan metabolism	chloroplast		https://www.rcsb.org/structure/6H05	https://doi.org/10.2210/pdb6H05/pdb		ryo-electron microscopic structure of the dihydrolipoamide succinyltransferase (E2) component of the human alpha-ketoglutarate (2-oxoglutarate) dehydrogenase complex [residues 218-453]	TRANSFERASE
TRINITY_DN244306_c0_g1_i1	down	K02261	COX2	map00190	Oxidative phosphorylation	plasma membrane		https://www.rcsb.org/structure/5U7N	https://doi.org/10.2210/pdb5U7N/pdb	5U7N	CRYSTAL STRUCTURE OF A CHIMERIC CUA DOMAIN (SUBUNIT II) OF CYTOCHROME BA3 FROM THERMUS THERMOPHILUS WITH THE AMICYANIN LOOP	OXIDOREDUCTASE
TRINITY_DN14139_c0_g1_i8	down	K01623	ALDO	map00010;map00030;map00051;map00710	Glycolysis / Gluconeogenesis;Pentose phosphate pathway;Fructose and mannose metabolism;Carbon fixation in photosynthetic organisms	cytoplasmic		https://www.rcsb.org/structure/1OK4	https://doi.org/10.2210/pdb1OK4/pdb	1OK4	Archaeal fructose 1,6-bisphosphate aldolase covalently bound to the substrate dihydroxyacetone phosphate	LYASE
TRINITY_DN5013_c0_g5_i1	down	K08905	psaG	map00195	Photosynthesis	chloroplast		https://www.rcsb.org/structure/6MEM	https://doi.org/10.2210/pdb6MEM/pdb	6MEM	A unique supramolecular organization of photosystem I in the moss Physcomitrella patens	PHOTOSYNTHESIS
TRINITY_DN20559_c0_g3_i1	down	K00234	SDHA, SDH1	map00020;map00190	Citrate cycl;Oxidative phosphorylation	chloroplast		https://www.rcsb.org/structure/5C3J	https://doi.org/10.2210/pdb5C3J/pdb	5C3J	Crystal structure of Mitochondrial rhodoquinol-fumarate reductase from Ascaris suum with Ubiquinone-1	OXIDOREDUCTASE/OXIDOREDUCTASE INHIBITOR
