# Supplementary material for: Ultrastructural and Proteomic Analyses Revealed the Mechanism by Which Foliar Spraying of Se Nanoparticles Alleviated the Toxicity of Microplastics in Pistia stratiotes L
Source: Toxics. 2025 Oct 30;13(11):938. doi: 10.3390/toxics13110938 (PMC12656514; doi:10.3390/toxics13110938)
Supplement: Supplementary file 1 [file toxics-13-00938-s001.zip › Table S1-Top thirty up-down DEPs statistics protein difference map.xlsx]

## Sheet: CK vs NPS
Table S3 Top 30 up-down DEPs statistics
CK VS NPS
ID	FC(CK/Ps)	Log2FC(CK/Ps)	P_value(CK/Ps)	Regulate	KO ID	KO Name	Pathway ID	Pathway_defition	Domain	Domain Description
TRINITY_DN209912_c0_g5_i1	122.597	6.93778	0.0001038	up	K05661	ABCB6	map02010	ABC transporters	ABC_membrane;ABC_tran;SMC_N	ABC transporter transmembrane region;ABC transporter;RecF/RecN/SMC N terminal domain
TRINITY_DN21009_c0_g2_i1	122.597	6.93778	0.0001048	up	K15728	LPIN	map00564;map00561	Glycerophospholipid metabolism;Glycerolipid metabolism	LNS2;Lipin_N;Lipin_mid	LNS2;lipin, N-terminal conserved region;Lipin/Ned1/Smp2 multi-domain protein middle domain
TRINITY_DN238038_c0_g5_i1	122.597	6.93778	0.0001067	up	K01255	CARP, pepA	map00480	Glutathione metabolism	Peptidase_M17;Peptidase_M17_N	Cytosol aminopeptidase family, catalytic domain;Cytosol aminopeptidase family, N-terminal domain
TRINITY_DN358675_c0_g1_i1	122.597	6.93778	0.000114	up	K00232	E1.3.3.6, ACOX1, ACOX3	map00640;map00592;map01040;map00071;map04146;map00410	Propanoate metabolism;alpha-Linolenic acid metabolism;Biosynthesis of unsaturated fatty acids;Fatty acid degradation;Peroxisome;beta-Alanine metabolism	Acyl-CoA_dh_1;Acyl-CoA_dh_N;Acyl-CoA_dh_M;Acyl-CoA_dh_2	Acyl-CoA dehydrogenase, C-terminal domain;Acyl-CoA dehydrogenase, N-terminal domain;Acyl-CoA dehydrogenase, middle domain;Acyl-CoA dehydrogenase, C-terminal domain
TRINITY_DN313412_c0_g1_i1	122.597	6.93778	0.0001185	up	K02882	RP-L18Ae, RPL18A	map03010	Ribosome	Ribosomal_L18A	Ribosomal proteins 50S-L18Ae/60S-L20/60S-L18A
TRINITY_DN298_c0_g1_i11	122.597	6.93778	0.000122	up	K14489	AHK2_3_4	map04075	Plant hormone signal transduction	HATPase_c;Response_reg;HisKA	Histidine kinase-, DNA gyrase B-, and HSP90-like ATPase;Response regulator receiver domain;His Kinase A
TRINITY_DN250349_c0_g1_i1	122.597	6.93778	0.0001233	up	K14565	NOP58	map03008	Ribosome biogenesis in eukaryotes	Nop;NOP5NT	snoRNA binding domain, fibrillarin;NOP5NT
TRINITY_DN38296_c1_g1_i1	122.597	6.93778	0.0001314	up	K04043	dnaK, HSPA9	map03018	RNA degradation	HSP70;MreB_Mbl	Hsp70 protein;MreB/Mbl protein
TRINITY_DN5744_c0_g1_i1	122.597	6.93778	0.0001392	up	K04077	groEL, HSPD1	map03018	RNA degradation	Cpn60_TCP1	TCP-1/cpn60 chaperonin family
TRINITY_DN16810_c0_g1_i1	122.597	6.93778	0.0001537	up	K00799	GST, gst	map00480	Glutathione metabolism	GST_N_2;GST_N_3;GST_N;GST_C_2;GST_C_5	Glutathione S-transferase, N-terminal domain;Glutathione S-transferase, N-terminal domain;Glutathione S-transferase, N-terminal domain;Glutathione S-transferase, C-terminal domain;Glutathione S-transferase, C-terminal domain
TRINITY_DN5047_c0_g1_i1	122.597	6.93778	0.0001544	up	K12876	RBM8A, Y14	map03013;map03015;map03040	Nucleocytoplasmic transport;mRNA surveillance pathway;Spliceosome	RRM_1	RNA recognition motif
TRINITY_DN376499_c0_g1_i1	122.597	6.93778	0.0001554	up	K01698	hemB, ALAD	map00860;map01240	Porphyrin metabolism;Biosynthesis of cofactors	ALAD	Delta-aminolevulinic acid dehydratase
TRINITY_DN5884_c0_g2_i1	122.597	6.93778	0.0001558	up	K01623	ALDO	map00010;map00030;map00051;map00710	Glycolysis / Gluconeogenesis;Pentose phosphate pathway;Fructose and mannose metabolism;Carbon fixation in photosynthetic organisms	Glycolytic	Fructose-bisphosphate aldolase class-I
TRINITY_DN4068_c0_g2_i1	122.597	6.93778	0.0001618	up	K04564	SOD2	map04146	Peroxisome	Sod_Fe_C;Sod_Fe_N	Iron/manganese superoxide dismutases, C-terminal domain;Iron/manganese superoxide dismutases, alpha-hairpin domain
TRINITY_DN7645_c1_g2_i1	122.597	6.93778	0.0001649	up	K08913	LHCB2	map00196	Photosynthesis - antenna proteins	Chloroa_b-bind	Chlorophyll A-B binding protein
TRINITY_DN20090_c0_g5_i2	122.597	6.93778	0.0001677	up	K08908	LHCA2	map00196	Photosynthesis - antenna proteins	Chloroa_b-bind	Chlorophyll A-B binding protein
TRINITY_DN9484_c0_g3_i4	122.597	6.93778	0.0001707	up	K02940	RP-L9e, RPL9	map03010	Ribosome	Ribosomal_L6	Ribosomal protein L6
TRINITY_DN29750_c1_g1_i3	122.597	6.93778	0.0001737	up	K01962	accA	map00640;map00061;map00620	Propanoate metabolism;Fatty acid biosynthesis;Pyruvate metabolism	ACCA;Carboxyl_trans	Acetyl co-enzyme A carboxylase carboxyltransferase alpha subunit;Carboxyl transferase domain
TRINITY_DN17723_c0_g1_i1	122.597	6.93778	0.0001791	up	K00232	E1.3.3.6, ACOX1, ACOX3	map00640;map00592;map01040;map00071;map04146;map00410	Propanoate metabolism;alpha-Linolenic acid metabolism;Biosynthesis of unsaturated fatty acids;Fatty acid degradation;Peroxisome;beta-Alanine metabolism	ACOX	Acyl-CoA oxidase
TRINITY_DN3231_c0_g1_i2	122.597	6.93778	0.0001851	up	K02920	RP-L36e, RPL36	map03010	Ribosome	Ribosomal_L36e	Ribosomal protein L36e
TRINITY_DN75149_c0_g2_i2	122.597	6.93778	0.0001922	up	K00975	glgC	map00520;map00500;map01250	Amino sugar and nucleotide sugar metabolism;Starch and sucrose metabolism;Biosynthesis of nucleotide sugars	NTP_transferase	Nucleotidyl transferase
TRINITY_DN32942_c0_g1_i1	122.597	6.93778	0.0001948	up	K02974	RP-S24e, RPS24	map03010	Ribosome	Ribosomal_S24e	Ribosomal protein S24e
TRINITY_DN267832_c0_g3_i1	122.597	6.93778	0.0001978	up	K14015	NPLOC4, NPL4	map04141	Protein processing in endoplasmic reticulum	NPL4;UN_NPL4	NPL4 family;Nuclear pore localisation protein NPL4
TRINITY_DN6414_c0_g2_i3	122.597	6.93778	0.000207	up	K00688	PYG, glgP	map00500	Starch and sucrose metabolism	Phosphorylase	Carbohydrate phosphorylase
TRINITY_DN22447_c0_g2_i1	122.597	6.93778	0.0002111	up	K04079	HSP90A, htpG	map04626;map04141	Plant-pathogen interaction;Protein processing in endoplasmic reticulum	HSP90;HATPase_c;HATPase_c_3	Hsp90 protein;Histidine kinase-, DNA gyrase B-, and HSP90-like ATPase;Histidine kinase-, DNA gyrase B-, and HSP90-like ATPase
TRINITY_DN55219_c0_g3_i2	122.597	6.93778	0.000235	up	K18151	UAH	map00230	Purine metabolism	Peptidase_M20;M20_dimer	Peptidase family M20/M25/M40;Peptidase dimerisation domain
TRINITY_DN50888_c0_g1_i1	122.597	6.93778	0.0002405	up	K05546	GANAB	map00510;map04141	N-Glycan biosynthesis;Protein processing in endoplasmic reticulum	Glyco_hydro_31_2nd;Gal_mutarotas_2;Glyco_hydro_31_3rd	Glycosyl hydrolases family 31 TIM-barrel domain;Glycosyl hydrolase 31 N-terminal galactose mutarotase-like domain;Glycosyl hydrolase family 31 C-terminal domain
TRINITY_DN36383_c0_g1_i1	122.597	6.93778	0.0002424	up	K08913	LHCB2	map00196	Photosynthesis - antenna proteins	Chloroa_b-bind	Chlorophyll A-B binding protein
TRINITY_DN4659_c0_g1_i12	122.597	6.93778	0.0002492	up	K00430	E1.11.1.7	map00940	Phenylpropanoid biosynthesis	peroxidase	Peroxidase
TRINITY_DN31542_c0_g1_i1	122.597	6.93778	0.0002589	up	K02133	ATPeF1B, ATP5B, ATP2	map00190	Oxidative phosphorylation	ATP-synt_ab;ATP-synt_ab_N	ATP synthase alpha/beta family, nucleotide-binding domain;ATP synthase alpha/beta family, beta-barrel domain
TRINITY_DN319531_c0_g1_i1	0.3085	-1.6967	0.0001091	down	K01805	xylA	map00040;map00051	Pentose and glucuronate interconversions;Fructose and mannose metabolism		AP_endonuc_2
TRINITY_DN97818_c0_g1_i3	1.0E-5	-16.6096	0.0001107	down	K01897	ACSL, fadD	map04146;map00061;map00071	Peroxisome;Fatty acid biosynthesis;Fatty acid degradation	AP_endonuc_2	AMP-binding
TRINITY_DN26448_c0_g3_i1	1.0E-5	-16.6096	0.0001135	down	K00700	GBE1, glgB	map00500	Starch and sucrose metabolism	AMP-binding	Alpha-amylase_C;CBM_48;Alpha-amylase
TRINITY_DN279940_c0_g1_i1	1.0E-5	-16.6096	0.0001157	down	K12405	HSD17B4	map04146;map01040	Peroxisome;Biosynthesis of unsaturated fatty acids	Alpha-amylase_C;CBM_48;Alpha-amylase	adh_short;adh_short_C2;KR
TRINITY_DN244238_c0_g3_i1	1.0E-5	-16.6096	0.0001183	down	K02941	RP-LP0, RPLP0	map03010	Ribosome	adh_short;adh_short_C2;KR	RL10P_insert;Ribosomal_L10;Ribosomal_60s
TRINITY_DN6414_c0_g1_i1	1.0E-5	-16.6096	0.0001188	down	K00688	PYG, glgP	map00500	Starch and sucrose metabolism	RL10P_insert;Ribosomal_L10;Ribosomal_60s	Phosphorylase
TRINITY_DN37008_c0_g3_i1	1.0E-5	-16.6096	0.0001287	down	K08913	LHCB2	map00196	Photosynthesis - antenna proteins	Phosphorylase	Chloroa_b-bind
TRINITY_DN233133_c0_g1_i1	1.0E-5	-16.6096	0.0001313	down	K00549	metE	map00450;map00270	Selenocompound metabolism;Cysteine and methionine metabolism	Chloroa_b-bind	Meth_synt_1
TRINITY_DN12626_c0_g3_i1	1.0E-5	-16.6096	0.0001371	down	K02875	RP-L14e, RPL14	map03010	Ribosome	Meth_synt_1	Ribosomal_L14e
TRINITY_DN15502_c0_g1_i1	1.0E-5	-16.6096	0.0001376	down	K01623	ALDO	map00010;map00030;map00051;map00710	Glycolysis / Gluconeogenesis;Pentose phosphate pathway;Fructose and mannose metabolism;Carbon fixation in photosynthetic organisms	Ribosomal_L14e	Glycolytic
TRINITY_DN6679_c0_g1_i2	0.1463	-2.773	0.0001543	down	K02872	RP-L13Ae, RPL13A	map03010	Ribosome	Glycolytic	Ribosomal_L13
TRINITY_DN13514_c0_g1_i1	1.0E-5	-16.6096	0.0001654	down	K00789	metK, MAT	map00270;map00999;map01240	Cysteine and methionine metabolism;Biosynthesis of various plant secondary metabolites;Biosynthesis of cofactors	Ribosomal_L13	S-AdoMet_synt_C;S-AdoMet_synt_M;S-AdoMet_synt_N
TRINITY_DN37278_c0_g2_i1	1.0E-5	-16.6096	0.000178	down	K13126	PABPC	map03018;map03015	RNA degradation;mRNA surveillance pathway	S-AdoMet_synt_C;S-AdoMet_synt_M;S-AdoMet_synt_N	PABP
TRINITY_DN7183_c0_g1_i6	0.3023	-1.7259	0.0001788	down	K01723	AOS	map00592	alpha-Linolenic acid metabolism	PABP	p450
TRINITY_DN3562_c0_g1_i1	1.0E-5	-16.6096	0.0001814	down	K02969	RP-S20e, RPS20	map03010	Ribosome	p450	Ribosomal_S10
TRINITY_DN12481_c0_g1_i2	0.3359	-1.5739	0.0001846	down	K10755	RFC2_4	map03430;map03410;map03420;map03030	Mismatch repair;Base excision repair;Nucleotide excision repair;DNA replication	Ribosomal_S10	Rep_fac_C;AAA;DNA_pol3_delta2;AAA_22;Rad17;RuvB_N
TRINITY_DN10000_c1_g4_i1	1.0E-5	-16.6096	0.0001854	down	K08916	LHCB5	map00196	Photosynthesis - antenna proteins	Rep_fac_C;AAA;DNA_pol3_delta2;AAA_22;Rad17;RuvB_N	Chloroa_b-bind
TRINITY_DN77614_c0_g1_i1	1.0E-5	-16.6096	0.0002106	down	K01719	hemD, UROS	map00860;map01240	Porphyrin metabolism;Biosynthesis of cofactors	Chloroa_b-bind	HEM4
TRINITY_DN51791_c0_g1_i1	0.2511	-1.9937	0.0002143	down	K02641	petH	map00195	Photosynthesis	HEM4	GST_C_3;GST_N;GST_C;GST_N_2
TRINITY_DN36568_c0_g1_i1	1.0E-5	-16.6096	0.0002152	down	K04097	HPGDS	map00590;map00480	Arachidonic acid metabolism;Glutathione metabolism	GST_C_3;GST_N;GST_C;GST_N_2	Glyco_transf_61
TRINITY_DN6917_c0_g1_i1	1.0E-5	-16.6096	0.0002221	down	K03714	XYLT	map00513	Various types of N-glycan biosynthesis	Glyco_transf_61	Chloroa_b-bind
TRINITY_DN61106_c0_g2_i1	1.0E-5	-16.6096	0.0002382	down	K08912	LHCB1	map00196	Photosynthesis - antenna proteins	Chloroa_b-bind	ATP-synt_ab;ATP-synt_ab_N
TRINITY_DN6083_c0_g1_i1	1.0E-5	-16.6096	0.0002437	down	K02133	ATPeF1B, ATP5B, ATP2	map00190	Oxidative phosphorylation	ATP-synt_ab;ATP-synt_ab_N	Actin
TRINITY_DN5862_c1_g1_i1	1.0E-5	-16.6096	0.0002458	down	K10355	ACTF	map04814	Motor proteins	Actin	ArgJ
TRINITY_DN108445_c0_g1_i1	1.0E-5	-16.6096	0.0002463	down	K00620	argJ	map00220	Arginine biosynthesis	ArgJ	adh_short;adh_short_C2;KR;Epimerase
TRINITY_DN1265_c0_g2_i1	1.0E-5	-16.6096	0.0002825	down	K08081	TR1	map00960	Tropane, piperidine and pyridine alkaloid biosynthesis	adh_short;adh_short_C2;KR;Epimerase	Ribosomal_L7Ae
TRINITY_DN6525_c0_g1_i3	1.0E-5	-16.6096	0.0002913	down	K02908	RP-L30e, RPL30	map03010	Ribosome	Ribosomal_L7Ae	WD40
TRINITY_DN16108_c1_g1_i10	1.0E-5	-16.6096	0.0002923	down	K13175	THOC6	map03013	Nucleocytoplasmic transport	WD40	HSP70
TRINITY_DN107114_c0_g1_i1	1.0E-5	-16.6096	0.0003015	down	K03283	HSPA1_6_8	map04144;map04141;map03040	Endocytosis;Protein processing in endoplasmic reticulum;Spliceosome	HSP70	Ribosomal_L1
TRINITY_DN63581_c1_g1_i1	1.0E-5	-16.6096	0.0003016	down	K02863	RP-L1, MRPL1, rplA	map03010	Ribosome	Ribosomal_L1	Ribosomal_S7e

## Sheet: NPS vs NPS-se
Table S3 Top 30 up-down DEPs statistics
NPS vs NPS-Se
ID	FC(Ps_Se/Ps)	Log2FC(Ps_Se/Ps)	P_value(Ps_Se/Ps)	Regulate	KO ID	KO Name	Pathway ID	Pathway_defition	Domain	Domain Description
TRINITY_DN62067_c0_g1_i2	207.611	7.69774	0.0001102	up	K00645	fabD, MCAT, MCT1	map00061	Fatty acid biosynthesis	Acyl_transf_1	Acyl transferase domain
TRINITY_DN129967_c2_g1_i1	3.2936	1.7197	0.0001106	up	K02957	RP-S15Ae, RPS15A	map03010	Ribosome	Ribosomal_S8	Ribosomal protein S8
TRINITY_DN110168_c0_g2_i1	207.611	7.69774	0.0001121	up	K02638	petE	map00195	Photosynthesis	Copper-bind;Cupredoxin_1	Copper binding proteins, plastocyanin/azurin family;Cupredoxin-like domain
TRINITY_DN26062_c0_g1_i1	207.611	7.69774	0.0001143	up	K01900	LSC2	map00020;map00640	Citrate cycl;Propanoate metabolism	ATP-grasp_2;Ligase_CoA;ATP-grasp_5	ATP-grasp domain;CoA-ligase;ATP-grasp domain
TRINITY_DN10379_c0_g1_i1	207.611	7.69774	0.0001148	up	K12837	U2AF2	map03040	Spliceosome	RRM_1	RNA recognition motif
TRINITY_DN22830_c0_g1_i1	207.611	7.69774	0.000115	up	K02137	ATPeF0O, ATP5O, ATP5	map00190	Oxidative phosphorylation	OSCP	ATP synthase delta
TRINITY_DN41576_c0_g1_i1	207.611	7.69774	0.000118	up	K15877	CYP55	map00910	Nitrogen metabolism	p450	Cytochrome P450
TRINITY_DN96117_c0_g1_i2	207.611	7.69774	0.0001194	up	K09490	HSPA5, BIP	map03060;map04141	Protein export;Protein processing in endoplasmic reticulum	HSP70	Hsp70 protein
TRINITY_DN279267_c0_g2_i1	207.611	7.69774	0.0001284	up	K01711	gmd, GMDS	map00520;map01250;map00051	Amino sugar and nucleotide sugar metabolism;Biosynthesis of nucleotide sugars;Fructose and mannose metabolism	GDP_Man_Dehyd;Epimerase;RmlD_sub_bind	GDP-mannose 4,6 dehydratase;NAD dependent epimerase/dehydratase family;RmlD substrate binding domain
TRINITY_DN29922_c1_g1_i1	207.611	7.69774	0.0001325	up	K08901	psbQ	map00195	Photosynthesis	PsbQ	Oxygen evolving enhancer protein 3
TRINITY_DN340867_c0_g1_i1	207.611	7.69774	0.0001326	up	K22539	PLY	map00040	Pentose and glucuronate interconversions	Pectate_lyase	Pectate lyase
TRINITY_DN18904_c0_g1_i2	207.611	7.69774	0.0001348	up	K14498	SNRK2	map04016;map04075	MAPK signaling pathway - plant;Plant hormone signal transduction	Pkinase;PK_Tyr_Ser-Thr	Protein kinase domain;Protein tyrosine and serine/threonine kinase
TRINITY_DN10792_c0_g1_i1	207.611	7.69774	0.0001383	up	K00130	betB, gbsA	map00260	Glycine, serine and threonine metabolism	Aldedh	Aldehyde dehydrogenase family
TRINITY_DN37675_c0_g1_i2	207.611	7.69774	0.0001444	up	K00703	glgA	map00500	Starch and sucrose metabolism	Glyco_transf_5;Glycos_transf_1;Glyco_trans_1_4	Starch synthase catalytic domain;Glycosyl transferases group 1;Glycosyl transferases group 1
TRINITY_DN43486_c0_g1_i1	207.611	7.69774	0.0001473	up	K00639	kbl, GCAT	map00260	Glycine, serine and threonine metabolism	Aminotran_1_2	Aminotransferase class I and II
TRINITY_DN17299_c0_g1_i3	207.611	7.69774	0.0001563	up	K12450	RHM	map00520;map01250	Amino sugar and nucleotide sugar metabolism;Biosynthesis of nucleotide sugars	GDP_Man_Dehyd;Epimerase;RmlD_sub_bind;Polysacc_synt_2;3Beta_HSD;NAD_binding_4	GDP-mannose 4,6 dehydratase;NAD dependent epimerase/dehydratase family;RmlD substrate binding domain;Polysaccharide biosynthesis protein;3-beta hydroxysteroid dehydrogenase/isomerase family;Male sterility protein
TRINITY_DN67687_c0_g1_i2	207.611	7.69774	0.0001574	up	K11187	PRDX5	map04146	Peroxisome	Redoxin;AhpC-TSA	Redoxin;AhpC/TSA family
TRINITY_DN44739_c0_g2_i1	207.611	7.69774	0.0001584	up	K00454	LOX2S	map00591;map00592	Linoleic acid metabolism;alpha-Linolenic acid metabolism	Lipoxygenase	Lipoxygenase
TRINITY_DN29601_c0_g3_i1	207.611	7.69774	0.0001618	up	K03781	katE, CAT, catB, srpA	map00630;map04016;map00380;map04146	Glyoxylate and dicarboxylate metabolism;MAPK signaling pathway - plant;Tryptophan metabolism;Peroxisome	Catalase	Catalase
TRINITY_DN227976_c0_g1_i1	207.611	7.69774	0.0001628	up	K02134	ATPeF1D, ATP5D, ATP16	map00190	Oxidative phosphorylation	ATP-synt_DE_N	ATP synthase, Delta/Epsilon chain, beta-sandwich domain
TRINITY_DN110705_c0_g1_i3	207.611	7.69774	0.0001671	up	K00164	OGDH, sucA	map00020;map00785	Citrate cycl;Lipoic acid metabolism	E1_dh;Transket_pyr;OxoGdeHyase_C;2-oxogl_dehyd_N	Dehydrogenase E1 component;Transketolase, pyrimidine binding domain;2-oxoglutarate dehydrogenase C-terminal;2-oxoglutarate dehydrogenase N-terminus
TRINITY_DN240790_c0_g3_i1	207.611	7.69774	0.000171	up	K01759	GLO1, gloA	map00620	Pyruvate metabolism	Glyoxalase	Glyoxalase/Bleomycin resistance protein/Dioxygenase superfamily
TRINITY_DN12583_c0_g1_i1	207.611	7.69774	0.0001802	up	K00218	por	map00860	Porphyrin metabolism	adh_short;adh_short_C2	short chain dehydrogenase;Enoyl
TRINITY_DN17124_c0_g2_i1	207.611	7.69774	0.0001857	up	K01886	QARS, glnS	map00970	Aminoacyl-tRNA biosynthesis	tRNA-synt_1c;tRNA_synt_1c_R1;tRNA-synt_1c_C;tRNA-synt_1c_C2;tRNA_synt_1c_R2	tRNA synthetases class I;Glutaminyl-tRNA synthetase, non-specific RNA binding region part 1;tRNA synthetases class I;tRNA synthetases class I;Glutaminyl-tRNA synthetase, non-specific RNA binding region part 2
TRINITY_DN323102_c0_g1_i1	207.611	7.69774	0.000188	up	K14085	ALDH7A1	map00310;map00561;map00260;map00340;map00330;map00053;map00380;map00010;map00620;map00071;map00280;map00410	Lysine degradation;Glycerolipid metabolism;Glycine, serine and threonine metabolism;Histidine metabolism;Arginine and proline metabolism;Ascorbate and aldarate metabolism;Tryptophan metabolism;Glycolysis / Gluconeogenesis;Pyruvate metabolism;Fatty acid degradation;Valine, leucine and isoleucine degradation;beta-Alanine metabolism	Aldedh	Aldehyde dehydrogenase family
TRINITY_DN14056_c0_g1_i1	207.611	7.69774	0.0001889	up	K00383	GSR, gor	map00480	Glutathione metabolism	Pyr_redox_2;Pyr_redox_dim;Pyr_redox;Pyr_redox_3	Pyridine nucleotide-disulphide oxidoreductase;Pyridine nucleotide-disulphide oxidoreductase, dimerisation domain;Pyridine nucleotide-disulphide oxidoreductase;Pyridine nucleotide-disulphide oxidoreductase
TRINITY_DN50872_c0_g1_i1	207.611	7.69774	0.0001919	up	K02133	ATPeF1B, ATP5B, ATP2	map00190	Oxidative phosphorylation	ATP-synt_ab;ATP-synt_ab_N	ATP synthase alpha/beta family, nucleotide-binding domain;ATP synthase alpha/beta family, beta-barrel domain
TRINITY_DN43877_c0_g1_i1	207.611	7.69774	0.0001965	up	K01749	hemC, HMBS	map00860;map01240	Porphyrin metabolism;Biosynthesis of cofactors	Porphobil_deam;Porphobil_deamC	Porphobilinogen deaminase, dipyromethane cofactor binding domain;Porphobilinogen deaminase, C-terminal domain
TRINITY_DN342116_c0_g1_i1	207.611	7.69774	0.0001972	up	K13875	araC	map00053	Ascorbate and aldarate metabolism	ILVD_EDD	Dehydratase family
TRINITY_DN42016_c0_g1_i3	207.611	7.69774	0.0002041	up	K00140	mmsA, iolA, ALDH6A1	map00280;map00640;map00410;map00562	Valine, leucine and isoleucine degradation;Propanoate metabolism;beta-Alanine metabolism;Inositol phosphate metabolism	Aldedh	Aldehyde dehydrogenase family
TRINITY_DN97818_c0_g1_i3_orfp1	1.0E-5	-16.6096	0.0001107	down	K01897	ACSL, fadD	map04146;map00061;map00071	Peroxisome;Fatty acid biosynthesis;Fatty acid degradation	AMP-binding	AMP-binding enzyme
TRINITY_DN15914_c0_g1_i2_orfp1	1.0E-5	-16.6096	0.0001444	down	K12617	PATL1, PAT1	map03018	RNA degradation	PAT1	Topoisomerase II-associated protein PAT1
TRINITY_DN32236_c0_g1_i3_orfp1	1.0E-5	-16.6096	0.0001665	down	K12617	PATL1, PAT1	map03018	RNA degradation	PAT1	Topoisomerase II-associated protein PAT1
TRINITY_DN5862_c1_g1_i1_orfp1	1.0E-5	-16.6096	0.0002458	down	K10355	ACTF	map04814	Motor proteins	Actin	Actin
TRINITY_DN5638_c0_g1_i7_orfp1	0.4574	-1.1285	0.0002694	down	K03097	CSNK2A	map04712;map03008	Circadian rhythm - plant;Ribosome biogenesis in eukaryotes	Pkinase;PK_Tyr_Ser-Thr;APH	Protein kinase domain;Protein tyrosine and serine/threonine kinase;Phosphotransferase enzyme family
TRINITY_DN1265_c0_g2_i1_orfp1	1.0E-5	-16.6096	0.0002825	down	K08081	TR1	map00960	Tropane, piperidine and pyridine alkaloid biosynthesis	adh_short;adh_short_C2;KR;Epimerase	short chain dehydrogenase;Enoyl;KR domain;NAD dependent epimerase/dehydratase family
TRINITY_DN20630_c0_g2_i2_orfp1	0.4273	-1.2267	0.0002898	down	K13993	HSP20	map04141	Protein processing in endoplasmic reticulum	HSP20;ArsA_HSP20	Hsp20/alpha crystallin family;HSP20-like domain found in ArsA
TRINITY_DN9799_c0_g1_i4_orfp1	1.0E-5	-16.6096	0.0003155	down	K01602	rbcS, cbbS	map00630;map00710	Glyoxylate and dicarboxylate metabolism;Carbon fixation in photosynthetic organisms	RuBisCO_small	Ribulose bisphosphate carboxylase, small chain
TRINITY_DN28349_c0_g1_i1_orfp1	1.0E-5	-16.6096	0.0003233	down	K02732	PSMB1	map03050	Proteasome	Proteasome	Proteasome subunit
TRINITY_DN26169_c0_g3_i1_orfp1	0.3835	-1.3827	0.0004052	down	K03231	EEF1A	map03013	Nucleocytoplasmic transport	GTP_EFTU	Elongation factor Tu GTP binding domain
TRINITY_DN1242_c0_g1_i3_orfp1	1.0E-5	-16.6096	0.0004078	down	K08341	GABARAP, ATG8, LC3	map04136	Autophagy - other	ATG8	Autophagy protein Atg8 ubiquitin like
TRINITY_DN50749_c0_g2_i3_orfp1	1.0E-5	-16.6096	0.0004224	down	K03139	TFIIF2, GTF2F2, TFG2	map03022	Basal transcription factors	TFIIF_beta;TFIIF_beta_N	TFIIF, beta subunit HTH domain;TFIIF, beta subunit N-terminus
TRINITY_DN30857_c0_g1_i1_orfp1	1.0E-5	-16.6096	0.0004359	down	K00134	GAPDH, gapA	map00010;map00710	Glycolysis / Gluconeogenesis;Carbon fixation in photosynthetic organisms	Gp_dh_C;Gp_dh_N	Glyceraldehyde 3-phosphate dehydrogenase, C-terminal domain;Glyceraldehyde 3-phosphate dehydrogenase, NAD binding domain
TRINITY_DN152066_c0_g1_i1_orfp1	1.0E-5	-16.6096	0.0004387	down	K01900	LSC2	map00020;map00640	Citrate cycl;Propanoate metabolism	ATP-grasp_2;Ligase_CoA;ATP-grasp_5	ATP-grasp domain;CoA-ligase;ATP-grasp domain
TRINITY_DN68186_c0_g1_i1_orfp1	1.0E-5	-16.6096	0.0004603	down	K14171	AHP1	map04122	Sulfur relay system	Redoxin;AhpC-TSA	Redoxin;AhpC/TSA family
TRINITY_DN5013_c0_g5_i1_orfp1	1.0E-5	-16.6096	0.0004808	down	K08905	psaG	map00195	Photosynthesis	PSI_PSAK	Photosystem I psaG / psaK
TRINITY_DN5395_c0_g1_i17_orfp1	1.0E-5	-16.6096	0.0006011	down	K01507	ppa	map00190	Oxidative phosphorylation	Pyrophosphatase	Inorganic pyrophosphatase
TRINITY_DN8598_c1_g1_i1_orfp1	1.0E-5	-16.6096	0.000611	down	K03231	EEF1A	map03013	Nucleocytoplasmic transport	GTP_EFTU	Elongation factor Tu GTP binding domain
TRINITY_DN2943_c0_g1_i13_orfp1	1.0E-5	-16.6096	0.0006112	down	K12897	TRA2	map03040	Spliceosome	RRM_1	RNA recognition motif
TRINITY_DN170528_c0_g1_i1_orfp1	0.4546	-1.1373	0.0006777	down	K03231	EEF1A	map03013	Nucleocytoplasmic transport	GTP_EFTU	Elongation factor Tu GTP binding domain
TRINITY_DN4809_c1_g1_i1_orfp1	1.0E-5	-16.6096	0.0008145	down	K09580	PDIA1, P4HB	map04141	Protein processing in endoplasmic reticulum	Thioredoxin;Thioredoxin_6;Thioredoxin_2;Thioredoxin_7;OST3_OST6;TraF	Thioredoxin;Thioredoxin-like domain;Thioredoxin-like domain;Thioredoxin-like;OST3 / OST6 family, transporter family;F plasmid transfer operon protein
TRINITY_DN62237_c0_g1_i1_orfp1	1.0E-5	-16.6096	0.0009257	down	K04564	SOD2	map04146	Peroxisome	Sod_Fe_N	Iron/manganese superoxide dismutases, alpha-hairpin domain
TRINITY_DN39471_c0_g1_i3_orfp1	1.0E-5	-16.6096	0.0009454	down	K05658	ABCB1, CD243	map02010	ABC transporters	ABC_membrane	ABC transporter transmembrane region
TRINITY_DN16024_c0_g1_i1_orfp1	1.0E-5	-16.6096	0.0009842	down	K02942	RP-LP1, RPLP1	map03010	Ribosome	Ribosomal_60s	60s Acidic ribosomal protein
TRINITY_DN40556_c0_g1_i2_orfp1	0.4396	-1.1857	0.0009879	down	K11650	SMARCD	map03082	ATP-dependent chromatin remodeling	SWIB	SWIB/MDM2 domain
TRINITY_DN2008_c0_g1_i4_orfp1	0.2121	-2.2372	0.001052	down	K05907	APR	map00920	Sulfur metabolism	PAPS_reduct;Thioredoxin	Phosphoadenosine phosphosulfate reductase family;Thioredoxin
TRINITY_DN164407_c1_g1_i1_orfp1	0.4868	-1.0386	0.00107	down	K02865	RP-L10Ae, RPL10A	map03010	Ribosome	Ribosomal_L1	Ribosomal protein L1p/L10e family
TRINITY_DN329061_c0_g1_i1_orfp1	1.0E-5	-16.6096	0.001107	down	K10364	CAPZA	map04814;map04144	Motor proteins;Endocytosis	F-actin_cap_A	F-actin capping protein alpha subunit
TRINITY_DN8012_c0_g1_i7_orfp1	1.0E-5	-16.6096	0.001109	down	K05658	ABCB1, CD243	map02010	ABC transporters	ABC_membrane;ABC_tran;SMC_N;AAA_16;ABC_ATPase;DUF87	ABC transporter transmembrane region;ABC transporter;RecF/RecN/SMC N terminal domain;AAA ATPase domain;P-loop domain;Helicase HerA, central domain
TRINITY_DN10507_c0_g1_i1_orfp1	1.0E-5	-16.6096	0.001192	down	K05290	PIGK	map00563	Glycosylphosphatidylinosito	Peptidase_C13	Peptidase C13 family

## Sheet: NPS vs NPS-SiO2
Table S1 Top 30 up-down DEPs statistics
NPS vs NPS-SiO2
ID	FC(CK/Ps)	Log2FC(CK/Ps)	P_value(CK/Ps)	Regulate	KO ID	KO Name	Pathway ID	Pathway_defition	Domain	Domain Description
TRINITY_DN19671_c1_g1_i1	131.003	7.03346	0.0001001	up	K02109	ATPF0B, atpF	map00195;map00190	Photosynthesis;Oxidative phosphorylation	ATP-synt_B	ATP synthase B/B' C
TRINITY_DN10902_c0_g2_i1	131.003	7.03346	0.0001004	up	K02865	RP-L10Ae, RPL10A	map03010	Ribosome	Ribosomal_L1	Ribosomal protein L1p/L10e family
TRINITY_DN89241_c0_g1_i1	131.003	7.03346	0.0001023	up	K03283	HSPA1_6_8	map04144;map04141;map03040	Endocytosis;Protein processing in endoplasmic reticulum;Spliceosome	HSP70;MreB_Mbl	Hsp70 protein;MreB/Mbl protein
TRINITY_DN12471_c0_g1_i1	131.003	7.03346	0.0001032	up	K08907	LHCA1	map00196	Photosynthesis - antenna proteins	Chloroa_b-bind	Chlorophyll A-B binding protein
TRINITY_DN39576_c0_g1_i1	131.003	7.03346	0.0001119	up	K10752	RBBP4, HAT2, CAF1, MIS16	map03083;map03082	Polycomb repressive complex;ATP-dependent chromatin remodeling	WD40;CAF1C_H4-bd	WD domain, G-beta repeat;Histone-binding protein RBBP4 or subunit C of CAF1 complex
TRINITY_DN79907_c0_g2_i1	3.729	1.8988	0.0001133	up	K02705	psbC	map00195	Photosynthesis	PSII	Photosystem II protein
TRINITY_DN311458_c0_g1_i1	131.003	7.03346	0.0001142	up	K00411	UQCRFS1, RIP1, petA	map00190	Oxidative phosphorylation	UCR_TM;Rieske	Ubiquinol cytochrome reductase transmembrane region;Rieske [2Fe-2S] domain
TRINITY_DN278558_c0_g1_i1	2.8926	1.5324	0.0001171	up	K02704	psbB	map00195	Photosynthesis	PSII	Photosystem II protein
TRINITY_DN181700_c1_g2_i1	131.003	7.03346	0.0001192	up	K03283	HSPA1_6_8	map04144;map04141;map03040	Endocytosis;Protein processing in endoplasmic reticulum;Spliceosome	HSP70	Hsp70 protein
TRINITY_DN88227_c0_g1_i1	131.003	7.03346	0.0001218	up	K00939	adk, AK	map00730;map01232;map00230;map01240	Thiamine metabolism;Nucleotide metabolism;Purine metabolism;Biosynthesis of cofactors	ADK;AAA_17;AAA_18;AAA_33	Adenylate kinase;AAA domain;AAA domain;AAA domain
TRINITY_DN339075_c0_g1_i1	131.003	7.03346	0.0001224	up	K00939	adk, AK	map00730;map01232;map00230;map01240	Thiamine metabolism;Nucleotide metabolism;Purine metabolism;Biosynthesis of cofactors	ADK;AAA_17	Adenylate kinase;AAA domain
TRINITY_DN7486_c0_g1_i1	131.003	7.03346	0.0001227	up	K01507	ppa	map00190	Oxidative phosphorylation	Pyrophosphatase	Inorganic pyrophosphatase
TRINITY_DN29750_c1_g1_i2	131.003	7.03346	0.0001228	up	K01962	accA	map00640;map00061;map00620	Propanoate metabolism;Fatty acid biosynthesis;Pyruvate metabolism	ACCA;Carboxyl_trans	Acetyl co-enzyme A carboxylase carboxyltransferase alpha subunit;Carboxyl transferase domain
TRINITY_DN4109_c1_g1_i1	131.003	7.03346	0.0001246	up	K01897	ACSL, fadD	map04146;map00061;map00071	Peroxisome;Fatty acid biosynthesis;Fatty acid degradation	AMP-binding;AMP-binding_C	AMP-binding enzyme;AMP-binding enzyme C-terminal domain
TRINITY_DN60122_c0_g1_i1	131.003	7.03346	0.0001264	up	K02938	RP-L8e, RPL8	map03010	Ribosome	Ribosomal_L2_C;Ribosomal_L2	Ribosomal Proteins L2, C-terminal domain;Ribosomal Proteins L2, RNA binding domain
TRINITY_DN376920_c0_g1_i1	131.003	7.03346	0.0001265	up	K02693	psaE	map00195	Photosynthesis	PSI_PsaE	Photosystem I reaction centre subunit IV / PsaE
TRINITY_DN26062_c0_g1_i1	131.003	7.03346	0.0001326	up	K01900	LSC2	map00020;map00640	Citrate cycl;Propanoate metabolism	ATP-grasp_2;Ligase_CoA;ATP-grasp_5	ATP-grasp domain;CoA-ligase;ATP-grasp domain
TRINITY_DN15216_c1_g1_i1	131.003	7.03346	0.0001335	up	K02995	RP-S8e, RPS8	map03010	Ribosome	Ribosomal_S8e	Ribosomal protein S8e
TRINITY_DN38139_c0_g1_i2	131.003	7.03346	0.0001364	up	K02964	RP-S18e, RPS18	map03010	Ribosome	Ribosomal_S13	Ribosomal protein S13/S18
TRINITY_DN6414_c0_g2_i1	131.003	7.03346	0.0001365	up	K00688	PYG, glgP	map00500	Starch and sucrose metabolism	Phosphorylase;ACT	Carbohydrate phosphorylase;ACT domain
TRINITY_DN2792_c0_g2_i6	131.003	7.03346	0.0001379	up	K02937	RP-L7e, RPL7	map03010	Ribosome	Ribosomal_L30_N;Ribosomal_L30	Ribosomal L30 N-terminal domain;Ribosomal protein L30p/L7e
TRINITY_DN59019_c0_g1_i1	131.003	7.03346	0.0001422	up	K03936	NDUFS3	map00190	Oxidative phosphorylation	Complex1_30kDa	Respiratory-chain NADH dehydrogenase, 30 Kd subunit
TRINITY_DN28146_c0_g1_i2	131.003	7.03346	0.0001428	up	K00789	metK, MAT	map00270;map00999;map01240	Cysteine and methionine metabolism;Biosynthesis of various plant secondary metabolites;Biosynthesis of cofactors	S-AdoMet_synt_M;S-AdoMet_synt_N;S-AdoMet_synt_C	S-adenosylmethionine synthetase, central domain;S-adenosylmethionine synthetase, N-terminal domain;S-adenosylmethionine synthetase, C-terminal domain
TRINITY_DN192659_c0_g1_i2	131.003	7.03346	0.0001485	up	K02990	RP-S6, MRPS6, rpsF	map03010	Ribosome	Ribosomal_S6	Ribosomal protein S6
TRINITY_DN314710_c0_g1_i1	131.003	7.03346	0.0001518	up	K03542	psbS	map00195	Photosynthesis	Chloroa_b-bind	Chlorophyll A-B binding protein
TRINITY_DN8079_c0_g2_i1	131.003	7.03346	0.0001518	up	K05350	bglB	map00460;map00500;map00999	Cyanoamino acid metabolism;Starch and sucrose metabolism;Biosynthesis of various plant secondary metabolites	Glyco_hydro_1	Glycosyl hydrolase family 1
TRINITY_DN4138_c1_g1_i1	131.003	7.03346	0.0001529	up	K14563	NOP1, FBL	map03008	Ribosome biogenesis in eukaryotes	Fibrillarin	Fibrillarin
TRINITY_DN37435_c0_g1_i2	131.003	7.03346	0.0001546	up	K00799	GST, gst	map00480	Glutathione metabolism	GST_N_2;GST_N_3;GST_C_2	Glutathione S-transferase, N-terminal domain;Glutathione S-transferase, N-terminal domain;Glutathione S-transferase, C-terminal domain
TRINITY_DN123469_c0_g1_i1	131.003	7.03346	0.0001562	up	K01692	paaF, echA	map00310;map00640;map00650;map00380;map00360;map00071;map00280;map00410	Lysine degradation;Propanoate metabolism;Butanoate metabolism;Tryptophan metabolism;Phenylalanine metabolism;Fatty acid degradation;Valine, leucine and isoleucine degradation;beta-Alanine metabolism	ECH_1;ECH_2	Enoyl-CoA hydratase/isomerase;Enoyl-CoA hydratase/isomerase
TRINITY_DN110867_c0_g2_i1	131.003	7.03346	0.0001597	up	K01899	LSC1	map00020;map00640	Citrate cycl;Propanoate metabolism	CoA_binding;Ligase_CoA;Succ_CoA_lig	CoA binding domain;CoA-ligase;Succinyl-CoA ligase like flavodoxin domain
TRINITY_DN97818_c0_g1_i3	1.0E-5	-16.6096	0.0001107	down	K01897	ACSL, fadD	map04146;map00061;map00071	Peroxisome;Fatty acid biosynthesis;Fatty acid degradation	AMP-binding	AMP-binding enzyme
TRINITY_DN224659_c0_g1_i1	1.0E-5	-16.6096	0.0001133	down	K01638	aceB, glcB	map00630;map00620	Glyoxylate and dicarboxylate metabolism;Pyruvate metabolism	MS_TIM-barrel;MS_C;MS_N	Malate synthase, TIM barrel domain;Malate synthase, C-terminal;Malate synthase, N-terminal domain
TRINITY_DN105235_c0_g2_i1	1.0E-5	-16.6096	0.0001166	down	K00430	E1.11.1.7	map00940	Phenylpropanoid biosynthesis	peroxidase	Peroxidase
TRINITY_DN12162_c0_g1_i1	1.0E-5	-16.6096	0.0001265	down	K01637	E4.1.3.1, aceA	map00630	Glyoxylate and dicarboxylate metabolism	ICL;PEP_mutase	Isocitrate lyase family;Phosphoenolpyruvate phosphomutase
TRINITY_DN233133_c0_g1_i1	1.0E-5	-16.6096	0.0001313	down	K00549	metE	map00450;map00270	Selenocompound metabolism;Cysteine and methionine metabolism	Meth_synt_1	Cobalamin-independent synthase, N-terminal domain
TRINITY_DN12626_c0_g3_i1	1.0E-5	-16.6096	0.0001371	down	K02875	RP-L14e, RPL14	map03010	Ribosome	Ribosomal_L14e	Ribosomal protein L14
TRINITY_DN42127_c1_g2_i1	1.0E-5	-16.6096	0.0001396	down	K02716	psbO	map00195	Photosynthesis	MSP	Manganese-stabilising protein / photosystem II polypeptide
TRINITY_DN15914_c0_g1_i2	1.0E-5	-16.6096	0.0001444	down	K12617	PATL1, PAT1	map03018	RNA degradation	PAT1	Topoisomerase II-associated protein PAT1
TRINITY_DN35326_c0_g1_i5	1.0E-5	-16.6096	0.0001538	down	K13679	WAXY	map00500	Starch and sucrose metabolism	Glyco_transf_5;Glycos_transf_1;Glyco_trans_1_4;GT4-conflict	Starch synthase catalytic domain;Glycosyl transferases group 1;Glycosyl transferases group 1;Family 4 Glycosyltransferase in conflict systems
TRINITY_DN3562_c0_g1_i1	1.0E-5	-16.6096	0.0001814	down	K02969	RP-S20e, RPS20	map03010	Ribosome	Ribosomal_S10	Ribosomal protein S10p/S20e
TRINITY_DN77614_c0_g1_i1	1.0E-5	-16.6096	0.0002106	down	K01719	hemD, UROS	map00860;map01240	Porphyrin metabolism;Biosynthesis of cofactors	HEM4	Uroporphyrinogen-III synthase HemD
TRINITY_DN53438_c0_g1_i2	1.0E-5	-16.6096	0.00022	down	K00605	gcvT, AMT	map00630;map00785;map00670;map00260	Glyoxylate and dicarboxylate metabolism;Lipoic acid metabolism;One carbon pool by folate;Glycine, serine and threonine metabolism	GCV_T;GCV_T_C	Aminomethyltransferase folate-binding domain;Glycine cleavage T-protein C-terminal barrel domain
TRINITY_DN6083_c0_g1_i1	1.0E-5	-16.6096	0.0002437	down	K02133	ATPeF1B, ATP5B, ATP2	map00190	Oxidative phosphorylation	ATP-synt_ab;ATP-synt_ab_N	ATP synthase alpha/beta family, nucleotide-binding domain;ATP synthase alpha/beta family, beta-barrel domain
TRINITY_DN5862_c1_g1_i1	1.0E-5	-16.6096	0.0002458	down	K10355	ACTF	map04814	Motor proteins	Actin	Actin
TRINITY_DN1265_c0_g2_i1	1.0E-5	-16.6096	0.0002825	down	K08081	TR1	map00960	Tropane, piperidine and pyridine alkaloid biosynthesis	adh_short;adh_short_C2;KR;Epimerase	short chain dehydrogenase;Enoyl;KR domain;NAD dependent epimerase/dehydratase family
TRINITY_DN5834_c0_g1_i1	1.0E-5	-16.6096	0.0003084	down	K02993	RP-S7e, RPS7	map03010	Ribosome	Ribosomal_S7e	Ribosomal protein S7e
TRINITY_DN5177_c0_g2_i1	1.0E-5	-16.6096	0.0003202	down	K02937	RP-L7e, RPL7	map03010	Ribosome	Ribosomal_L30_N;Ribosomal_L30	Ribosomal L30 N-terminal domain;Ribosomal protein L30p/L7e
TRINITY_DN28349_c0_g1_i1	1.0E-5	-16.6096	0.0003233	down	K02732	PSMB1	map03050	Proteasome	Proteasome	Proteasome subunit
TRINITY_DN107857_c0_g1_i3	1.0E-5	-16.6096	0.0003475	down	K00417	QCR7, UQCRB	map00190	Oxidative phosphorylation	UCR_14kD	Ubiquinol-cytochrome C reductase complex 14kD subunit
TRINITY_DN17111_c0_g3_i1	1.0E-5	-16.6096	0.0003867	down	K00660	CHS	map04712;map00960;map00941	Circadian rhythm - plant;Tropane, piperidine and pyridine alkaloid biosynthesis;Flavonoid biosynthesis	Chal_sti_synt_N;Chal_sti_synt_C;ACP_syn_III_C;ACP_syn_III	Chalcone and stilbene synthases, N-terminal domain;Chalcone and stilbene synthases, C-terminal domain;3-Oxoacyl-[acyl-carrier-protein;3-Oxoacyl-[acyl-carrier-protein
TRINITY_DN50749_c0_g2_i3	1.0E-5	-16.6096	0.0004224	down	K03139	TFIIF2, GTF2F2, TFG2	map03022	Basal transcription factors	TFIIF_beta;TFIIF_beta_N	TFIIF, beta subunit HTH domain;TFIIF, beta subunit N-terminus
TRINITY_DN30857_c0_g1_i1	1.0E-5	-16.6096	0.0004359	down	K00134	GAPDH, gapA	map00010;map00710	Glycolysis / Gluconeogenesis;Carbon fixation in photosynthetic organisms	Gp_dh_C;Gp_dh_N	Glyceraldehyde 3-phosphate dehydrogenase, C-terminal domain;Glyceraldehyde 3-phosphate dehydrogenase, NAD binding domain
TRINITY_DN152066_c0_g1_i1	1.0E-5	-16.6096	0.0004387	down	K01900	LSC2	map00020;map00640	Citrate cycl;Propanoate metabolism	ATP-grasp_2;Ligase_CoA;ATP-grasp_5	ATP-grasp domain;CoA-ligase;ATP-grasp domain
TRINITY_DN36543_c0_g2_i1	1.0E-5	-16.6096	0.0004398	down	K03231	EEF1A	map03013	Nucleocytoplasmic transport	GTP_EFTU;GTP_EFTU_D2	Elongation factor Tu GTP binding domain;Elongation factor Tu domain 2
TRINITY_DN15292_c0_g1_i5	1.0E-5	-16.6096	0.0004495	down	K00799	GST, gst	map00480	Glutathione metabolism	GST_N;GST_C;GST_N_2;GST_N_3;GST_C_3;GST_C_2	Glutathione S-transferase, N-terminal domain;Glutathione S-transferase, C-terminal domain;Glutathione S-transferase, N-terminal domain;Glutathione S-transferase, N-terminal domain;Glutathione S-transferase, C-terminal domain;Glutathione S-transferase, C-terminal domain
TRINITY_DN220206_c0_g1_i1	0.3856	-1.3748	0.0004508	down	K00658	DLST, sucB	map00020;map00310;map00785;map00380	Citrate cycl;Lysine degradation;Lipoic acid metabolism;Tryptophan metabolism	2-oxoacid_dh;Biotin_lipoyl	2-oxoacid dehydrogenases acyltransferase;Biotin-requiring enzyme
TRINITY_DN244306_c0_g1_i1	1.0E-5	-16.6096	0.0004731	down	K02261	COX2	map00190	Oxidative phosphorylation	COX2;COX2_TM	Cytochrome C oxidase subunit II, periplasmic domain;Cytochrome C oxidase subunit II, transmembrane domain
TRINITY_DN14139_c0_g1_i8	1.0E-5	-16.6096	0.0004785	down	K01623	ALDO	map00010;map00030;map00051;map00710	Glycolysis / Gluconeogenesis;Pentose phosphate pathway;Fructose and mannose metabolism;Carbon fixation in photosynthetic organisms	Glycolytic	Fructose-bisphosphate aldolase class-I
TRINITY_DN5013_c0_g5_i1	1.0E-5	-16.6096	0.0004808	down	K08905	psaG	map00195	Photosynthesis	PSI_PSAK	Photosystem I psaG / psaK
TRINITY_DN20559_c0_g3_i1	1.0E-5	-16.6096	0.0004817	down	K00234	SDHA, SDH1	map00020;map00190	Citrate cycl;Oxidative phosphorylation	FAD_binding_2	FAD binding domain
