# Supplementary material for: Ultrastructural and Proteomic Analyses Revealed the Mechanism by Which Foliar Spraying of Se Nanoparticles Alleviated the Toxicity of Microplastics in Pistia stratiotes L
Source: Toxics. 2025 Oct 30;13(11):938. doi: 10.3390/toxics13110938 (PMC12656514; doi:10.3390/toxics13110938)
Supplement: Supplementary file 1 [file toxics-13-00938-s001.zip › Table S2-Subcellular statistical table.xlsx]

## Sheet: AnnotationSubloc_origin_
Table S2 Subcellular statistical table
Accession	Subcellular Loc1 :Probability
TRINITY_DN112360_c0_g1_i1	vacuolar:0.97
TRINITY_DN13799_c0_g1_i1	vacuolar:0.97
TRINITY_DN1698_c0_g2_i1	vacuolar:0.97
TRINITY_DN23022_c0_g3_i1	vacuolar:0.96
TRINITY_DN31946_c0_g1_i1	vacuolar:0.96
TRINITY_DN357588_c0_g1_i1	vacuolar:0.96
TRINITY_DN4532_c0_g1_i1	vacuolar:0.96
TRINITY_DN12464_c0_g1_i1	vacuolar:0.96
TRINITY_DN1698_c0_g3_i1	vacuolar:0.96
TRINITY_DN400858_c0_g1_i1	vacuolar:0.95
TRINITY_DN17717_c0_g1_i20	vacuolar:0.95
TRINITY_DN183598_c0_g1_i1	vacuolar:0.95
TRINITY_DN3614_c0_g1_i3	vacuolar:0.94
TRINITY_DN7428_c0_g2_i3	vacuolar:0.94
TRINITY_DN103660_c1_g1_i1	vacuolar:0.93
TRINITY_DN319478_c0_g1_i1	vacuolar:0.93
TRINITY_DN555_c0_g1_i1	vacuolar:0.93
TRINITY_DN16931_c0_g2_i1	vacuolar:0.93
TRINITY_DN17499_c0_g1_i1	vacuolar:0.93
TRINITY_DN25128_c1_g1_i1	vacuolar:0.92
TRINITY_DN3401_c0_g1_i12	vacuolar:0.92
TRINITY_DN934_c0_g1_i1	vacuolar:0.92
TRINITY_DN11841_c0_g1_i5	vacuolar:0.92
TRINITY_DN70752_c0_g3_i1	vacuolar:0.91
TRINITY_DN76123_c0_g1_i11	vacuolar:0.91
TRINITY_DN14431_c0_g1_i1	vacuolar:0.9
TRINITY_DN3277_c0_g1_i13	vacuolar:0.89
TRINITY_DN259309_c0_g1_i1	vacuolar:0.89
TRINITY_DN376618_c0_g1_i1	vacuolar:0.89
TRINITY_DN4821_c0_g1_i1	vacuolar:0.89
TRINITY_DN5485_c0_g1_i1	vacuolar:0.89
TRINITY_DN1458_c0_g1_i11	vacuolar:0.89
TRINITY_DN4390_c0_g2_i13	vacuolar:0.88
TRINITY_DN4534_c0_g1_i1	vacuolar:0.88
TRINITY_DN53581_c0_g1_i1	vacuolar:0.88
TRINITY_DN96024_c0_g1_i4	vacuolar:0.88
TRINITY_DN1262_c0_g1_i1	vacuolar:0.88
TRINITY_DN515_c0_g2_i10	vacuolar:0.87
TRINITY_DN12081_c0_g1_i1	vacuolar:0.87
TRINITY_DN843_c0_g1_i29	vacuolar:0.87
TRINITY_DN124997_c0_g1_i1	vacuolar:0.87
TRINITY_DN17379_c0_g2_i1	vacuolar:0.87
TRINITY_DN242_c0_g2_i1	vacuolar:0.86
TRINITY_DN323200_c0_g1_i1	vacuolar:0.86
TRINITY_DN13485_c0_g1_i1	vacuolar:0.86
TRINITY_DN277_c0_g1_i10	vacuolar:0.85
TRINITY_DN294485_c0_g1_i2	vacuolar:0.85
TRINITY_DN77538_c0_g2_i1	vacuolar:0.85
TRINITY_DN80149_c0_g1_i1	vacuolar:0.85
TRINITY_DN20244_c0_g1_i1	vacuolar:0.85
TRINITY_DN208593_c0_g1_i1	vacuolar:0.84
TRINITY_DN34363_c0_g2_i2	vacuolar:0.84
TRINITY_DN58049_c0_g2_i1	vacuolar:0.84
TRINITY_DN18911_c0_g1_i1	vacuolar:0.84
TRINITY_DN211926_c0_g1_i4	vacuolar:0.83
TRINITY_DN5472_c1_g1_i5	vacuolar:0.83
TRINITY_DN8306_c0_g1_i1	vacuolar:0.83
TRINITY_DN175605_c0_g2_i1	vacuolar:0.83
TRINITY_DN17679_c0_g1_i1	vacuolar:0.83
TRINITY_DN25418_c0_g1_i1	vacuolar:0.82
TRINITY_DN24558_c0_g2_i3	vacuolar:0.82
TRINITY_DN35124_c0_g2_i1	vacuolar:0.82
TRINITY_DN48393_c0_g1_i1	vacuolar:0.82
TRINITY_DN59936_c0_g1_i2	vacuolar:0.82
TRINITY_DN13354_c0_g1_i4	vacuolar:0.82
TRINITY_DN225583_c1_g1_i1	vacuolar:0.81
TRINITY_DN9693_c0_g1_i2	vacuolar:0.81
TRINITY_DN13843_c0_g1_i2	vacuolar:0.81
TRINITY_DN214697_c0_g1_i1	vacuolar:0.8
TRINITY_DN381209_c0_g1_i1	vacuolar:0.8
TRINITY_DN4370_c0_g1_i1	vacuolar:0.8
TRINITY_DN17679_c0_g1_i2	vacuolar:0.8
TRINITY_DN10051_c0_g1_i2	plasma membrane:0.95
TRINITY_DN645_c0_g1_i12	plasma membrane:0.94
TRINITY_DN19391_c0_g1_i1	plasma membrane:0.94
TRINITY_DN269446_c0_g1_i1	plasma membrane:0.93
TRINITY_DN29130_c0_g1_i1	plasma membrane:0.93
TRINITY_DN3041_c0_g1_i10	plasma membrane:0.91
TRINITY_DN340595_c0_g1_i1	plasma membrane:0.91
TRINITY_DN645_c0_g1_i19	plasma membrane:0.91
TRINITY_DN392_c0_g1_i2	plasma membrane:0.9
TRINITY_DN8476_c0_g1_i3	plasma membrane:0.9
TRINITY_DN24007_c0_g2_i1	plasma membrane:0.89
TRINITY_DN4723_c0_g1_i1	plasma membrane:0.89
TRINITY_DN13526_c0_g1_i2	plasma membrane:0.89
TRINITY_DN10010_c1_g3_i1	plasma membrane:0.88
TRINITY_DN2687_c0_g2_i4	plasma membrane:0.88
TRINITY_DN295907_c0_g1_i7	plasma membrane:0.88
TRINITY_DN40557_c0_g1_i4	plasma membrane:0.88
TRINITY_DN38571_c0_g1_i2	plasma membrane:0.87
TRINITY_DN2727_c0_g1_i1	plasma membrane:0.85
TRINITY_DN16207_c0_g1_i13	plasma membrane:0.85
TRINITY_DN4717_c0_g1_i2	plasma membrane:0.82
TRINITY_DN9164_c0_g1_i3	plasma membrane:0.81
TRINITY_DN12961_c0_g1_i1	plasma membrane:0.81
TRINITY_DN1177_c0_g1_i12	plasma membrane:0.8
TRINITY_DN3133_c0_g1_i2	peroxisomal:1
TRINITY_DN32731_c0_g1_i1	peroxisomal:1
TRINITY_DN37900_c0_g2_i1	peroxisomal:1
TRINITY_DN5125_c0_g1_i5	peroxisomal:1
TRINITY_DN6921_c0_g1_i2	peroxisomal:1
TRINITY_DN17502_c0_g1_i4	peroxisomal:1
TRINITY_DN1777_c0_g1_i6	peroxisomal:1
TRINITY_DN3133_c0_g1_i14	peroxisomal:0.99
TRINITY_DN11256_c0_g2_i8	peroxisomal:0.99
TRINITY_DN15552_c0_g1_i2	peroxisomal:0.99
TRINITY_DN24936_c0_g1_i1	peroxisomal:0.98
TRINITY_DN281837_c1_g1_i1	peroxisomal:0.98
TRINITY_DN6499_c0_g2_i11	peroxisomal:0.98
TRINITY_DN15757_c0_g1_i4	peroxisomal:0.98
TRINITY_DN2713_c0_g1_i7	peroxisomal:0.97
TRINITY_DN192848_c0_g1_i1	peroxisomal:0.97
TRINITY_DN27751_c0_g1_i1	peroxisomal:0.96
TRINITY_DN26327_c0_g1_i1	peroxisomal:0.96
TRINITY_DN28828_c0_g1_i8	peroxisomal:0.96
TRINITY_DN4969_c0_g1_i10	peroxisomal:0.96
TRINITY_DN136628_c0_g1_i4	peroxisomal:0.96
TRINITY_DN2320_c0_g2_i2	peroxisomal:0.95
TRINITY_DN4067_c0_g1_i7	peroxisomal:0.95
TRINITY_DN5178_c0_g1_i5	peroxisomal:0.95
TRINITY_DN22214_c0_g1_i2	peroxisomal:0.94
TRINITY_DN2276_c0_g1_i6	peroxisomal:0.94
TRINITY_DN296952_c0_g1_i1	peroxisomal:0.94
TRINITY_DN43969_c0_g1_i6	peroxisomal:0.94
TRINITY_DN6471_c0_g1_i2	peroxisomal:0.94
TRINITY_DN13594_c0_g2_i1	peroxisomal:0.94
TRINITY_DN1277_c0_g1_i10	peroxisomal:0.94
TRINITY_DN16286_c0_g1_i4	peroxisomal:0.94
TRINITY_DN15536_c0_g1_i5	peroxisomal:0.94
TRINITY_DN251753_c0_g1_i1	peroxisomal:0.93
TRINITY_DN2276_c0_g1_i11	peroxisomal:0.93
TRINITY_DN11460_c0_g1_i7	peroxisomal:0.93
TRINITY_DN11460_c0_g1_i2	peroxisomal:0.93
TRINITY_DN6471_c0_g1_i1	peroxisomal:0.93
TRINITY_DN93937_c0_g1_i1	peroxisomal:0.93
TRINITY_DN16286_c0_g1_i1	peroxisomal:0.93
TRINITY_DN15853_c0_g1_i6	peroxisomal:0.93
TRINITY_DN2590_c3_g3_i1	peroxisomal:0.92
TRINITY_DN30317_c0_g1_i1	peroxisomal:0.92
TRINITY_DN31977_c0_g2_i1	peroxisomal:0.92
TRINITY_DN7374_c0_g1_i2	peroxisomal:0.92
TRINITY_DN33150_c1_g1_i1	peroxisomal:0.91
TRINITY_DN43826_c0_g1_i5	peroxisomal:0.91
TRINITY_DN54191_c0_g2_i1	peroxisomal:0.91
TRINITY_DN58396_c0_g3_i1	peroxisomal:0.91
TRINITY_DN215799_c0_g1_i1	peroxisomal:0.9
TRINITY_DN299529_c0_g1_i1	peroxisomal:0.9
TRINITY_DN39934_c0_g1_i2	peroxisomal:0.9
TRINITY_DN3852_c0_g1_i15	peroxisomal:0.9
TRINITY_DN90428_c0_g3_i2	peroxisomal:0.9
TRINITY_DN1702_c0_g1_i10	peroxisomal:0.9
TRINITY_DN17703_c0_g1_i1	peroxisomal:0.9
TRINITY_DN2596_c0_g1_i4	peroxisomal:0.89
TRINITY_DN263200_c0_g1_i1	peroxisomal:0.89
TRINITY_DN377558_c0_g1_i1	peroxisomal:0.89
TRINITY_DN45435_c0_g1_i4	peroxisomal:0.89
TRINITY_DN4526_c0_g1_i1	peroxisomal:0.89
TRINITY_DN59691_c1_g1_i2	peroxisomal:0.89
TRINITY_DN765_c0_g1_i7	peroxisomal:0.89
TRINITY_DN7939_c0_g1_i12	peroxisomal:0.89
TRINITY_DN1271_c0_g1_i18	peroxisomal:0.89
TRINITY_DN94556_c0_g1_i1	peroxisomal:0.89
TRINITY_DN14757_c0_g1_i4	peroxisomal:0.89
TRINITY_DN100329_c0_g1_i1	peroxisomal:0.88
TRINITY_DN43723_c0_g2_i2	peroxisomal:0.88
TRINITY_DN56209_c0_g1_i2	peroxisomal:0.88
TRINITY_DN2011_c1_g1_i15	peroxisomal:0.88
TRINITY_DN2276_c0_g1_i4	peroxisomal:0.87
TRINITY_DN310712_c0_g1_i1	peroxisomal:0.87
TRINITY_DN4304_c0_g1_i17	peroxisomal:0.87
TRINITY_DN4459_c0_g1_i2	peroxisomal:0.87
TRINITY_DN46426_c0_g1_i1	peroxisomal:0.87
TRINITY_DN5555_c0_g1_i1	peroxisomal:0.87
TRINITY_DN68008_c0_g1_i1	peroxisomal:0.87
TRINITY_DN7939_c0_g1_i17	peroxisomal:0.87
TRINITY_DN150420_c0_g1_i2	peroxisomal:0.87
TRINITY_DN142782_c0_g2_i1	peroxisomal:0.87
TRINITY_DN24432_c0_g1_i3	peroxisomal:0.86
TRINITY_DN268688_c0_g1_i1	peroxisomal:0.86
TRINITY_DN396040_c0_g1_i1	peroxisomal:0.86
TRINITY_DN6908_c0_g1_i1	peroxisomal:0.86
TRINITY_DN125671_c0_g2_i1	peroxisomal:0.86
TRINITY_DN323980_c0_g1_i1	peroxisomal:0.85
TRINITY_DN3655_c0_g1_i5	peroxisomal:0.85
TRINITY_DN4501_c0_g2_i1	peroxisomal:0.85
TRINITY_DN89435_c0_g1_i1	peroxisomal:0.85
TRINITY_DN245870_c0_g1_i1	peroxisomal:0.84
TRINITY_DN94046_c0_g1_i1	peroxisomal:0.84
TRINITY_DN9687_c0_g1_i2	peroxisomal:0.84
TRINITY_DN182673_c0_g1_i1	peroxisomal:0.84
TRINITY_DN318850_c0_g1_i1	peroxisomal:0.83
TRINITY_DN5205_c0_g2_i3	peroxisomal:0.83
TRINITY_DN56084_c0_g1_i1	peroxisomal:0.83
TRINITY_DN9872_c0_g3_i1	peroxisomal:0.83
TRINITY_DN19592_c0_g1_i10	peroxisomal:0.83
TRINITY_DN17723_c0_g1_i1	peroxisomal:0.83
TRINITY_DN237016_c0_g1_i2	peroxisomal:0.82
TRINITY_DN26841_c0_g1_i13	peroxisomal:0.82
TRINITY_DN3119_c0_g1_i10	peroxisomal:0.82
TRINITY_DN319733_c0_g1_i1	peroxisomal:0.82
TRINITY_DN3779_c0_g1_i13	peroxisomal:0.82
TRINITY_DN44131_c0_g2_i1	peroxisomal:0.82
TRINITY_DN76292_c0_g2_i1	peroxisomal:0.82
TRINITY_DN24213_c0_g1_i7	peroxisomal:0.81
TRINITY_DN33902_c0_g1_i11	peroxisomal:0.81
TRINITY_DN1096_c0_g1_i11	peroxisomal:0.81
TRINITY_DN12018_c0_g1_i1	peroxisomal:0.81
TRINITY_DN15004_c0_g1_i1	peroxisomal:0.81
TRINITY_DN5570_c0_g1_i9	peroxisomal:0.8
TRINITY_DN67163_c1_g3_i1	peroxisomal:0.8
TRINITY_DN13425_c0_g1_i5	peroxisomal:0.8
TRINITY_DN16805_c0_g1_i3	peroxisomal:0.8
TRINITY_DN10874_c0_g1_i2	nuclear:1
TRINITY_DN6841_c0_g1_i1	nuclear:1
TRINITY_DN8082_c0_g1_i10	nuclear:1
TRINITY_DN8187_c0_g3_i2	nuclear:1
TRINITY_DN13877_c0_g1_i3	nuclear:1
TRINITY_DN2182_c1_g2_i1	nuclear:0.99
TRINITY_DN22777_c0_g1_i10	nuclear:0.99
TRINITY_DN3011_c0_g1_i26	nuclear:0.99
TRINITY_DN3011_c0_g1_i19	nuclear:0.99
TRINITY_DN312_c1_g1_i2	nuclear:0.99
TRINITY_DN3994_c0_g1_i1	nuclear:0.99
TRINITY_DN116957_c0_g1_i15	nuclear:0.99
TRINITY_DN10971_c0_g2_i6	nuclear:0.99
TRINITY_DN4897_c0_g1_i1	nuclear:0.99
TRINITY_DN5432_c0_g1_i1	nuclear:0.99
TRINITY_DN65_c0_g1_i11	nuclear:0.99
TRINITY_DN6118_c0_g1_i4	nuclear:0.99
TRINITY_DN5619_c0_g1_i1	nuclear:0.99
TRINITY_DN627_c0_g1_i1	nuclear:0.99
TRINITY_DN787_c0_g2_i2	nuclear:0.99
TRINITY_DN7721_c0_g1_i2	nuclear:0.99
TRINITY_DN87784_c0_g1_i1	nuclear:0.99
TRINITY_DN129059_c0_g2_i1	nuclear:0.99
TRINITY_DN87784_c0_g1_i3	nuclear:0.99
TRINITY_DN12805_c0_g1_i10	nuclear:0.99
TRINITY_DN993_c0_g1_i11	nuclear:0.99
TRINITY_DN127911_c0_g1_i2	nuclear:0.99
TRINITY_DN9134_c0_g1_i1	nuclear:0.99
TRINITY_DN193_c0_g1_i13	nuclear:0.99
TRINITY_DN1998_c1_g1_i16	nuclear:0.99
TRINITY_DN192665_c0_g1_i1	nuclear:0.99
TRINITY_DN1817_c0_g1_i7	nuclear:0.99
TRINITY_DN20138_c0_g1_i2	nuclear:0.99
TRINITY_DN2046_c0_g1_i4	nuclear:0.99
TRINITY_DN10636_c0_g2_i3	nuclear:0.98
TRINITY_DN10018_c0_g1_i1	nuclear:0.98
TRINITY_DN2223_c1_g1_i1	nuclear:0.98
TRINITY_DN26100_c0_g1_i1	nuclear:0.98
TRINITY_DN2460_c0_g1_i2	nuclear:0.98
TRINITY_DN11469_c0_g1_i1	nuclear:0.98
TRINITY_DN5059_c0_g2_i1	nuclear:0.98
TRINITY_DN44561_c0_g3_i1	nuclear:0.98
TRINITY_DN5138_c0_g1_i2	nuclear:0.98
TRINITY_DN8211_c0_g1_i3	nuclear:0.98
TRINITY_DN7953_c0_g2_i1	nuclear:0.98
TRINITY_DN9264_c1_g2_i1	nuclear:0.98
TRINITY_DN97702_c0_g1_i18	nuclear:0.98
TRINITY_DN14713_c1_g1_i3	nuclear:0.98
TRINITY_DN16034_c0_g1_i1	nuclear:0.98
TRINITY_DN1790_c0_g1_i2	nuclear:0.98
TRINITY_DN1759_c0_g1_i10	nuclear:0.98
TRINITY_DN10636_c0_g6_i1	nuclear:0.97
TRINITY_DN20863_c0_g1_i2	nuclear:0.97
TRINITY_DN2545_c0_g1_i11	nuclear:0.97
TRINITY_DN2224_c0_g1_i1	nuclear:0.97
TRINITY_DN29445_c0_g1_i2	nuclear:0.97
TRINITY_DN2902_c0_g1_i1	nuclear:0.97
TRINITY_DN3521_c0_g1_i2	nuclear:0.97
TRINITY_DN34812_c0_g2_i1	nuclear:0.97
TRINITY_DN3678_c1_g2_i1	nuclear:0.97
TRINITY_DN41614_c1_g4_i1	nuclear:0.97
TRINITY_DN114122_c0_g1_i2	nuclear:0.97
TRINITY_DN50749_c0_g2_i3	nuclear:0.97
TRINITY_DN46666_c0_g1_i4	nuclear:0.97
TRINITY_DN64887_c0_g3_i1	nuclear:0.97
TRINITY_DN6527_c0_g1_i1	nuclear:0.97
TRINITY_DN5827_c0_g1_i11	nuclear:0.97
TRINITY_DN72982_c0_g2_i3	nuclear:0.97
TRINITY_DN6281_c0_g2_i2	nuclear:0.97
TRINITY_DN6418_c0_g1_i1	nuclear:0.97
TRINITY_DN826_c0_g1_i11	nuclear:0.97
TRINITY_DN964_c0_g1_i11	nuclear:0.97
TRINITY_DN13704_c0_g1_i2	nuclear:0.97
TRINITY_DN14174_c0_g1_i6	nuclear:0.97
TRINITY_DN13760_c0_g1_i2	nuclear:0.97
TRINITY_DN170900_c0_g2_i1	nuclear:0.97
TRINITY_DN102518_c0_g1_i1	nuclear:0.96
TRINITY_DN3325_c0_g1_i1	nuclear:0.96
TRINITY_DN4429_c0_g1_i6	nuclear:0.96
TRINITY_DN512_c0_g1_i1	nuclear:0.96
TRINITY_DN66324_c0_g1_i1	nuclear:0.96
TRINITY_DN72600_c0_g1_i1	nuclear:0.96
TRINITY_DN9264_c1_g3_i1	nuclear:0.96
TRINITY_DN8728_c0_g1_i30	nuclear:0.96
TRINITY_DN88759_c0_g2_i1	nuclear:0.96
TRINITY_DN8822_c0_g1_i10	nuclear:0.96
TRINITY_DN8429_c0_g1_i1	nuclear:0.96
TRINITY_DN12224_c0_g1_i1	nuclear:0.96
TRINITY_DN8585_c0_g2_i1	nuclear:0.96
TRINITY_DN12673_c0_g2_i1	nuclear:0.96
TRINITY_DN1640_c0_g1_i13	nuclear:0.96
TRINITY_DN1393_c0_g1_i1	nuclear:0.96
TRINITY_DN16209_c0_g1_i14	nuclear:0.96
TRINITY_DN16413_c0_g1_i1	nuclear:0.96
TRINITY_DN16028_c0_g1_i1	nuclear:0.96
TRINITY_DN23230_c0_g1_i5	nuclear:0.95
TRINITY_DN23230_c0_g1_i6	nuclear:0.95
TRINITY_DN28660_c1_g1_i1	nuclear:0.95
TRINITY_DN2825_c0_g1_i8	nuclear:0.95
TRINITY_DN259608_c0_g1_i1	nuclear:0.95
TRINITY_DN3451_c1_g1_i1	nuclear:0.95
TRINITY_DN378623_c0_g1_i1	nuclear:0.95
TRINITY_DN39576_c0_g1_i1	nuclear:0.95
TRINITY_DN5196_c0_g1_i18	nuclear:0.95
TRINITY_DN5896_c0_g1_i15	nuclear:0.95
TRINITY_DN5053_c0_g1_i12	nuclear:0.95
TRINITY_DN711_c0_g1_i11	nuclear:0.95
TRINITY_DN7263_c0_g1_i19	nuclear:0.95
TRINITY_DN66463_c0_g2_i1	nuclear:0.95
TRINITY_DN7307_c0_g1_i1	nuclear:0.95
TRINITY_DN9501_c0_g1_i4	nuclear:0.95
TRINITY_DN7726_c0_g1_i1	nuclear:0.95
TRINITY_DN9178_c0_g2_i13	nuclear:0.95
TRINITY_DN15714_c0_g1_i13	nuclear:0.95
TRINITY_DN16647_c0_g1_i25	nuclear:0.95
TRINITY_DN1688_c0_g1_i1	nuclear:0.95
TRINITY_DN17920_c0_g1_i1	nuclear:0.95
TRINITY_DN212436_c0_g2_i1	nuclear:0.94
TRINITY_DN24933_c0_g1_i7	nuclear:0.94
TRINITY_DN237184_c0_g1_i1	nuclear:0.94
TRINITY_DN26536_c0_g1_i6	nuclear:0.94
TRINITY_DN2894_c0_g1_i7	nuclear:0.94
TRINITY_DN24654_c0_g1_i11	nuclear:0.94
TRINITY_DN25692_c0_g1_i11	nuclear:0.94
TRINITY_DN320022_c0_g1_i1	nuclear:0.94
TRINITY_DN2851_c0_g1_i1	nuclear:0.94
TRINITY_DN3674_c0_g1_i1	nuclear:0.94
TRINITY_DN39623_c0_g1_i6	nuclear:0.94
TRINITY_DN36612_c0_g3_i2	nuclear:0.94
TRINITY_DN4423_c0_g1_i1	nuclear:0.94
TRINITY_DN4711_c0_g1_i4	nuclear:0.94
TRINITY_DN5719_c0_g2_i2	nuclear:0.94
TRINITY_DN60504_c0_g1_i1	nuclear:0.94
TRINITY_DN7843_c0_g1_i6	nuclear:0.94
TRINITY_DN604_c0_g2_i2	nuclear:0.94
TRINITY_DN732_c0_g1_i10	nuclear:0.94
TRINITY_DN8429_c0_g1_i3	nuclear:0.94
TRINITY_DN799_c0_g1_i2	nuclear:0.94
TRINITY_DN8150_c0_g1_i2	nuclear:0.94
TRINITY_DN9588_c0_g1_i13	nuclear:0.94
TRINITY_DN1707_c0_g1_i1	nuclear:0.94
TRINITY_DN10050_c0_g1_i1	nuclear:0.93
TRINITY_DN2656_c0_g1_i1	nuclear:0.93
TRINITY_DN33597_c0_g1_i1	nuclear:0.93
TRINITY_DN4014_c0_g2_i3	nuclear:0.93
TRINITY_DN37129_c0_g1_i3	nuclear:0.93
TRINITY_DN4101_c0_g1_i13	nuclear:0.93
TRINITY_DN5100_c0_g1_i7	nuclear:0.93
TRINITY_DN1106_c0_g1_i10	nuclear:0.93
TRINITY_DN5762_c0_g1_i3	nuclear:0.93
TRINITY_DN117653_c0_g1_i3	nuclear:0.93
TRINITY_DN4740_c0_g1_i1	nuclear:0.93
TRINITY_DN5896_c0_g1_i19	nuclear:0.93
TRINITY_DN85947_c0_g1_i2	nuclear:0.93
TRINITY_DN11930_c0_g1_i6	nuclear:0.93
TRINITY_DN14444_c0_g1_i12	nuclear:0.93
TRINITY_DN15253_c0_g1_i2	nuclear:0.93
TRINITY_DN2014_c0_g1_i10	nuclear:0.93
TRINITY_DN24659_c0_g2_i1	nuclear:0.92
TRINITY_DN2572_c0_g2_i2	nuclear:0.92
TRINITY_DN35600_c0_g1_i5	nuclear:0.92
TRINITY_DN3697_c0_g1_i13	nuclear:0.92
TRINITY_DN42085_c0_g1_i6	nuclear:0.92
TRINITY_DN5591_c0_g1_i11	nuclear:0.92
TRINITY_DN993_c0_g1_i4	nuclear:0.92
TRINITY_DN8335_c0_g1_i11	nuclear:0.92
TRINITY_DN14444_c0_g1_i14	nuclear:0.92
TRINITY_DN20501_c0_g1_i1	nuclear:0.92
TRINITY_DN2300_c0_g1_i2	nuclear:0.91
TRINITY_DN3801_c0_g1_i5	nuclear:0.91
TRINITY_DN11714_c0_g1_i13	nuclear:0.91
TRINITY_DN8146_c0_g4_i1	nuclear:0.91
TRINITY_DN6629_c0_g1_i5	nuclear:0.91
TRINITY_DN8979_c0_g2_i4	nuclear:0.91
TRINITY_DN9820_c0_g1_i3	nuclear:0.91
TRINITY_DN12594_c0_g1_i4	nuclear:0.91
TRINITY_DN14844_c0_g1_i3	nuclear:0.91
TRINITY_DN15351_c1_g1_i4	nuclear:0.91
TRINITY_DN16154_c0_g1_i2	nuclear:0.91
TRINITY_DN100251_c0_g1_i1	nuclear:0.9
TRINITY_DN242934_c0_g1_i2	nuclear:0.9
TRINITY_DN236432_c0_g1_i2	nuclear:0.9
TRINITY_DN310053_c0_g1_i1	nuclear:0.9
TRINITY_DN50028_c0_g2_i1	nuclear:0.9
TRINITY_DN5169_c0_g1_i2	nuclear:0.9
TRINITY_DN7479_c0_g1_i8	nuclear:0.9
TRINITY_DN915_c0_g1_i12	nuclear:0.9
TRINITY_DN148292_c1_g1_i1	nuclear:0.9
TRINITY_DN16014_c0_g1_i2	nuclear:0.9
TRINITY_DN13876_c0_g1_i9	nuclear:0.9
TRINITY_DN12892_c0_g2_i5	nuclear:0.9
TRINITY_DN1859_c0_g1_i3	nuclear:0.9
TRINITY_DN4440_c0_g1_i12	mitochondrial:0.98
TRINITY_DN21072_c0_g1_i2	mitochondrial:0.97
TRINITY_DN222273_c0_g1_i3	mitochondrial:0.97
TRINITY_DN3581_c0_g1_i7	mitochondrial:0.97
TRINITY_DN234471_c0_g1_i4	mitochondrial:0.96
TRINITY_DN2624_c0_g2_i13	mitochondrial:0.96
TRINITY_DN359246_c0_g1_i1	mitochondrial:0.96
TRINITY_DN58720_c0_g1_i2	mitochondrial:0.96
TRINITY_DN8237_c0_g1_i2	mitochondrial:0.96
TRINITY_DN8275_c0_g1_i2	mitochondrial:0.96
TRINITY_DN15068_c0_g1_i1	mitochondrial:0.96
TRINITY_DN165690_c1_g1_i1	mitochondrial:0.96
TRINITY_DN19746_c1_g1_i1	mitochondrial:0.96
TRINITY_DN21333_c0_g1_i2	mitochondrial:0.95
TRINITY_DN244424_c0_g1_i1	mitochondrial:0.95
TRINITY_DN2584_c0_g1_i1	mitochondrial:0.95
TRINITY_DN223655_c0_g1_i2	mitochondrial:0.95
TRINITY_DN2790_c0_g1_i2	mitochondrial:0.95
TRINITY_DN27499_c0_g2_i1	mitochondrial:0.95
TRINITY_DN272311_c0_g1_i1	mitochondrial:0.95
TRINITY_DN362_c0_g1_i1	mitochondrial:0.95
TRINITY_DN35488_c0_g1_i1	mitochondrial:0.95
TRINITY_DN39834_c0_g2_i1	mitochondrial:0.95
TRINITY_DN46123_c0_g1_i2	mitochondrial:0.95
TRINITY_DN53438_c0_g1_i2	mitochondrial:0.95
TRINITY_DN70819_c0_g1_i2	mitochondrial:0.95
TRINITY_DN8564_c0_g1_i1	mitochondrial:0.95
TRINITY_DN137049_c0_g1_i1	mitochondrial:0.95
TRINITY_DN13409_c0_g1_i1	mitochondrial:0.95
TRINITY_DN161105_c0_g5_i1	mitochondrial:0.95
TRINITY_DN20455_c0_g1_i1	mitochondrial:0.95
TRINITY_DN277759_c0_g1_i1	mitochondrial:0.94
TRINITY_DN244424_c0_g1_i2	mitochondrial:0.94
TRINITY_DN327642_c0_g1_i1	mitochondrial:0.94
TRINITY_DN322781_c0_g1_i1	mitochondrial:0.94
TRINITY_DN31714_c0_g1_i1	mitochondrial:0.94
TRINITY_DN35790_c0_g2_i1	mitochondrial:0.94
TRINITY_DN359262_c0_g1_i1	mitochondrial:0.94
TRINITY_DN11017_c0_g1_i2	mitochondrial:0.94
TRINITY_DN117403_c0_g1_i4	mitochondrial:0.94
TRINITY_DN6257_c0_g1_i8	mitochondrial:0.94
TRINITY_DN8127_c0_g1_i1	mitochondrial:0.94
TRINITY_DN6563_c0_g1_i11	mitochondrial:0.94
TRINITY_DN69369_c0_g1_i1	mitochondrial:0.94
TRINITY_DN94507_c0_g2_i1	mitochondrial:0.94
TRINITY_DN11932_c0_g1_i1	mitochondrial:0.94
TRINITY_DN129202_c0_g1_i1	mitochondrial:0.94
TRINITY_DN125592_c0_g2_i1	mitochondrial:0.94
TRINITY_DN14429_c0_g1_i2	mitochondrial:0.94
TRINITY_DN16182_c0_g2_i2	mitochondrial:0.94
TRINITY_DN151_c0_g2_i1	mitochondrial:0.94
TRINITY_DN20213_c0_g1_i1	mitochondrial:0.94
TRINITY_DN10684_c0_g1_i1	mitochondrial:0.93
TRINITY_DN271873_c0_g3_i1	mitochondrial:0.93
TRINITY_DN284724_c0_g1_i1	mitochondrial:0.93
TRINITY_DN304346_c0_g1_i2	mitochondrial:0.93
TRINITY_DN340013_c0_g1_i1	mitochondrial:0.93
TRINITY_DN3484_c2_g1_i1	mitochondrial:0.93
TRINITY_DN50014_c0_g1_i1	mitochondrial:0.93
TRINITY_DN6161_c0_g1_i2	mitochondrial:0.93
TRINITY_DN66007_c0_g1_i1	mitochondrial:0.93
TRINITY_DN73748_c0_g1_i1	mitochondrial:0.93
TRINITY_DN772_c0_g1_i4	mitochondrial:0.93
TRINITY_DN120002_c0_g2_i1	mitochondrial:0.93
TRINITY_DN99081_c0_g1_i1	mitochondrial:0.93
TRINITY_DN141066_c0_g1_i1	mitochondrial:0.93
TRINITY_DN140537_c0_g1_i1	mitochondrial:0.93
TRINITY_DN162823_c0_g1_i4	mitochondrial:0.93
TRINITY_DN25664_c0_g2_i1	mitochondrial:0.92
TRINITY_DN21072_c0_g1_i3	mitochondrial:0.92
TRINITY_DN275324_c0_g2_i1	mitochondrial:0.92
TRINITY_DN2828_c0_g1_i1	mitochondrial:0.92
TRINITY_DN29194_c1_g1_i3	mitochondrial:0.92
TRINITY_DN246846_c0_g2_i1	mitochondrial:0.92
TRINITY_DN26291_c0_g2_i3	mitochondrial:0.92
TRINITY_DN320093_c0_g1_i1	mitochondrial:0.92
TRINITY_DN338531_c0_g1_i1	mitochondrial:0.92
TRINITY_DN32477_c0_g1_i1	mitochondrial:0.92
TRINITY_DN3827_c0_g1_i11	mitochondrial:0.92
TRINITY_DN397430_c0_g1_i1	mitochondrial:0.92
TRINITY_DN48490_c0_g1_i1	mitochondrial:0.92
TRINITY_DN41541_c0_g1_i2	mitochondrial:0.92
TRINITY_DN112283_c0_g1_i1	mitochondrial:0.92
TRINITY_DN48136_c0_g2_i1	mitochondrial:0.92
TRINITY_DN6121_c2_g1_i1	mitochondrial:0.92
TRINITY_DN556_c0_g1_i1	mitochondrial:0.92
TRINITY_DN56231_c0_g1_i10	mitochondrial:0.92
TRINITY_DN63581_c1_g1_i1	mitochondrial:0.92
TRINITY_DN77614_c0_g1_i1	mitochondrial:0.92
TRINITY_DN5930_c0_g1_i11	mitochondrial:0.92
TRINITY_DN79472_c0_g1_i1	mitochondrial:0.92
TRINITY_DN82100_c0_g1_i2	mitochondrial:0.92
TRINITY_DN119399_c0_g1_i1	mitochondrial:0.92
TRINITY_DN122085_c0_g2_i3	mitochondrial:0.92
TRINITY_DN146687_c0_g1_i1	mitochondrial:0.92
TRINITY_DN1724_c0_g1_i1	mitochondrial:0.92
TRINITY_DN149855_c0_g2_i1	mitochondrial:0.92
TRINITY_DN1629_c0_g1_i1	mitochondrial:0.92
TRINITY_DN1434_c0_g1_i2	mitochondrial:0.92
TRINITY_DN202801_c0_g1_i1	mitochondrial:0.92
TRINITY_DN20979_c0_g1_i1	mitochondrial:0.91
TRINITY_DN222769_c0_g1_i1	mitochondrial:0.91
TRINITY_DN229057_c0_g1_i4	mitochondrial:0.91
TRINITY_DN27713_c0_g1_i1	mitochondrial:0.91
TRINITY_DN2718_c0_g2_i13	mitochondrial:0.91
TRINITY_DN323152_c0_g1_i1	mitochondrial:0.91
TRINITY_DN30958_c0_g1_i1	mitochondrial:0.91
TRINITY_DN343775_c0_g1_i1	mitochondrial:0.91
TRINITY_DN340794_c0_g1_i1	mitochondrial:0.91
TRINITY_DN372957_c0_g1_i1	mitochondrial:0.91
TRINITY_DN37829_c0_g1_i2	mitochondrial:0.91
TRINITY_DN35797_c0_g2_i1	mitochondrial:0.91
TRINITY_DN3996_c0_g2_i4	mitochondrial:0.91
TRINITY_DN5074_c0_g1_i1	mitochondrial:0.91
TRINITY_DN112434_c0_g1_i1	mitochondrial:0.91
TRINITY_DN47844_c0_g1_i1	mitochondrial:0.91
TRINITY_DN5672_c0_g2_i6	mitochondrial:0.91
TRINITY_DN75654_c0_g1_i1	mitochondrial:0.91
TRINITY_DN8301_c2_g4_i1	mitochondrial:0.91
TRINITY_DN70577_c0_g4_i1	mitochondrial:0.91
TRINITY_DN7149_c0_g1_i5	mitochondrial:0.91
TRINITY_DN69540_c0_g1_i1	mitochondrial:0.91
TRINITY_DN8028_c0_g1_i3	mitochondrial:0.91
TRINITY_DN9972_c0_g1_i1	mitochondrial:0.91
TRINITY_DN9493_c0_g1_i1	mitochondrial:0.91
TRINITY_DN12742_c0_g1_i4	mitochondrial:0.91
TRINITY_DN12833_c0_g6_i1	mitochondrial:0.91
TRINITY_DN8831_c0_g1_i5	mitochondrial:0.91
TRINITY_DN15676_c0_g1_i1	mitochondrial:0.91
TRINITY_DN16560_c0_g3_i1	mitochondrial:0.91
TRINITY_DN1457_c0_g1_i28	mitochondrial:0.91
TRINITY_DN155106_c0_g1_i1	mitochondrial:0.91
TRINITY_DN15142_c0_g1_i14	mitochondrial:0.91
TRINITY_DN176950_c0_g1_i1	mitochondrial:0.91
TRINITY_DN15185_c0_g1_i2	mitochondrial:0.91
TRINITY_DN108706_c0_g2_i3	mitochondrial:0.9
TRINITY_DN108489_c0_g3_i1	mitochondrial:0.9
TRINITY_DN22963_c0_g1_i1	mitochondrial:0.9
TRINITY_DN25581_c0_g1_i4	mitochondrial:0.9
TRINITY_DN27713_c0_g1_i3	mitochondrial:0.9
TRINITY_DN29495_c0_g1_i1	mitochondrial:0.9
TRINITY_DN27047_c0_g1_i1	mitochondrial:0.9
TRINITY_DN314710_c0_g1_i1	mitochondrial:0.9
TRINITY_DN30514_c0_g2_i2	mitochondrial:0.9
TRINITY_DN300_c0_g1_i2	mitochondrial:0.9
TRINITY_DN327_c0_g1_i1	mitochondrial:0.9
TRINITY_DN31543_c0_g1_i1	mitochondrial:0.9
TRINITY_DN338441_c0_g1_i1	mitochondrial:0.9
TRINITY_DN42084_c0_g2_i3	mitochondrial:0.9
TRINITY_DN409150_c0_g1_i1	mitochondrial:0.9
TRINITY_DN11765_c0_g1_i1	mitochondrial:0.9
TRINITY_DN50549_c0_g1_i1	mitochondrial:0.9
TRINITY_DN574_c0_g1_i11	mitochondrial:0.9
TRINITY_DN5552_c0_g1_i4	mitochondrial:0.9
TRINITY_DN56224_c0_g2_i1	mitochondrial:0.9
TRINITY_DN58953_c0_g3_i2	mitochondrial:0.9
TRINITY_DN6977_c0_g1_i11	mitochondrial:0.9
TRINITY_DN7645_c0_g1_i8	mitochondrial:0.9
TRINITY_DN8056_c0_g1_i2	mitochondrial:0.9
TRINITY_DN556_c0_g1_i4	mitochondrial:0.9
TRINITY_DN7645_c0_g1_i3	mitochondrial:0.9
TRINITY_DN8753_c0_g1_i3	mitochondrial:0.9
TRINITY_DN126684_c0_g1_i1	mitochondrial:0.9
TRINITY_DN83372_c0_g1_i1	mitochondrial:0.9
TRINITY_DN124756_c0_g1_i1	mitochondrial:0.9
TRINITY_DN93542_c0_g1_i1	mitochondrial:0.9
TRINITY_DN120806_c0_g2_i1	mitochondrial:0.9
TRINITY_DN122846_c0_g1_i1	mitochondrial:0.9
TRINITY_DN147482_c0_g2_i8	mitochondrial:0.9
TRINITY_DN15043_c0_g1_i1	mitochondrial:0.9
TRINITY_DN16069_c0_g1_i1	mitochondrial:0.9
TRINITY_DN176194_c0_g1_i1	mitochondrial:0.9
TRINITY_DN20090_c0_g1_i1	mitochondrial:0.9
TRINITY_DN19592_c0_g1_i2	mitochondrial:0.9
TRINITY_DN11525_c0_g1_i1	extracellular:0.99
TRINITY_DN39952_c0_g1_i1	extracellular:0.98
TRINITY_DN6883_c0_g1_i6	extracellular:0.98
TRINITY_DN12855_c0_g1_i1	extracellular:0.98
TRINITY_DN12122_c0_g1_i5	extracellular:0.98
TRINITY_DN13845_c0_g1_i1	extracellular:0.98
TRINITY_DN1609_c0_g1_i2	extracellular:0.98
TRINITY_DN15272_c0_g1_i1	extracellular:0.98
TRINITY_DN19698_c0_g1_i1	extracellular:0.98
TRINITY_DN17948_c0_g1_i1	extracellular:0.98
TRINITY_DN17892_c0_g1_i2	extracellular:0.98
TRINITY_DN1857_c0_g1_i3	extracellular:0.98
TRINITY_DN25732_c0_g1_i4	extracellular:0.97
TRINITY_DN3910_c0_g1_i1	extracellular:0.97
TRINITY_DN6047_c0_g1_i3	extracellular:0.97
TRINITY_DN7641_c0_g1_i16	extracellular:0.97
TRINITY_DN79563_c0_g1_i1	extracellular:0.97
TRINITY_DN17579_c1_g1_i1	extracellular:0.97
TRINITY_DN25304_c0_g1_i1	extracellular:0.96
TRINITY_DN3051_c0_g1_i13	extracellular:0.96
TRINITY_DN384107_c0_g1_i1	extracellular:0.96
TRINITY_DN379283_c0_g1_i1	extracellular:0.96
TRINITY_DN5566_c0_g1_i1	extracellular:0.96
TRINITY_DN5526_c1_g1_i5	extracellular:0.96
TRINITY_DN7641_c0_g1_i9	extracellular:0.96
TRINITY_DN77352_c1_g1_i1	extracellular:0.96
TRINITY_DN8716_c1_g1_i4	extracellular:0.96
TRINITY_DN12906_c0_g1_i1	extracellular:0.96
TRINITY_DN133006_c0_g1_i1	extracellular:0.96
TRINITY_DN15288_c0_g1_i1	extracellular:0.96
TRINITY_DN232956_c0_g1_i1	extracellular:0.95
TRINITY_DN227490_c0_g3_i1	extracellular:0.95
TRINITY_DN2689_c0_g1_i1	extracellular:0.95
TRINITY_DN3502_c1_g1_i6	extracellular:0.95
TRINITY_DN3502_c1_g1_i5	extracellular:0.95
TRINITY_DN4744_c0_g1_i2	extracellular:0.95
TRINITY_DN5607_c0_g1_i1	extracellular:0.95
TRINITY_DN46602_c0_g1_i1	extracellular:0.95
TRINITY_DN6878_c1_g1_i1	extracellular:0.95
TRINITY_DN9236_c0_g1_i3	extracellular:0.95
TRINITY_DN9540_c0_g1_i2	extracellular:0.95
TRINITY_DN16000_c0_g1_i1	extracellular:0.95
TRINITY_DN33964_c0_g1_i1	extracellular:0.94
TRINITY_DN111296_c0_g2_i2	extracellular:0.94
TRINITY_DN4468_c0_g1_i11	extracellular:0.94
TRINITY_DN9236_c0_g1_i12	extracellular:0.94
TRINITY_DN7207_c0_g2_i4	extracellular:0.94
TRINITY_DN123148_c0_g1_i1	extracellular:0.94
TRINITY_DN1442_c0_g1_i16	extracellular:0.94
TRINITY_DN1456_c0_g1_i1	extracellular:0.94
TRINITY_DN18663_c0_g1_i1	extracellular:0.94
TRINITY_DN19955_c0_g1_i3	extracellular:0.94
TRINITY_DN24442_c0_g1_i1	extracellular:0.93
TRINITY_DN340867_c0_g1_i1	extracellular:0.93
TRINITY_DN369110_c0_g1_i1	extracellular:0.93
TRINITY_DN16000_c0_g1_i2	extracellular:0.93
TRINITY_DN14603_c0_g1_i1	extracellular:0.93
TRINITY_DN15234_c0_g2_i1	extracellular:0.93
TRINITY_DN1966_c0_g1_i2	extracellular:0.93
TRINITY_DN192751_c0_g2_i1	extracellular:0.93
TRINITY_DN1070_c0_g1_i1	extracellular:0.92
TRINITY_DN10423_c0_g5_i1	extracellular:0.92
TRINITY_DN27439_c0_g2_i4	extracellular:0.92
TRINITY_DN399_c0_g3_i2	extracellular:0.92
TRINITY_DN39355_c0_g3_i1	extracellular:0.92
TRINITY_DN3910_c0_g1_i3	extracellular:0.92
TRINITY_DN398440_c0_g1_i1	extracellular:0.92
TRINITY_DN43744_c0_g1_i3	extracellular:0.92
TRINITY_DN44881_c0_g1_i1	extracellular:0.92
TRINITY_DN2061_c0_g2_i2	extracellular:0.92
TRINITY_DN222266_c0_g1_i4	extracellular:0.91
TRINITY_DN24617_c0_g1_i1	extracellular:0.91
TRINITY_DN3910_c0_g1_i8	extracellular:0.91
TRINITY_DN11362_c0_g1_i6	extracellular:0.91
TRINITY_DN4659_c0_g1_i15	extracellular:0.91
TRINITY_DN8594_c0_g1_i2	extracellular:0.91
TRINITY_DN136517_c0_g1_i1	extracellular:0.91
TRINITY_DN15443_c0_g1_i2	extracellular:0.91
TRINITY_DN16751_c0_g1_i1	extracellular:0.91
TRINITY_DN2061_c0_g3_i1	extracellular:0.91
TRINITY_DN1013_c0_g1_i24	extracellular:0.9
TRINITY_DN1020_c0_g1_i3	extracellular:0.9
TRINITY_DN23215_c0_g1_i1	extracellular:0.9
TRINITY_DN27501_c0_g1_i1	extracellular:0.9
TRINITY_DN38864_c0_g5_i2	extracellular:0.9
TRINITY_DN6334_c0_g1_i4	extracellular:0.9
TRINITY_DN55977_c0_g1_i1	extracellular:0.9
TRINITY_DN13001_c1_g1_i4	extracellular:0.9
TRINITY_DN148031_c0_g1_i1	extracellular:0.9
TRINITY_DN21053_c0_g1_i1	extracellular:0.15
TRINITY_DN5653_c0_g1_i2	ER:0.98
TRINITY_DN38012_c1_g1_i1	ER:0.96
TRINITY_DN2570_c0_g1_i1	ER:0.95
TRINITY_DN6881_c0_g1_i1	ER:0.95
TRINITY_DN689_c0_g1_i21	ER:0.95
TRINITY_DN20313_c0_g1_i1	ER:0.95
TRINITY_DN76852_c0_g1_i1	ER:0.94
TRINITY_DN16842_c0_g1_i4	ER:0.94
TRINITY_DN32153_c0_g1_i6	ER:0.93
TRINITY_DN276689_c0_g3_i2	ER:0.92
TRINITY_DN1632_c0_g1_i6	ER:0.92
TRINITY_DN16842_c0_g1_i2	ER:0.92
TRINITY_DN2273_c0_g1_i10	ER:0.91
TRINITY_DN24903_c1_g4_i1	ER:0.91
TRINITY_DN3774_c0_g1_i8	ER:0.91
TRINITY_DN84783_c0_g1_i1	ER:0.91
TRINITY_DN1703_c0_g4_i1	ER:0.91
TRINITY_DN2782_c0_g1_i5	ER:0.9
TRINITY_DN24254_c0_g1_i2	ER:0.9
TRINITY_DN26143_c0_g2_i2	ER:0.9
TRINITY_DN35089_c0_g1_i1	ER:0.9
TRINITY_DN358_c1_g3_i1	ER:0.9
TRINITY_DN8167_c0_g1_i7	ER:0.9
TRINITY_DN8402_c0_g1_i13	ER:0.9
TRINITY_DN190532_c0_g3_i1	ER:0.9
TRINITY_DN174646_c1_g3_i1	ER:0.9
TRINITY_DN20313_c1_g1_i10	ER:0.9
TRINITY_DN22706_c0_g1_i1	ER:0.89
TRINITY_DN27294_c0_g1_i3	ER:0.89
TRINITY_DN345694_c0_g1_i1	ER:0.89
TRINITY_DN8402_c2_g1_i1	ER:0.89
TRINITY_DN9317_c0_g1_i1	ER:0.89
TRINITY_DN8040_c0_g1_i1	ER:0.88
TRINITY_DN7828_c0_g3_i2	ER:0.88
TRINITY_DN90143_c0_g1_i1	ER:0.88
TRINITY_DN174646_c0_g2_i1	ER:0.88
TRINITY_DN2143_c1_g1_i1	ER:0.87
TRINITY_DN312011_c0_g1_i1	ER:0.87
TRINITY_DN3148_c0_g1_i19	ER:0.87
TRINITY_DN377590_c0_g1_i1	ER:0.87
TRINITY_DN40600_c0_g5_i2	ER:0.87
TRINITY_DN16514_c0_g1_i1	ER:0.87
TRINITY_DN18702_c0_g1_i11	ER:0.87
TRINITY_DN33922_c0_g1_i2	ER:0.86
TRINITY_DN11339_c0_g1_i15	ER:0.86
TRINITY_DN137078_c1_g1_i1	ER:0.86
TRINITY_DN32651_c0_g2_i2	ER:0.85
TRINITY_DN3373_c0_g1_i4	ER:0.85
TRINITY_DN47678_c0_g3_i1	ER:0.85
TRINITY_DN5153_c0_g1_i10	ER:0.85
TRINITY_DN11717_c0_g1_i10	ER:0.85
TRINITY_DN75496_c0_g6_i1	ER:0.85
TRINITY_DN160649_c0_g1_i1	ER:0.85
TRINITY_DN190532_c1_g1_i1	ER:0.85
TRINITY_DN24903_c1_g2_i1	ER:0.84
TRINITY_DN360358_c0_g1_i1	ER:0.84
TRINITY_DN3373_c0_g1_i8	ER:0.84
TRINITY_DN42043_c0_g1_i1	ER:0.84
TRINITY_DN51287_c0_g1_i1	ER:0.84
TRINITY_DN91529_c0_g2_i3	ER:0.84
TRINITY_DN19408_c0_g1_i1	ER:0.84
TRINITY_DN10596_c0_g1_i1	ER:0.83
TRINITY_DN27157_c0_g1_i1	ER:0.83
TRINITY_DN29712_c0_g1_i1	ER:0.83
TRINITY_DN29082_c0_g1_i2	ER:0.83
TRINITY_DN409590_c0_g1_i1	ER:0.83
TRINITY_DN9982_c0_g1_i3	ER:0.83
TRINITY_DN138129_c0_g1_i2	ER:0.83
TRINITY_DN19341_c0_g2_i1	ER:0.83
TRINITY_DN241621_c0_g2_i1	ER:0.82
TRINITY_DN32697_c1_g2_i1	ER:0.82
TRINITY_DN406077_c0_g1_i1	ER:0.82
TRINITY_DN43730_c0_g1_i3	ER:0.82
TRINITY_DN44415_c0_g3_i2	ER:0.82
TRINITY_DN45297_c0_g1_i1	ER:0.82
TRINITY_DN5387_c1_g2_i4	ER:0.82
TRINITY_DN569_c0_g1_i3	ER:0.82
TRINITY_DN20704_c0_g1_i1	ER:0.82
TRINITY_DN155969_c0_g2_i1	ER:0.82
TRINITY_DN177783_c0_g1_i1	ER:0.82
TRINITY_DN19506_c0_g1_i2	ER:0.82
TRINITY_DN24219_c2_g1_i1	ER:0.81
TRINITY_DN252395_c0_g1_i1	ER:0.81
TRINITY_DN31058_c0_g1_i1	ER:0.81
TRINITY_DN40031_c0_g3_i1	ER:0.81
TRINITY_DN44415_c0_g3_i1	ER:0.81
TRINITY_DN16434_c0_g1_i1	ER:0.81
TRINITY_DN187404_c1_g4_i1	ER:0.81
TRINITY_DN221618_c0_g1_i1	ER:0.8
TRINITY_DN32870_c0_g5_i1	ER:0.8
TRINITY_DN4122_c0_g1_i19	ER:0.8
TRINITY_DN55268_c0_g1_i1	ER:0.8
TRINITY_DN7061_c0_g1_i6	ER:0.8
TRINITY_DN78180_c0_g1_i1	ER:0.8
TRINITY_DN89421_c0_g1_i1	ER:0.8
TRINITY_DN178616_c0_g1_i1	ER:0.8
TRINITY_DN29453_c0_g1_i14	cytoplasmic:0.98
TRINITY_DN54228_c1_g1_i1	cytoplasmic:0.98
TRINITY_DN73674_c0_g1_i1	cytoplasmic:0.98
TRINITY_DN83494_c0_g1_i2	cytoplasmic:0.98
TRINITY_DN99947_c0_g1_i1	cytoplasmic:0.98
TRINITY_DN17595_c0_g1_i1	cytoplasmic:0.98
TRINITY_DN22947_c0_g2_i1	cytoplasmic:0.97
TRINITY_DN21531_c1_g1_i1	cytoplasmic:0.97
TRINITY_DN28812_c0_g1_i1	cytoplasmic:0.97
TRINITY_DN253096_c0_g1_i1	cytoplasmic:0.97
TRINITY_DN29282_c0_g1_i1	cytoplasmic:0.97
TRINITY_DN2970_c0_g1_i4	cytoplasmic:0.97
TRINITY_DN34921_c0_g1_i1	cytoplasmic:0.97
TRINITY_DN38154_c0_g1_i4	cytoplasmic:0.97
TRINITY_DN38154_c0_g1_i5	cytoplasmic:0.97
TRINITY_DN38243_c0_g1_i1	cytoplasmic:0.97
TRINITY_DN11468_c0_g1_i1	cytoplasmic:0.97
TRINITY_DN41289_c0_g1_i1	cytoplasmic:0.97
TRINITY_DN11250_c0_g1_i5	cytoplasmic:0.97
TRINITY_DN5518_c0_g1_i17	cytoplasmic:0.97
TRINITY_DN57864_c0_g2_i2	cytoplasmic:0.97
TRINITY_DN641_c0_g1_i1	cytoplasmic:0.97
TRINITY_DN72736_c0_g1_i2	cytoplasmic:0.97
TRINITY_DN72736_c0_g1_i4	cytoplasmic:0.97
TRINITY_DN188686_c0_g1_i1	cytoplasmic:0.97
TRINITY_DN19975_c0_g1_i1	cytoplasmic:0.97
TRINITY_DN15139_c0_g1_i5	cytoplasmic:0.97
TRINITY_DN151498_c0_g2_i1	cytoplasmic:0.97
TRINITY_DN16810_c0_g1_i2	cytoplasmic:0.97
TRINITY_DN16810_c0_g1_i1	cytoplasmic:0.97
TRINITY_DN183501_c0_g1_i1	cytoplasmic:0.97
TRINITY_DN18767_c0_g1_i11	cytoplasmic:0.97
TRINITY_DN10625_c1_g1_i1	cytoplasmic:0.96
TRINITY_DN23668_c0_g1_i1	cytoplasmic:0.96
TRINITY_DN217795_c0_g1_i1	cytoplasmic:0.96
TRINITY_DN234596_c0_g1_i1	cytoplasmic:0.96
TRINITY_DN10091_c0_g6_i1	cytoplasmic:0.96
TRINITY_DN2340_c0_g1_i4	cytoplasmic:0.96
TRINITY_DN271_c0_g1_i20	cytoplasmic:0.96
TRINITY_DN22801_c0_g1_i1	cytoplasmic:0.96
TRINITY_DN245243_c0_g1_i1	cytoplasmic:0.96
TRINITY_DN2929_c1_g1_i7	cytoplasmic:0.96
TRINITY_DN350908_c0_g1_i1	cytoplasmic:0.96
TRINITY_DN367735_c0_g1_i1	cytoplasmic:0.96
TRINITY_DN36425_c0_g3_i1	cytoplasmic:0.96
TRINITY_DN39090_c0_g1_i1	cytoplasmic:0.96
TRINITY_DN378314_c0_g1_i1	cytoplasmic:0.96
TRINITY_DN115080_c1_g2_i1	cytoplasmic:0.96
TRINITY_DN4736_c0_g1_i2	cytoplasmic:0.96
TRINITY_DN47846_c0_g2_i1	cytoplasmic:0.96
TRINITY_DN57789_c0_g2_i2	cytoplasmic:0.96
TRINITY_DN56817_c0_g1_i1	cytoplasmic:0.96
TRINITY_DN49198_c0_g1_i1	cytoplasmic:0.96
TRINITY_DN6015_c0_g1_i3	cytoplasmic:0.96
TRINITY_DN57147_c0_g1_i1	cytoplasmic:0.96
TRINITY_DN660_c0_g1_i13	cytoplasmic:0.96
TRINITY_DN8102_c3_g1_i1	cytoplasmic:0.96
TRINITY_DN74230_c1_g1_i1	cytoplasmic:0.96
TRINITY_DN8191_c0_g1_i2	cytoplasmic:0.96
TRINITY_DN8799_c0_g1_i1	cytoplasmic:0.96
TRINITY_DN85678_c0_g1_i2	cytoplasmic:0.96
TRINITY_DN74325_c0_g1_i1	cytoplasmic:0.96
TRINITY_DN11883_c0_g1_i1	cytoplasmic:0.96
TRINITY_DN84889_c0_g1_i1	cytoplasmic:0.96
TRINITY_DN1317_c0_g1_i12	cytoplasmic:0.96
TRINITY_DN133298_c0_g1_i1	cytoplasmic:0.96
TRINITY_DN132375_c0_g2_i1	cytoplasmic:0.96
TRINITY_DN15502_c0_g1_i1	cytoplasmic:0.96
TRINITY_DN133298_c0_g2_i1	cytoplasmic:0.96
TRINITY_DN17707_c0_g1_i1	cytoplasmic:0.96
TRINITY_DN1956_c0_g1_i8	cytoplasmic:0.96
TRINITY_DN15018_c0_g2_i13	cytoplasmic:0.96
TRINITY_DN19534_c0_g1_i1	cytoplasmic:0.96
TRINITY_DN10789_c0_g1_i18	cytoplasmic:0.95
TRINITY_DN21067_c0_g1_i1	cytoplasmic:0.95
TRINITY_DN231271_c0_g1_i1	cytoplasmic:0.95
TRINITY_DN230581_c0_g1_i1	cytoplasmic:0.95
TRINITY_DN2173_c0_g1_i13	cytoplasmic:0.95
TRINITY_DN2699_c0_g1_i2	cytoplasmic:0.95
TRINITY_DN2127_c0_g1_i10	cytoplasmic:0.95
TRINITY_DN24222_c1_g3_i1	cytoplasmic:0.95
TRINITY_DN24971_c0_g3_i1	cytoplasmic:0.95
TRINITY_DN32619_c0_g1_i1	cytoplasmic:0.95
TRINITY_DN269686_c0_g1_i3	cytoplasmic:0.95
TRINITY_DN271087_c0_g1_i1	cytoplasmic:0.95
TRINITY_DN28673_c0_g1_i8	cytoplasmic:0.95
TRINITY_DN31401_c0_g1_i1	cytoplasmic:0.95
TRINITY_DN35093_c0_g1_i4	cytoplasmic:0.95
TRINITY_DN345847_c0_g1_i1	cytoplasmic:0.95
TRINITY_DN376560_c0_g1_i1	cytoplasmic:0.95
TRINITY_DN38171_c0_g1_i3	cytoplasmic:0.95
TRINITY_DN401932_c0_g1_i1	cytoplasmic:0.95
TRINITY_DN41373_c0_g1_i1	cytoplasmic:0.95
TRINITY_DN394_c0_g2_i1	cytoplasmic:0.95
TRINITY_DN40993_c0_g1_i2	cytoplasmic:0.95
TRINITY_DN396137_c0_g1_i1	cytoplasmic:0.95
TRINITY_DN37278_c0_g2_i1	cytoplasmic:0.95
TRINITY_DN411515_c0_g1_i1	cytoplasmic:0.95
TRINITY_DN4329_c1_g4_i1	cytoplasmic:0.95
TRINITY_DN377068_c0_g1_i1	cytoplasmic:0.95
TRINITY_DN1089_c0_g1_i4	cytoplasmic:0.95
TRINITY_DN5044_c0_g1_i1	cytoplasmic:0.95
TRINITY_DN110367_c0_g2_i1	cytoplasmic:0.95
TRINITY_DN1089_c0_g3_i1	cytoplasmic:0.95
TRINITY_DN113450_c0_g2_i1	cytoplasmic:0.95
TRINITY_DN5095_c0_g1_i5	cytoplasmic:0.95
TRINITY_DN46366_c0_g1_i1	cytoplasmic:0.95
TRINITY_DN5395_c0_g1_i17	cytoplasmic:0.95
TRINITY_DN5503_c0_g1_i11	cytoplasmic:0.95
TRINITY_DN6773_c0_g1_i14	cytoplasmic:0.95
TRINITY_DN61538_c0_g1_i6	cytoplasmic:0.95
TRINITY_DN7795_c0_g1_i4	cytoplasmic:0.95
TRINITY_DN74230_c0_g1_i2	cytoplasmic:0.95
TRINITY_DN796_c0_g1_i2	cytoplasmic:0.95
TRINITY_DN7812_c0_g2_i1	cytoplasmic:0.95
TRINITY_DN9728_c0_g1_i16	cytoplasmic:0.95
TRINITY_DN817_c0_g1_i8	cytoplasmic:0.95
TRINITY_DN11824_c0_g1_i2	cytoplasmic:0.95
TRINITY_DN89786_c0_g2_i1	cytoplasmic:0.95
TRINITY_DN8482_c0_g1_i1	cytoplasmic:0.95
TRINITY_DN88255_c0_g1_i2	cytoplasmic:0.95
TRINITY_DN1266_c0_g2_i1	cytoplasmic:0.95
TRINITY_DN13196_c0_g1_i3	cytoplasmic:0.95
TRINITY_DN11814_c0_g1_i1	cytoplasmic:0.95
TRINITY_DN12038_c0_g1_i1	cytoplasmic:0.95
TRINITY_DN13764_c0_g1_i1	cytoplasmic:0.95
TRINITY_DN147533_c0_g1_i1	cytoplasmic:0.95
TRINITY_DN168073_c0_g1_i5	cytoplasmic:0.95
TRINITY_DN19364_c0_g1_i12	cytoplasmic:0.95
TRINITY_DN14131_c0_g1_i1	cytoplasmic:0.95
TRINITY_DN16550_c0_g1_i1	cytoplasmic:0.95
TRINITY_DN200950_c0_g1_i1	cytoplasmic:0.95
TRINITY_DN16093_c0_g1_i6	cytoplasmic:0.95
TRINITY_DN204016_c0_g1_i1	cytoplasmic:0.95
TRINITY_DN1496_c2_g3_i1	cytoplasmic:0.95
TRINITY_DN1940_c0_g1_i14	cytoplasmic:0.95
TRINITY_DN101833_c0_g1_i1	cytoplasmic:0.94
TRINITY_DN1044_c0_g1_i9	cytoplasmic:0.94
TRINITY_DN10297_c0_g1_i6	cytoplasmic:0.94
TRINITY_DN1047_c0_g1_i3	cytoplasmic:0.94
TRINITY_DN10188_c0_g1_i7	cytoplasmic:0.94
TRINITY_DN105751_c0_g5_i1	cytoplasmic:0.94
TRINITY_DN217149_c0_g1_i1	cytoplasmic:0.94
TRINITY_DN24517_c0_g1_i2	cytoplasmic:0.94
TRINITY_DN25328_c1_g1_i1	cytoplasmic:0.94
TRINITY_DN24517_c0_g2_i1	cytoplasmic:0.94
TRINITY_DN27316_c0_g1_i2	cytoplasmic:0.94
TRINITY_DN25176_c1_g3_i1	cytoplasmic:0.94
TRINITY_DN235944_c0_g1_i1	cytoplasmic:0.94
TRINITY_DN288833_c0_g1_i2	cytoplasmic:0.94
TRINITY_DN26048_c0_g1_i3	cytoplasmic:0.94
TRINITY_DN298735_c0_g2_i1	cytoplasmic:0.94
TRINITY_DN291200_c0_g4_i1	cytoplasmic:0.94
TRINITY_DN3254_c0_g1_i10	cytoplasmic:0.94
TRINITY_DN29970_c0_g1_i2	cytoplasmic:0.94
TRINITY_DN2991_c0_g1_i10	cytoplasmic:0.94
TRINITY_DN28897_c0_g1_i1	cytoplasmic:0.94
TRINITY_DN32662_c0_g3_i2	cytoplasmic:0.94
TRINITY_DN32848_c0_g2_i1	cytoplasmic:0.94
TRINITY_DN33427_c0_g1_i1	cytoplasmic:0.94
TRINITY_DN381439_c0_g1_i1	cytoplasmic:0.94
TRINITY_DN36238_c0_g1_i1	cytoplasmic:0.94
TRINITY_DN3806_c0_g1_i15	cytoplasmic:0.94
TRINITY_DN354949_c0_g1_i1	cytoplasmic:0.94
TRINITY_DN360588_c0_g1_i1	cytoplasmic:0.94
TRINITY_DN3771_c0_g1_i1	cytoplasmic:0.94
TRINITY_DN3582_c0_g1_i1	cytoplasmic:0.94
TRINITY_DN41142_c0_g1_i1	cytoplasmic:0.94
TRINITY_DN4384_c0_g1_i1	cytoplasmic:0.94
TRINITY_DN4329_c0_g1_i1	cytoplasmic:0.94
TRINITY_DN5044_c0_g2_i5	cytoplasmic:0.94
TRINITY_DN115080_c1_g1_i1	cytoplasmic:0.94
TRINITY_DN4951_c0_g1_i1	cytoplasmic:0.94
TRINITY_DN5770_c0_g1_i15	cytoplasmic:0.94
TRINITY_DN5727_c0_g2_i7	cytoplasmic:0.94
TRINITY_DN48206_c0_g1_i1	cytoplasmic:0.94
TRINITY_DN46819_c0_g1_i3	cytoplasmic:0.94
TRINITY_DN61916_c0_g1_i1	cytoplasmic:0.94
TRINITY_DN53684_c0_g2_i1	cytoplasmic:0.94
TRINITY_DN6620_c0_g1_i2	cytoplasmic:0.94
TRINITY_DN6993_c0_g2_i7	cytoplasmic:0.94
TRINITY_DN83105_c0_g1_i1	cytoplasmic:0.94
TRINITY_DN641_c0_g1_i5	cytoplasmic:0.94
TRINITY_DN7389_c0_g1_i3	cytoplasmic:0.94
TRINITY_DN91093_c0_g1_i1	cytoplasmic:0.94
TRINITY_DN12506_c0_g1_i4	cytoplasmic:0.94
TRINITY_DN86517_c0_g1_i1	cytoplasmic:0.94
TRINITY_DN90801_c0_g1_i1	cytoplasmic:0.94
TRINITY_DN97579_c0_g2_i2	cytoplasmic:0.94
TRINITY_DN12545_c0_g1_i7	cytoplasmic:0.94
TRINITY_DN12768_c0_g1_i4	cytoplasmic:0.94
TRINITY_DN123855_c0_g1_i1	cytoplasmic:0.94
TRINITY_DN1432_c0_g1_i1	cytoplasmic:0.94
TRINITY_DN145260_c0_g2_i1	cytoplasmic:0.94
TRINITY_DN1403_c0_g1_i11	cytoplasmic:0.94
TRINITY_DN17833_c0_g1_i5	cytoplasmic:0.94
TRINITY_DN1578_c0_g1_i5	cytoplasmic:0.94
TRINITY_DN20315_c1_g2_i1	cytoplasmic:0.94
TRINITY_DN202312_c0_g1_i1	cytoplasmic:0.94
TRINITY_DN1789_c0_g2_i1	cytoplasmic:0.94
TRINITY_DN19142_c0_g1_i5	cytoplasmic:0.94
TRINITY_DN19647_c0_g2_i8	cytoplasmic:0.94
TRINITY_DN107596_c0_g1_i2	cytoplasmic:0.93
TRINITY_DN10107_c0_g1_i14	cytoplasmic:0.93
TRINITY_DN10658_c0_g1_i26	cytoplasmic:0.93
TRINITY_DN10636_c0_g1_i3	cytoplasmic:0.93
TRINITY_DN1084_c3_g1_i6	cytoplasmic:0.93
TRINITY_DN2322_c0_g1_i10	cytoplasmic:0.93
TRINITY_DN23564_c0_g1_i5	cytoplasmic:0.93
TRINITY_DN229341_c1_g1_i1	cytoplasmic:0.93
TRINITY_DN10352_c1_g1_i7	cytoplasmic:0.93
TRINITY_DN260443_c0_g2_i1	cytoplasmic:0.93
TRINITY_DN107596_c0_g1_i1	cytoplasmic:0.93
TRINITY_DN21920_c0_g1_i5	cytoplasmic:0.93
TRINITY_DN21064_c0_g1_i9	cytoplasmic:0.93
TRINITY_DN21887_c0_g1_i1	cytoplasmic:0.93
TRINITY_DN216729_c0_g3_i1	cytoplasmic:0.93
TRINITY_DN2555_c1_g2_i3	cytoplasmic:0.93
TRINITY_DN26968_c0_g1_i1	cytoplasmic:0.93
TRINITY_DN2677_c0_g3_i4	cytoplasmic:0.93
TRINITY_DN28812_c0_g2_i1	cytoplasmic:0.93
TRINITY_DN271423_c0_g1_i1	cytoplasmic:0.93
TRINITY_DN29494_c0_g1_i1	cytoplasmic:0.93
TRINITY_DN304635_c0_g1_i1	cytoplasmic:0.93
TRINITY_DN3102_c0_g1_i12	cytoplasmic:0.93
TRINITY_DN344121_c0_g1_i1	cytoplasmic:0.93
TRINITY_DN327152_c0_g1_i1	cytoplasmic:0.93
TRINITY_DN329061_c0_g1_i1	cytoplasmic:0.93
TRINITY_DN3519_c0_g1_i1	cytoplasmic:0.93
TRINITY_DN35233_c0_g1_i8	cytoplasmic:0.93
TRINITY_DN3631_c0_g1_i1	cytoplasmic:0.93
TRINITY_DN3544_c1_g1_i10	cytoplasmic:0.93
TRINITY_DN3792_c0_g1_i1	cytoplasmic:0.93
TRINITY_DN36715_c0_g1_i1	cytoplasmic:0.93
TRINITY_DN3797_c0_g1_i2	cytoplasmic:0.93
TRINITY_DN40955_c0_g1_i1	cytoplasmic:0.93
TRINITY_DN40472_c1_g1_i1	cytoplasmic:0.93
TRINITY_DN379481_c0_g1_i1	cytoplasmic:0.93
TRINITY_DN38282_c0_g1_i1	cytoplasmic:0.93
TRINITY_DN43026_c0_g1_i1	cytoplasmic:0.93
TRINITY_DN41272_c0_g1_i7	cytoplasmic:0.93
TRINITY_DN4329_c0_g2_i1	cytoplasmic:0.93
TRINITY_DN35676_c0_g1_i1	cytoplasmic:0.93
TRINITY_DN407_c0_g1_i1	cytoplasmic:0.93
TRINITY_DN40102_c0_g1_i2	cytoplasmic:0.93
TRINITY_DN359683_c0_g1_i1	cytoplasmic:0.93
TRINITY_DN45932_c0_g2_i1	cytoplasmic:0.93
TRINITY_DN116906_c0_g1_i1	cytoplasmic:0.93
TRINITY_DN4573_c0_g1_i10	cytoplasmic:0.93
TRINITY_DN45977_c0_g3_i2	cytoplasmic:0.93
TRINITY_DN5727_c0_g2_i1	cytoplasmic:0.93
TRINITY_DN4752_c0_g4_i1	cytoplasmic:0.93
TRINITY_DN48815_c0_g1_i1	cytoplasmic:0.93
TRINITY_DN66764_c0_g3_i1	cytoplasmic:0.93
TRINITY_DN5699_c0_g1_i4	cytoplasmic:0.93
TRINITY_DN54091_c0_g1_i1	cytoplasmic:0.93
TRINITY_DN54710_c0_g1_i1	cytoplasmic:0.93
TRINITY_DN6904_c0_g1_i1	cytoplasmic:0.93
TRINITY_DN59896_c0_g1_i1	cytoplasmic:0.93
TRINITY_DN5862_c0_g2_i5	cytoplasmic:0.93
TRINITY_DN67857_c0_g2_i1	cytoplasmic:0.93
TRINITY_DN6186_c0_g1_i1	cytoplasmic:0.93
TRINITY_DN79296_c0_g4_i1	cytoplasmic:0.93
TRINITY_DN67745_c0_g1_i2	cytoplasmic:0.93
TRINITY_DN50217_c1_g1_i1	cytoplasmic:0.93
TRINITY_DN7046_c1_g1_i1	cytoplasmic:0.93
TRINITY_DN65596_c0_g2_i2	cytoplasmic:0.93
TRINITY_DN7637_c0_g1_i1	cytoplasmic:0.93
TRINITY_DN6645_c0_g1_i15	cytoplasmic:0.93
TRINITY_DN742_c0_g2_i3	cytoplasmic:0.93
TRINITY_DN675_c0_g1_i14	cytoplasmic:0.93
TRINITY_DN7109_c0_g1_i1	cytoplasmic:0.93
TRINITY_DN80760_c0_g1_i1	cytoplasmic:0.93
TRINITY_DN67231_c0_g1_i1	cytoplasmic:0.93
TRINITY_DN7525_c0_g1_i1	cytoplasmic:0.93
TRINITY_DN8902_c0_g1_i1	cytoplasmic:0.93
TRINITY_DN1216_c0_g2_i1	cytoplasmic:0.93
TRINITY_DN86135_c0_g1_i1	cytoplasmic:0.93
TRINITY_DN9847_c0_g1_i12	cytoplasmic:0.93
TRINITY_DN89448_c0_g1_i1	cytoplasmic:0.93
TRINITY_DN11824_c1_g1_i1	cytoplasmic:0.93
TRINITY_DN13387_c0_g2_i1	cytoplasmic:0.93
TRINITY_DN12038_c0_g2_i1	cytoplasmic:0.93
TRINITY_DN131092_c0_g4_i1	cytoplasmic:0.93
TRINITY_DN8598_c1_g1_i1	cytoplasmic:0.93
TRINITY_DN14709_c0_g4_i1	cytoplasmic:0.93
TRINITY_DN179564_c0_g2_i1	cytoplasmic:0.93
TRINITY_DN147281_c0_g1_i1	cytoplasmic:0.93
TRINITY_DN161370_c0_g2_i1	cytoplasmic:0.93
TRINITY_DN137815_c0_g1_i1	cytoplasmic:0.93
TRINITY_DN159605_c0_g1_i1	cytoplasmic:0.93
TRINITY_DN15941_c0_g1_i1	cytoplasmic:0.93
TRINITY_DN16241_c0_g1_i1	cytoplasmic:0.93
TRINITY_DN16246_c0_g1_i1	cytoplasmic:0.93
TRINITY_DN189842_c0_g1_i1	cytoplasmic:0.93
TRINITY_DN15776_c0_g1_i4	cytoplasmic:0.93
TRINITY_DN1578_c0_g1_i8	cytoplasmic:0.93
TRINITY_DN15916_c0_g1_i1	cytoplasmic:0.93
TRINITY_DN1721_c0_g2_i11	cytoplasmic:0.93
TRINITY_DN1928_c0_g1_i1	cytoplasmic:0.93
TRINITY_DN17610_c0_g3_i1	cytoplasmic:0.93
TRINITY_DN169249_c0_g1_i1	cytoplasmic:0.93
TRINITY_DN2053_c0_g5_i1	cytoplasmic:0.93
TRINITY_DN20376_c0_g2_i1	cytoplasmic:0.93
TRINITY_DN191730_c0_g1_i2	cytoplasmic:0.93
TRINITY_DN1007_c0_g1_i15	cytoplasmic:0.92
TRINITY_DN10442_c0_g1_i17	cytoplasmic:0.92
TRINITY_DN107599_c0_g1_i1	cytoplasmic:0.92
TRINITY_DN2195_c0_g2_i1	cytoplasmic:0.92
TRINITY_DN105826_c0_g1_i1	cytoplasmic:0.92
TRINITY_DN258990_c0_g1_i1	cytoplasmic:0.92
TRINITY_DN263982_c0_g2_i1	cytoplasmic:0.92
TRINITY_DN217033_c0_g1_i5	cytoplasmic:0.92
TRINITY_DN209124_c0_g1_i1	cytoplasmic:0.92
TRINITY_DN25635_c0_g1_i1	cytoplasmic:0.92
TRINITY_DN276124_c0_g1_i1	cytoplasmic:0.92
TRINITY_DN3141_c1_g1_i1	cytoplasmic:0.92
TRINITY_DN26634_c0_g1_i1	cytoplasmic:0.92
TRINITY_DN24761_c0_g3_i4	cytoplasmic:0.92
TRINITY_DN24778_c0_g1_i9	cytoplasmic:0.92
TRINITY_DN262857_c0_g2_i1	cytoplasmic:0.92
TRINITY_DN279756_c0_g1_i1	cytoplasmic:0.92
TRINITY_DN28237_c0_g1_i1	cytoplasmic:0.92
TRINITY_DN256114_c1_g1_i1	cytoplasmic:0.92
TRINITY_DN30822_c0_g1_i12	cytoplasmic:0.92
TRINITY_DN3142_c0_g1_i2	cytoplasmic:0.92
TRINITY_DN29630_c0_g1_i2	cytoplasmic:0.92
TRINITY_DN3110_c0_g1_i8	cytoplasmic:0.92
TRINITY_DN31366_c0_g1_i1	cytoplasmic:0.92
TRINITY_DN3350_c0_g2_i12	cytoplasmic:0.92
TRINITY_DN33519_c0_g2_i2	cytoplasmic:0.92
TRINITY_DN34907_c0_g1_i2	cytoplasmic:0.92
TRINITY_DN376697_c0_g1_i1	cytoplasmic:0.92
TRINITY_DN39036_c0_g1_i1	cytoplasmic:0.92
TRINITY_DN376561_c0_g1_i1	cytoplasmic:0.92
TRINITY_DN3928_c0_g2_i1	cytoplasmic:0.92
TRINITY_DN38405_c0_g2_i1	cytoplasmic:0.92
TRINITY_DN424_c0_g1_i2	cytoplasmic:0.92
TRINITY_DN366_c0_g1_i24	cytoplasmic:0.92
TRINITY_DN3853_c0_g1_i3	cytoplasmic:0.92
TRINITY_DN4066_c0_g1_i14	cytoplasmic:0.92
TRINITY_DN43493_c0_g1_i2	cytoplasmic:0.92
TRINITY_DN42151_c0_g1_i2	cytoplasmic:0.92
TRINITY_DN11674_c0_g2_i1	cytoplasmic:0.92
TRINITY_DN11674_c0_g1_i2	cytoplasmic:0.92
TRINITY_DN117110_c1_g3_i1	cytoplasmic:0.92
TRINITY_DN4972_c0_g1_i10	cytoplasmic:0.92
TRINITY_DN53554_c0_g2_i1	cytoplasmic:0.92
TRINITY_DN5603_c1_g1_i10	cytoplasmic:0.92
TRINITY_DN45316_c0_g1_i1	cytoplasmic:0.92
TRINITY_DN46125_c0_g1_i2	cytoplasmic:0.92
TRINITY_DN4234_c0_g2_i3	cytoplasmic:0.92
TRINITY_DN474_c0_g1_i11	cytoplasmic:0.92
TRINITY_DN63824_c0_g1_i1	cytoplasmic:0.92
TRINITY_DN66479_c0_g1_i4	cytoplasmic:0.92
TRINITY_DN652_c1_g1_i5	cytoplasmic:0.92
TRINITY_DN5862_c0_g2_i4	cytoplasmic:0.92
TRINITY_DN44105_c0_g1_i1	cytoplasmic:0.92
TRINITY_DN69335_c1_g3_i2	cytoplasmic:0.92
TRINITY_DN6494_c0_g1_i16	cytoplasmic:0.92
TRINITY_DN71466_c0_g1_i1	cytoplasmic:0.92
TRINITY_DN94816_c0_g1_i1	cytoplasmic:0.92
TRINITY_DN9287_c0_g2_i5	cytoplasmic:0.92
TRINITY_DN88677_c0_g2_i1	cytoplasmic:0.92
TRINITY_DN98803_c0_g1_i1	cytoplasmic:0.92
TRINITY_DN9708_c0_g1_i2	cytoplasmic:0.92
TRINITY_DN131990_c0_g6_i1	cytoplasmic:0.92
TRINITY_DN126504_c0_g3_i1	cytoplasmic:0.92
TRINITY_DN950_c0_g1_i12	cytoplasmic:0.92
TRINITY_DN131990_c0_g1_i1	cytoplasmic:0.92
TRINITY_DN14024_c0_g1_i4	cytoplasmic:0.92
TRINITY_DN1496_c0_g1_i1	cytoplasmic:0.92
TRINITY_DN146553_c0_g1_i1	cytoplasmic:0.92
TRINITY_DN14143_c0_g1_i4	cytoplasmic:0.92
TRINITY_DN14888_c0_g1_i3	cytoplasmic:0.92
TRINITY_DN1587_c0_g1_i1	cytoplasmic:0.92
TRINITY_DN14024_c0_g1_i1	cytoplasmic:0.92
TRINITY_DN14218_c0_g1_i1	cytoplasmic:0.92
TRINITY_DN1789_c0_g1_i40	cytoplasmic:0.92
TRINITY_DN153586_c0_g1_i1	cytoplasmic:0.92
TRINITY_DN157_c0_g1_i5	cytoplasmic:0.92
TRINITY_DN16309_c0_g1_i6	cytoplasmic:0.92
TRINITY_DN19994_c0_g1_i4	cytoplasmic:0.92
TRINITY_DN15721_c0_g1_i2	cytoplasmic:0.92
TRINITY_DN19299_c0_g1_i1	cytoplasmic:0.92
TRINITY_DN18298_c0_g1_i9	cytoplasmic:0.92
TRINITY_DN1948_c1_g1_i3	cytoplasmic:0.92
TRINITY_DN191730_c0_g2_i1	cytoplasmic:0.92
TRINITY_DN10480_c0_g1_i3	cytoplasmic:0.91
TRINITY_DN105843_c0_g1_i12	cytoplasmic:0.91
TRINITY_DN102320_c0_g1_i1	cytoplasmic:0.91
TRINITY_DN107618_c0_g2_i1	cytoplasmic:0.91
TRINITY_DN20772_c0_g2_i1	cytoplasmic:0.91
TRINITY_DN104798_c0_g3_i1	cytoplasmic:0.91
TRINITY_DN21057_c0_g1_i2	cytoplasmic:0.91
TRINITY_DN2204_c0_g1_i2	cytoplasmic:0.91
TRINITY_DN23564_c0_g1_i7	cytoplasmic:0.91
TRINITY_DN22564_c0_g1_i1	cytoplasmic:0.91
TRINITY_DN3082_c1_g1_i10	cytoplasmic:0.91
TRINITY_DN21011_c0_g1_i2	cytoplasmic:0.91
TRINITY_DN2497_c0_g1_i5	cytoplasmic:0.91
TRINITY_DN2703_c0_g1_i13	cytoplasmic:0.91
TRINITY_DN2602_c0_g1_i1	cytoplasmic:0.91
TRINITY_DN29339_c1_g1_i3	cytoplasmic:0.91
TRINITY_DN2792_c0_g1_i1	cytoplasmic:0.91
TRINITY_DN282904_c0_g1_i1	cytoplasmic:0.91
TRINITY_DN2937_c0_g2_i3	cytoplasmic:0.91
TRINITY_DN29339_c1_g2_i1	cytoplasmic:0.91
TRINITY_DN307932_c0_g1_i1	cytoplasmic:0.91
TRINITY_DN32243_c0_g1_i1	cytoplasmic:0.91
TRINITY_DN3209_c0_g1_i19	cytoplasmic:0.91
TRINITY_DN321143_c0_g1_i1	cytoplasmic:0.91
TRINITY_DN327007_c0_g1_i1	cytoplasmic:0.91
TRINITY_DN31071_c0_g2_i1	cytoplasmic:0.91
TRINITY_DN37449_c0_g1_i1	cytoplasmic:0.91
TRINITY_DN363972_c0_g1_i1	cytoplasmic:0.91
TRINITY_DN37713_c0_g3_i1	cytoplasmic:0.91
TRINITY_DN37177_c0_g7_i1	cytoplasmic:0.91
TRINITY_DN3637_c0_g2_i1	cytoplasmic:0.91
TRINITY_DN39535_c0_g2_i1	cytoplasmic:0.91
TRINITY_DN39879_c0_g1_i7	cytoplasmic:0.91
TRINITY_DN40472_c0_g1_i2	cytoplasmic:0.91
TRINITY_DN36543_c0_g2_i1	cytoplasmic:0.91
TRINITY_DN39478_c0_g1_i1	cytoplasmic:0.91
TRINITY_DN4056_c0_g1_i10	cytoplasmic:0.91
TRINITY_DN465_c0_g1_i10	cytoplasmic:0.91
TRINITY_DN402691_c0_g1_i1	cytoplasmic:0.91
TRINITY_DN44348_c0_g1_i1	cytoplasmic:0.91
TRINITY_DN117449_c0_g2_i1	cytoplasmic:0.91
TRINITY_DN116_c0_g2_i1	cytoplasmic:0.91
TRINITY_DN5699_c0_g1_i3	cytoplasmic:0.91
TRINITY_DN5312_c0_g1_i2	cytoplasmic:0.91
TRINITY_DN4777_c0_g1_i1	cytoplasmic:0.91
TRINITY_DN4581_c0_g1_i17	cytoplasmic:0.91
TRINITY_DN4483_c1_g1_i20	cytoplasmic:0.91
TRINITY_DN4741_c0_g1_i1	cytoplasmic:0.91
TRINITY_DN5096_c0_g1_i10	cytoplasmic:0.91
TRINITY_DN56458_c0_g1_i1	cytoplasmic:0.91
TRINITY_DN50457_c0_g1_i1	cytoplasmic:0.91
TRINITY_DN4408_c0_g1_i5	cytoplasmic:0.91
TRINITY_DN62237_c0_g1_i1	cytoplasmic:0.91
TRINITY_DN56817_c0_g1_i7	cytoplasmic:0.91
TRINITY_DN53807_c0_g2_i1	cytoplasmic:0.91
TRINITY_DN6904_c0_g1_i3	cytoplasmic:0.91
TRINITY_DN55532_c0_g7_i1	cytoplasmic:0.91
TRINITY_DN6904_c0_g1_i2	cytoplasmic:0.91
TRINITY_DN6904_c0_g1_i6	cytoplasmic:0.91
TRINITY_DN66671_c0_g1_i2	cytoplasmic:0.91
TRINITY_DN6555_c0_g2_i2	cytoplasmic:0.91
TRINITY_DN7178_c0_g1_i1	cytoplasmic:0.91
TRINITY_DN82763_c0_g1_i3	cytoplasmic:0.91
TRINITY_DN814_c0_g1_i1	cytoplasmic:0.91
TRINITY_DN7851_c1_g1_i1	cytoplasmic:0.91
TRINITY_DN5862_c0_g2_i2	cytoplasmic:0.91
TRINITY_DN7821_c0_g2_i1	cytoplasmic:0.91
TRINITY_DN7248_c0_g1_i2	cytoplasmic:0.91
TRINITY_DN9149_c0_g1_i3	cytoplasmic:0.91
TRINITY_DN85057_c0_g1_i4	cytoplasmic:0.91
TRINITY_DN88080_c0_g3_i1	cytoplasmic:0.91
TRINITY_DN9510_c0_g2_i1	cytoplasmic:0.91
TRINITY_DN1212_c0_g2_i3	cytoplasmic:0.91
TRINITY_DN11881_c0_g1_i17	cytoplasmic:0.91
TRINITY_DN127922_c0_g1_i1	cytoplasmic:0.91
TRINITY_DN13679_c0_g1_i1	cytoplasmic:0.91
TRINITY_DN128189_c0_g1_i4	cytoplasmic:0.91
TRINITY_DN13346_c0_g2_i2	cytoplasmic:0.91
TRINITY_DN12768_c0_g1_i2	cytoplasmic:0.91
TRINITY_DN160657_c0_g1_i4	cytoplasmic:0.91
TRINITY_DN144385_c0_g1_i2	cytoplasmic:0.91
TRINITY_DN131645_c0_g1_i1	cytoplasmic:0.91
TRINITY_DN14139_c0_g1_i4	cytoplasmic:0.91
TRINITY_DN150550_c0_g2_i1	cytoplasmic:0.91
TRINITY_DN175787_c0_g1_i1	cytoplasmic:0.91
TRINITY_DN17282_c0_g1_i4	cytoplasmic:0.91
TRINITY_DN15125_c0_g1_i1	cytoplasmic:0.91
TRINITY_DN1682_c0_g1_i1	cytoplasmic:0.91
TRINITY_DN189009_c0_g2_i1	cytoplasmic:0.91
TRINITY_DN19298_c0_g1_i3	cytoplasmic:0.91
TRINITY_DN165022_c0_g2_i3	cytoplasmic:0.91
TRINITY_DN16142_c0_g2_i1	cytoplasmic:0.91
TRINITY_DN19142_c0_g1_i3	cytoplasmic:0.91
TRINITY_DN18285_c1_g1_i1	cytoplasmic:0.91
TRINITY_DN179617_c0_g1_i1	cytoplasmic:0.91
TRINITY_DN182822_c0_g2_i1	cytoplasmic:0.91
TRINITY_DN18986_c0_g1_i1	cytoplasmic:0.91
TRINITY_DN10458_c0_g1_i5	cytoplasmic:0.9
TRINITY_DN1047_c0_g1_i11	cytoplasmic:0.9
TRINITY_DN1002_c0_g1_i14	cytoplasmic:0.9
TRINITY_DN22030_c0_g2_i1	cytoplasmic:0.9
TRINITY_DN241615_c0_g1_i1	cytoplasmic:0.9
TRINITY_DN25022_c0_g1_i2	cytoplasmic:0.9
TRINITY_DN2735_c0_g2_i3	cytoplasmic:0.9
TRINITY_DN25410_c0_g1_i2	cytoplasmic:0.9
TRINITY_DN2431_c0_g1_i9	cytoplasmic:0.9
TRINITY_DN23564_c0_g1_i1	cytoplasmic:0.9
TRINITY_DN232195_c0_g2_i1	cytoplasmic:0.9
TRINITY_DN30920_c0_g1_i2	cytoplasmic:0.9
TRINITY_DN2477_c0_g1_i7	cytoplasmic:0.9
TRINITY_DN22651_c0_g1_i1	cytoplasmic:0.9
TRINITY_DN2581_c1_g3_i1	cytoplasmic:0.9
TRINITY_DN30500_c0_g1_i11	cytoplasmic:0.9
TRINITY_DN28927_c0_g1_i2	cytoplasmic:0.9
TRINITY_DN31814_c0_g1_i1	cytoplasmic:0.9
TRINITY_DN310514_c0_g1_i1	cytoplasmic:0.9
TRINITY_DN3452_c0_g1_i6	cytoplasmic:0.9
TRINITY_DN38977_c0_g1_i3	cytoplasmic:0.9
TRINITY_DN38310_c0_g1_i5	cytoplasmic:0.9
TRINITY_DN42046_c1_g1_i1	cytoplasmic:0.9
TRINITY_DN42108_c0_g2_i1	cytoplasmic:0.9
TRINITY_DN36132_c0_g2_i3	cytoplasmic:0.9
TRINITY_DN422_c0_g1_i2	cytoplasmic:0.9
TRINITY_DN39552_c0_g1_i1	cytoplasmic:0.9
TRINITY_DN38707_c1_g1_i2	cytoplasmic:0.9
TRINITY_DN117567_c0_g1_i1	cytoplasmic:0.9
TRINITY_DN11637_c0_g1_i16	cytoplasmic:0.9
TRINITY_DN11450_c1_g1_i3	cytoplasmic:0.9
TRINITY_DN117198_c0_g1_i4	cytoplasmic:0.9
TRINITY_DN115558_c0_g2_i1	cytoplasmic:0.9
TRINITY_DN113149_c0_g1_i1	cytoplasmic:0.9
TRINITY_DN10936_c0_g1_i2	cytoplasmic:0.9
TRINITY_DN11515_c0_g2_i3	cytoplasmic:0.9
TRINITY_DN4506_c0_g1_i1	cytoplasmic:0.9
TRINITY_DN54227_c0_g1_i1	cytoplasmic:0.9
TRINITY_DN5741_c0_g1_i13	cytoplasmic:0.9
TRINITY_DN48241_c0_g1_i1	cytoplasmic:0.9
TRINITY_DN5410_c0_g2_i2	cytoplasmic:0.9
TRINITY_DN57223_c0_g1_i1	cytoplasmic:0.9
TRINITY_DN55628_c0_g1_i1	cytoplasmic:0.9
TRINITY_DN6094_c0_g1_i14	cytoplasmic:0.9
TRINITY_DN6182_c0_g1_i5	cytoplasmic:0.9
TRINITY_DN6885_c0_g1_i1	cytoplasmic:0.9
TRINITY_DN56261_c0_g1_i5	cytoplasmic:0.9
TRINITY_DN6620_c0_g1_i5	cytoplasmic:0.9
TRINITY_DN7295_c0_g1_i2	cytoplasmic:0.9
TRINITY_DN6457_c0_g2_i1	cytoplasmic:0.9
TRINITY_DN61_c0_g1_i10	cytoplasmic:0.9
TRINITY_DN6580_c0_g1_i9	cytoplasmic:0.9
TRINITY_DN6512_c0_g1_i1	cytoplasmic:0.9
TRINITY_DN75149_c0_g1_i2	cytoplasmic:0.9
TRINITY_DN6628_c0_g1_i1	cytoplasmic:0.9
TRINITY_DN639_c0_g1_i11	cytoplasmic:0.9
TRINITY_DN6662_c0_g1_i2	cytoplasmic:0.9
TRINITY_DN7132_c0_g2_i2	cytoplasmic:0.9
TRINITY_DN69540_c0_g3_i1	cytoplasmic:0.9
TRINITY_DN89684_c0_g1_i1	cytoplasmic:0.9
TRINITY_DN915_c0_g1_i10	cytoplasmic:0.9
TRINITY_DN9503_c0_g1_i1	cytoplasmic:0.9
TRINITY_DN94507_c0_g5_i1	cytoplasmic:0.9
TRINITY_DN87262_c0_g1_i1	cytoplasmic:0.9
TRINITY_DN91742_c0_g1_i3	cytoplasmic:0.9
TRINITY_DN11994_c0_g1_i2	cytoplasmic:0.9
TRINITY_DN12369_c0_g1_i11	cytoplasmic:0.9
TRINITY_DN99893_c0_g1_i1	cytoplasmic:0.9
TRINITY_DN12925_c0_g1_i21	cytoplasmic:0.9
TRINITY_DN1194_c0_g1_i1	cytoplasmic:0.9
TRINITY_DN134340_c0_g2_i1	cytoplasmic:0.9
TRINITY_DN12100_c0_g1_i1	cytoplasmic:0.9
TRINITY_DN94125_c0_g1_i1	cytoplasmic:0.9
TRINITY_DN13061_c0_g1_i6	cytoplasmic:0.9
TRINITY_DN13958_c0_g1_i3	cytoplasmic:0.9
TRINITY_DN14139_c0_g1_i7	cytoplasmic:0.9
TRINITY_DN14941_c0_g1_i1	cytoplasmic:0.9
TRINITY_DN1403_c0_g1_i17	cytoplasmic:0.9
TRINITY_DN15109_c0_g1_i5	cytoplasmic:0.9
TRINITY_DN14656_c0_g1_i1	cytoplasmic:0.9
TRINITY_DN1317_c0_g1_i13	cytoplasmic:0.9
TRINITY_DN15339_c0_g1_i4	cytoplasmic:0.9
TRINITY_DN15246_c1_g1_i5	cytoplasmic:0.9
TRINITY_DN15985_c0_g1_i1	cytoplasmic:0.9
TRINITY_DN159156_c0_g1_i1	cytoplasmic:0.9
TRINITY_DN1962_c0_g1_i4	cytoplasmic:0.9
TRINITY_DN1917_c0_g1_i8	cytoplasmic:0.9
TRINITY_DN188770_c0_g1_i1	cytoplasmic:0.9
TRINITY_DN10004_c0_g1_i3	chloroplast:1
TRINITY_DN107266_c0_g1_i2	chloroplast:1
TRINITY_DN1067_c0_g2_i1	chloroplast:1
TRINITY_DN10603_c0_g2_i10	chloroplast:1
TRINITY_DN107841_c0_g1_i4	chloroplast:1
TRINITY_DN1038_c0_g1_i2	chloroplast:1
TRINITY_DN23322_c0_g1_i2	chloroplast:1
TRINITY_DN10641_c0_g1_i4	chloroplast:1
TRINITY_DN107841_c0_g1_i3	chloroplast:1
TRINITY_DN10641_c0_g1_i5	chloroplast:1
TRINITY_DN10126_c0_g1_i3	chloroplast:1
TRINITY_DN1007_c0_g1_i2	chloroplast:1
TRINITY_DN10342_c0_g1_i2	chloroplast:1
TRINITY_DN10126_c0_g1_i10	chloroplast:1
TRINITY_DN24389_c0_g1_i1	chloroplast:1
TRINITY_DN22670_c0_g1_i2	chloroplast:1
TRINITY_DN23196_c1_g1_i1	chloroplast:1
TRINITY_DN23958_c0_g2_i1	chloroplast:1
TRINITY_DN239571_c0_g2_i1	chloroplast:1
TRINITY_DN22372_c0_g1_i1	chloroplast:1
TRINITY_DN22356_c0_g1_i5	chloroplast:1
TRINITY_DN22670_c0_g1_i5	chloroplast:1
TRINITY_DN21727_c0_g1_i2	chloroplast:1
TRINITY_DN23240_c0_g1_i12	chloroplast:1
TRINITY_DN28165_c0_g1_i1	chloroplast:1
TRINITY_DN21362_c0_g1_i1	chloroplast:1
TRINITY_DN256224_c0_g2_i1	chloroplast:1
TRINITY_DN10629_c0_g1_i8	chloroplast:1
TRINITY_DN27811_c0_g1_i1	chloroplast:1
TRINITY_DN231245_c0_g2_i1	chloroplast:1
TRINITY_DN256224_c0_g2_i2	chloroplast:1
TRINITY_DN244238_c0_g3_i1	chloroplast:1
TRINITY_DN208347_c0_g2_i1	chloroplast:1
TRINITY_DN245246_c0_g1_i1	chloroplast:1
TRINITY_DN21618_c0_g1_i2	chloroplast:1
TRINITY_DN21618_c0_g1_i10	chloroplast:1
TRINITY_DN21349_c0_g2_i5	chloroplast:1
TRINITY_DN28315_c0_g1_i2	chloroplast:1
TRINITY_DN245919_c0_g1_i1	chloroplast:1
TRINITY_DN245624_c0_g1_i2	chloroplast:1
TRINITY_DN25292_c0_g1_i4	chloroplast:1
TRINITY_DN2762_c1_g1_i1	chloroplast:1
TRINITY_DN29909_c0_g1_i4	chloroplast:1
TRINITY_DN2801_c0_g2_i1	chloroplast:1
TRINITY_DN2726_c2_g1_i3	chloroplast:1
TRINITY_DN2770_c0_g1_i7	chloroplast:1
TRINITY_DN2690_c0_g1_i1	chloroplast:1
TRINITY_DN30659_c0_g1_i7	chloroplast:1
TRINITY_DN297297_c0_g1_i1	chloroplast:1
TRINITY_DN258382_c0_g7_i1	chloroplast:1
TRINITY_DN31173_c0_g1_i6	chloroplast:1
TRINITY_DN32183_c0_g1_i1	chloroplast:1
TRINITY_DN24902_c0_g1_i1	chloroplast:1
TRINITY_DN286529_c0_g1_i1	chloroplast:1
TRINITY_DN31774_c0_g1_i1	chloroplast:1
TRINITY_DN306742_c0_g2_i1	chloroplast:1
TRINITY_DN3022_c4_g1_i6	chloroplast:1
TRINITY_DN3308_c0_g1_i3	chloroplast:1
TRINITY_DN32773_c0_g1_i1	chloroplast:1
TRINITY_DN32097_c1_g1_i1	chloroplast:1
TRINITY_DN30938_c0_g1_i1	chloroplast:1
TRINITY_DN310157_c0_g1_i1	chloroplast:1
TRINITY_DN3211_c0_g1_i14	chloroplast:1
TRINITY_DN331_c0_g1_i10	chloroplast:1
TRINITY_DN31393_c0_g1_i2	chloroplast:1
TRINITY_DN34497_c0_g1_i2	chloroplast:1
TRINITY_DN339184_c0_g1_i1	chloroplast:1
TRINITY_DN34696_c1_g2_i4	chloroplast:1
TRINITY_DN3373_c4_g1_i1	chloroplast:1
TRINITY_DN33696_c0_g1_i1	chloroplast:1
TRINITY_DN3343_c0_g1_i2	chloroplast:1
TRINITY_DN348274_c0_g1_i1	chloroplast:1
TRINITY_DN3990_c0_g1_i12	chloroplast:1
TRINITY_DN347978_c0_g1_i1	chloroplast:1
TRINITY_DN36161_c0_g4_i1	chloroplast:1
TRINITY_DN36342_c0_g1_i1	chloroplast:1
TRINITY_DN3683_c0_g1_i5	chloroplast:1
TRINITY_DN37032_c1_g1_i2	chloroplast:1
TRINITY_DN36450_c0_g1_i9	chloroplast:1
TRINITY_DN42227_c0_g2_i1	chloroplast:1
TRINITY_DN360434_c0_g1_i1	chloroplast:1
TRINITY_DN37200_c0_g1_i1	chloroplast:1
TRINITY_DN40504_c0_g3_i2	chloroplast:1
TRINITY_DN37672_c0_g1_i1	chloroplast:1
TRINITY_DN4159_c0_g1_i8	chloroplast:1
TRINITY_DN4176_c0_g1_i13	chloroplast:1
TRINITY_DN36817_c0_g1_i2	chloroplast:1
TRINITY_DN37032_c0_g1_i3	chloroplast:1
TRINITY_DN3883_c0_g1_i2	chloroplast:1
TRINITY_DN399082_c0_g1_i1	chloroplast:1
TRINITY_DN38940_c1_g1_i1	chloroplast:1
TRINITY_DN37200_c0_g1_i2	chloroplast:1
TRINITY_DN35360_c0_g2_i1	chloroplast:1
TRINITY_DN36950_c0_g1_i1	chloroplast:1
TRINITY_DN36577_c1_g1_i1	chloroplast:1
TRINITY_DN43497_c0_g1_i3	chloroplast:1
TRINITY_DN42988_c0_g1_i2	chloroplast:1
TRINITY_DN11173_c0_g1_i1	chloroplast:1
TRINITY_DN4889_c0_g1_i4	chloroplast:1
TRINITY_DN44835_c0_g1_i5	chloroplast:1
TRINITY_DN44343_c2_g1_i1	chloroplast:1
TRINITY_DN11653_c0_g3_i2	chloroplast:1
TRINITY_DN11743_c0_g1_i5	chloroplast:1
TRINITY_DN4966_c0_g1_i1	chloroplast:1
TRINITY_DN46279_c0_g1_i3	chloroplast:1
TRINITY_DN50368_c0_g2_i1	chloroplast:1
TRINITY_DN40_c1_g2_i1	chloroplast:1
TRINITY_DN47091_c0_g4_i1	chloroplast:1
TRINITY_DN4739_c0_g2_i1	chloroplast:1
TRINITY_DN49153_c1_g6_i2	chloroplast:1
TRINITY_DN11524_c1_g1_i3	chloroplast:1
TRINITY_DN48144_c0_g1_i1	chloroplast:1
TRINITY_DN49841_c0_g2_i1	chloroplast:1
TRINITY_DN11451_c0_g1_i1	chloroplast:1
TRINITY_DN11063_c0_g1_i3	chloroplast:1
TRINITY_DN11352_c0_g1_i1	chloroplast:1
TRINITY_DN47182_c0_g1_i1	chloroplast:1
TRINITY_DN4908_c0_g3_i1	chloroplast:1
TRINITY_DN4298_c0_g1_i1	chloroplast:1
TRINITY_DN11645_c0_g1_i3	chloroplast:1
TRINITY_DN4889_c0_g1_i2	chloroplast:1
TRINITY_DN4993_c0_g1_i7	chloroplast:1
TRINITY_DN54448_c0_g3_i1	chloroplast:1
TRINITY_DN4908_c0_g2_i1	chloroplast:1
TRINITY_DN51859_c0_g1_i1	chloroplast:1
TRINITY_DN58216_c0_g3_i1	chloroplast:1
TRINITY_DN5744_c0_g1_i1	chloroplast:1
TRINITY_DN45909_c0_g1_i3	chloroplast:1
TRINITY_DN5265_c0_g2_i1	chloroplast:1
TRINITY_DN5495_c0_g1_i10	chloroplast:1
TRINITY_DN51312_c0_g2_i4	chloroplast:1
TRINITY_DN494_c1_g1_i12	chloroplast:1
TRINITY_DN50906_c0_g1_i5	chloroplast:1
TRINITY_DN4877_c0_g1_i2	chloroplast:1
TRINITY_DN5239_c0_g1_i9	chloroplast:1
TRINITY_DN4908_c0_g1_i1	chloroplast:1
TRINITY_DN4525_c0_g1_i2	chloroplast:1
TRINITY_DN5673_c0_g3_i3	chloroplast:1
TRINITY_DN4908_c4_g1_i1	chloroplast:1
TRINITY_DN52025_c0_g1_i1	chloroplast:1
TRINITY_DN5580_c4_g1_i8	chloroplast:1
TRINITY_DN5688_c0_g1_i2	chloroplast:1
TRINITY_DN66307_c0_g4_i1	chloroplast:1
TRINITY_DN6627_c0_g1_i1	chloroplast:1
TRINITY_DN6568_c0_g1_i3	chloroplast:1
TRINITY_DN53516_c0_g1_i1	chloroplast:1
TRINITY_DN62368_c0_g1_i1	chloroplast:1
TRINITY_DN55911_c0_g1_i1	chloroplast:1
TRINITY_DN6076_c0_g1_i6	chloroplast:1
TRINITY_DN6050_c0_g2_i6	chloroplast:1
TRINITY_DN4774_c0_g1_i18	chloroplast:1
TRINITY_DN5688_c0_g1_i4	chloroplast:1
TRINITY_DN676_c0_g1_i4	chloroplast:1
TRINITY_DN77692_c0_g1_i10	chloroplast:1
TRINITY_DN5790_c0_g2_i2	chloroplast:1
TRINITY_DN63564_c0_g2_i1	chloroplast:1
TRINITY_DN59427_c0_g2_i3	chloroplast:1
TRINITY_DN66307_c2_g1_i1	chloroplast:1
TRINITY_DN65208_c0_g1_i2	chloroplast:1
TRINITY_DN6770_c0_g1_i2	chloroplast:1
TRINITY_DN72935_c0_g1_i4	chloroplast:1
TRINITY_DN6914_c0_g1_i1	chloroplast:1
TRINITY_DN68303_c0_g1_i5	chloroplast:1
TRINITY_DN68098_c0_g1_i2	chloroplast:1
TRINITY_DN75340_c0_g3_i1	chloroplast:1
TRINITY_DN75685_c0_g1_i6	chloroplast:1
TRINITY_DN6995_c0_g1_i15	chloroplast:1
TRINITY_DN7638_c0_g1_i12	chloroplast:1
TRINITY_DN7964_c0_g1_i2	chloroplast:1
TRINITY_DN7032_c0_g1_i1	chloroplast:1
TRINITY_DN8303_c0_g1_i2	chloroplast:1
TRINITY_DN81129_c0_g1_i1	chloroplast:1
TRINITY_DN7948_c0_g1_i13	chloroplast:1
TRINITY_DN793_c0_g1_i1	chloroplast:1
TRINITY_DN7315_c0_g1_i1	chloroplast:1
TRINITY_DN67745_c0_g1_i5	chloroplast:1
TRINITY_DN66489_c0_g1_i5	chloroplast:1
TRINITY_DN6644_c0_g2_i4	chloroplast:1
TRINITY_DN7032_c0_g1_i2	chloroplast:1
TRINITY_DN76454_c0_g1_i8	chloroplast:1
TRINITY_DN9052_c0_g1_i5	chloroplast:1
TRINITY_DN78528_c0_g1_i2	chloroplast:1
TRINITY_DN73199_c0_g1_i5	chloroplast:1
TRINITY_DN8584_c0_g1_i2	chloroplast:1
TRINITY_DN87005_c0_g1_i1	chloroplast:1
TRINITY_DN119763_c0_g1_i1	chloroplast:1
TRINITY_DN8547_c0_g1_i1	chloroplast:1
TRINITY_DN8329_c0_g1_i1	chloroplast:1
TRINITY_DN7271_c0_g3_i1	chloroplast:1
TRINITY_DN878_c0_g1_i2	chloroplast:1
TRINITY_DN80201_c0_g2_i2	chloroplast:1
TRINITY_DN7501_c0_g1_i5	chloroplast:1
TRINITY_DN77517_c0_g1_i7	chloroplast:1
TRINITY_DN9402_c0_g1_i3	chloroplast:1
TRINITY_DN9050_c0_g1_i9	chloroplast:1
TRINITY_DN11886_c0_g2_i2	chloroplast:1
TRINITY_DN8774_c0_g1_i8	chloroplast:1
TRINITY_DN96339_c1_g3_i1	chloroplast:1
TRINITY_DN12064_c0_g1_i10	chloroplast:1
TRINITY_DN85593_c0_g1_i1	chloroplast:1
TRINITY_DN117759_c0_g1_i2	chloroplast:1
TRINITY_DN13140_c0_g2_i2	chloroplast:1
TRINITY_DN117890_c0_g1_i1	chloroplast:1
TRINITY_DN1244_c0_g1_i1	chloroplast:1
TRINITY_DN12210_c0_g1_i1	chloroplast:1
TRINITY_DN1219_c0_g1_i2	chloroplast:1
TRINITY_DN125306_c0_g3_i1	chloroplast:1
TRINITY_DN1212_c0_g2_i2	chloroplast:1
TRINITY_DN133194_c0_g2_i1	chloroplast:1
TRINITY_DN9399_c0_g1_i2	chloroplast:1
TRINITY_DN11886_c0_g1_i3	chloroplast:1
TRINITY_DN124882_c0_g1_i1	chloroplast:1
TRINITY_DN970_c0_g1_i10	chloroplast:1
TRINITY_DN8449_c0_g1_i1	chloroplast:1
TRINITY_DN13490_c0_g1_i11	chloroplast:1
TRINITY_DN122174_c1_g2_i1	chloroplast:1
TRINITY_DN9478_c0_g1_i10	chloroplast:1
TRINITY_DN136471_c1_g2_i1	chloroplast:1
TRINITY_DN1365_c0_g1_i2	chloroplast:1
TRINITY_DN142736_c0_g1_i1	chloroplast:1
TRINITY_DN1426_c0_g1_i5	chloroplast:1
TRINITY_DN14198_c0_g2_i3	chloroplast:1
TRINITY_DN17690_c0_g1_i4	chloroplast:1
TRINITY_DN14572_c0_g1_i8	chloroplast:1
TRINITY_DN14892_c0_g1_i2	chloroplast:1
TRINITY_DN145457_c2_g1_i1	chloroplast:1
TRINITY_DN128364_c0_g1_i1	chloroplast:1
TRINITY_DN14153_c0_g1_i5	chloroplast:1
TRINITY_DN15463_c0_g2_i2	chloroplast:1
TRINITY_DN145457_c1_g1_i1	chloroplast:1
TRINITY_DN14506_c0_g1_i2	chloroplast:1
TRINITY_DN1654_c0_g2_i2	chloroplast:1
TRINITY_DN157149_c0_g1_i2	chloroplast:1
TRINITY_DN144939_c0_g1_i1	chloroplast:1
TRINITY_DN14723_c0_g1_i9	chloroplast:1
TRINITY_DN139734_c0_g1_i2	chloroplast:1
TRINITY_DN17563_c0_g1_i3	chloroplast:1
TRINITY_DN178486_c0_g1_i1	chloroplast:1
TRINITY_DN192380_c0_g1_i1	chloroplast:1
TRINITY_DN19950_c0_g2_i4	chloroplast:1
TRINITY_DN16594_c0_g1_i1	chloroplast:1
TRINITY_DN19956_c0_g1_i1	chloroplast:1
TRINITY_DN17882_c0_g2_i1	chloroplast:1
TRINITY_DN1773_c0_g1_i4	chloroplast:1
TRINITY_DN17651_c0_g1_i1	chloroplast:1
TRINITY_DN193039_c0_g1_i2	chloroplast:1
TRINITY_DN19294_c0_g1_i2	chloroplast:1
TRINITY_DN182914_c0_g1_i2	chloroplast:1
TRINITY_DN199069_c0_g1_i1	chloroplast:1
TRINITY_DN159602_c0_g1_i1	chloroplast:1
TRINITY_DN19616_c0_g1_i7	chloroplast:1
TRINITY_DN17796_c0_g1_i1	chloroplast:1
TRINITY_DN17877_c0_g1_i10	chloroplast:1
TRINITY_DN19950_c0_g1_i1	chloroplast:1
TRINITY_DN17651_c0_g1_i7	chloroplast:1
TRINITY_DN102780_c0_g4_i2	chloroplast:0.99
TRINITY_DN108376_c0_g1_i1	chloroplast:0.99
TRINITY_DN10366_c0_g1_i1	chloroplast:0.99
TRINITY_DN108370_c0_g1_i1	chloroplast:0.99
TRINITY_DN2120_c0_g1_i3	chloroplast:0.99
TRINITY_DN22234_c0_g1_i3	chloroplast:0.99
TRINITY_DN225569_c0_g1_i1	chloroplast:0.99
TRINITY_DN10743_c0_g1_i1	chloroplast:0.99
TRINITY_DN10623_c1_g2_i1	chloroplast:0.99
TRINITY_DN222448_c0_g6_i1	chloroplast:0.99
TRINITY_DN25286_c0_g1_i3	chloroplast:0.99
TRINITY_DN21785_c0_g1_i1	chloroplast:0.99
TRINITY_DN209364_c0_g4_i1	chloroplast:0.99
TRINITY_DN224017_c0_g1_i1	chloroplast:0.99
TRINITY_DN23262_c0_g1_i3	chloroplast:0.99
TRINITY_DN100751_c0_g5_i1	chloroplast:0.99
TRINITY_DN21727_c0_g1_i5	chloroplast:0.99
TRINITY_DN10201_c0_g1_i5	chloroplast:0.99
TRINITY_DN216568_c1_g1_i1	chloroplast:0.99
TRINITY_DN228024_c0_g4_i2	chloroplast:0.99
TRINITY_DN2101_c0_g1_i6	chloroplast:0.99
TRINITY_DN216382_c0_g1_i1	chloroplast:0.99
TRINITY_DN233570_c0_g1_i3	chloroplast:0.99
TRINITY_DN25810_c1_g3_i1	chloroplast:0.99
TRINITY_DN22684_c0_g1_i1	chloroplast:0.99
TRINITY_DN284624_c0_g1_i1	chloroplast:0.99
TRINITY_DN20921_c0_g1_i3	chloroplast:0.99
TRINITY_DN23459_c0_g1_i2	chloroplast:0.99
TRINITY_DN2511_c0_g1_i5	chloroplast:0.99
TRINITY_DN25286_c0_g1_i6	chloroplast:0.99
TRINITY_DN255732_c1_g1_i1	chloroplast:0.99
TRINITY_DN27828_c0_g1_i1	chloroplast:0.99
TRINITY_DN277447_c0_g1_i3	chloroplast:0.99
TRINITY_DN30047_c0_g1_i3	chloroplast:0.99
TRINITY_DN223585_c2_g2_i1	chloroplast:0.99
TRINITY_DN300126_c0_g1_i2	chloroplast:0.99
TRINITY_DN1038_c0_g1_i1	chloroplast:0.99
TRINITY_DN21727_c0_g1_i4	chloroplast:0.99
TRINITY_DN2371_c0_g1_i18	chloroplast:0.99
TRINITY_DN254325_c0_g2_i1	chloroplast:0.99
TRINITY_DN25434_c0_g1_i2	chloroplast:0.99
TRINITY_DN24452_c0_g1_i1	chloroplast:0.99
TRINITY_DN32073_c1_g1_i1	chloroplast:0.99
TRINITY_DN2801_c0_g1_i1	chloroplast:0.99
TRINITY_DN27779_c0_g1_i1	chloroplast:0.99
TRINITY_DN30170_c0_g1_i2	chloroplast:0.99
TRINITY_DN26600_c0_g1_i4	chloroplast:0.99
TRINITY_DN29307_c1_g1_i1	chloroplast:0.99
TRINITY_DN272082_c0_g4_i1	chloroplast:0.99
TRINITY_DN28351_c0_g1_i1	chloroplast:0.99
TRINITY_DN251876_c0_g1_i2	chloroplast:0.99
TRINITY_DN2854_c0_g1_i4	chloroplast:0.99
TRINITY_DN30586_c0_g1_i3	chloroplast:0.99
TRINITY_DN3097_c0_g1_i1	chloroplast:0.99
TRINITY_DN236586_c0_g1_i1	chloroplast:0.99
TRINITY_DN3256_c2_g1_i7	chloroplast:0.99
TRINITY_DN30586_c0_g1_i1	chloroplast:0.99
TRINITY_DN30047_c0_g1_i2	chloroplast:0.99
TRINITY_DN31824_c1_g2_i1	chloroplast:0.99
TRINITY_DN29577_c0_g2_i1	chloroplast:0.99
TRINITY_DN28713_c0_g1_i1	chloroplast:0.99
TRINITY_DN3441_c0_g1_i10	chloroplast:0.99
TRINITY_DN31665_c0_g1_i2	chloroplast:0.99
TRINITY_DN34917_c0_g5_i1	chloroplast:0.99
TRINITY_DN35259_c0_g1_i4	chloroplast:0.99
TRINITY_DN341847_c0_g1_i1	chloroplast:0.99
TRINITY_DN32471_c0_g1_i1	chloroplast:0.99
TRINITY_DN354585_c0_g1_i1	chloroplast:0.99
TRINITY_DN3520_c0_g1_i5	chloroplast:0.99
TRINITY_DN33109_c0_g1_i1	chloroplast:0.99
TRINITY_DN3520_c0_g1_i4	chloroplast:0.99
TRINITY_DN3316_c0_g2_i10	chloroplast:0.99
TRINITY_DN3350_c0_g2_i1	chloroplast:0.99
TRINITY_DN341251_c0_g1_i1	chloroplast:0.99
TRINITY_DN39526_c0_g3_i1	chloroplast:0.99
TRINITY_DN351458_c0_g1_i1	chloroplast:0.99
TRINITY_DN3589_c0_g1_i1	chloroplast:0.99
TRINITY_DN3743_c0_g1_i1	chloroplast:0.99
TRINITY_DN379340_c0_g1_i1	chloroplast:0.99
TRINITY_DN3520_c0_g1_i11	chloroplast:0.99
TRINITY_DN361859_c0_g1_i1	chloroplast:0.99
TRINITY_DN34972_c0_g2_i1	chloroplast:0.99
TRINITY_DN36267_c0_g1_i4	chloroplast:0.99
TRINITY_DN3789_c1_g1_i1	chloroplast:0.99
TRINITY_DN42918_c0_g1_i2	chloroplast:0.99
TRINITY_DN40886_c0_g2_i1	chloroplast:0.99
TRINITY_DN42016_c0_g1_i3	chloroplast:0.99
TRINITY_DN431_c0_g1_i1	chloroplast:0.99
TRINITY_DN42918_c0_g1_i1	chloroplast:0.99
TRINITY_DN37816_c1_g1_i1	chloroplast:0.99
TRINITY_DN390088_c0_g1_i1	chloroplast:0.99
TRINITY_DN37501_c0_g1_i1	chloroplast:0.99
TRINITY_DN359847_c0_g1_i1	chloroplast:0.99
TRINITY_DN4109_c1_g1_i1	chloroplast:0.99
TRINITY_DN40514_c0_g1_i1	chloroplast:0.99
TRINITY_DN376499_c0_g1_i1	chloroplast:0.99
TRINITY_DN378046_c0_g1_i1	chloroplast:0.99
TRINITY_DN358948_c1_g1_i1	chloroplast:0.99
TRINITY_DN423_c1_g1_i1	chloroplast:0.99
TRINITY_DN3832_c0_g1_i1	chloroplast:0.99
TRINITY_DN4331_c1_g1_i7	chloroplast:0.99
TRINITY_DN4107_c0_g1_i7	chloroplast:0.99
TRINITY_DN38134_c0_g1_i1	chloroplast:0.99
TRINITY_DN11122_c0_g1_i4	chloroplast:0.99
TRINITY_DN362840_c0_g1_i1	chloroplast:0.99
TRINITY_DN400_c0_g1_i5	chloroplast:0.99
TRINITY_DN41159_c0_g2_i1	chloroplast:0.99
TRINITY_DN39341_c0_g1_i2	chloroplast:0.99
TRINITY_DN4141_c0_g1_i14	chloroplast:0.99
TRINITY_DN423_c1_g2_i1	chloroplast:0.99
TRINITY_DN4331_c0_g2_i2	chloroplast:0.99
TRINITY_DN4264_c0_g1_i1	chloroplast:0.99
TRINITY_DN11285_c0_g1_i2	chloroplast:0.99
TRINITY_DN11130_c0_g2_i4	chloroplast:0.99
TRINITY_DN44722_c0_g2_i1	chloroplast:0.99
TRINITY_DN11130_c0_g2_i3	chloroplast:0.99
TRINITY_DN46470_c0_g1_i1	chloroplast:0.99
TRINITY_DN11555_c0_g1_i1	chloroplast:0.99
TRINITY_DN112004_c0_g1_i1	chloroplast:0.99
TRINITY_DN11093_c0_g1_i3	chloroplast:0.99
TRINITY_DN4991_c0_g1_i10	chloroplast:0.99
TRINITY_DN4524_c0_g2_i2	chloroplast:0.99
TRINITY_DN481_c0_g1_i11	chloroplast:0.99
TRINITY_DN5121_c0_g1_i6	chloroplast:0.99
TRINITY_DN417_c0_g1_i6	chloroplast:0.99
TRINITY_DN411_c1_g1_i1	chloroplast:0.99
TRINITY_DN43183_c0_g1_i1	chloroplast:0.99
TRINITY_DN50658_c0_g1_i4	chloroplast:0.99
TRINITY_DN50642_c0_g1_i1	chloroplast:0.99
TRINITY_DN44958_c0_g1_i3	chloroplast:0.99
TRINITY_DN463_c0_g1_i1	chloroplast:0.99
TRINITY_DN4524_c0_g1_i1	chloroplast:0.99
TRINITY_DN49761_c0_g1_i1	chloroplast:0.99
TRINITY_DN47946_c0_g5_i1	chloroplast:0.99
TRINITY_DN46748_c0_g1_i1	chloroplast:0.99
TRINITY_DN5744_c0_g3_i1	chloroplast:0.99
TRINITY_DN5174_c0_g1_i1	chloroplast:0.99
TRINITY_DN4991_c0_g1_i4	chloroplast:0.99
TRINITY_DN47744_c0_g1_i1	chloroplast:0.99
TRINITY_DN11122_c0_g1_i6	chloroplast:0.99
TRINITY_DN5697_c0_g2_i4	chloroplast:0.99
TRINITY_DN5283_c0_g1_i16	chloroplast:0.99
TRINITY_DN44249_c0_g1_i1	chloroplast:0.99
TRINITY_DN5284_c0_g1_i3	chloroplast:0.99
TRINITY_DN47106_c0_g1_i2	chloroplast:0.99
TRINITY_DN54873_c1_g3_i1	chloroplast:0.99
TRINITY_DN6638_c0_g1_i1	chloroplast:0.99
TRINITY_DN5452_c0_g1_i1	chloroplast:0.99
TRINITY_DN5793_c0_g2_i2	chloroplast:0.99
TRINITY_DN60351_c0_g2_i1	chloroplast:0.99
TRINITY_DN58249_c0_g1_i1	chloroplast:0.99
TRINITY_DN6641_c0_g1_i1	chloroplast:0.99
TRINITY_DN6784_c0_g1_i1	chloroplast:0.99
TRINITY_DN67399_c1_g1_i1	chloroplast:0.99
TRINITY_DN5479_c0_g1_i9	chloroplast:0.99
TRINITY_DN6414_c0_g2_i3	chloroplast:0.99
TRINITY_DN7401_c0_g1_i1	chloroplast:0.99
TRINITY_DN79638_c0_g1_i4	chloroplast:0.99
TRINITY_DN74875_c0_g1_i10	chloroplast:0.99
TRINITY_DN7627_c0_g1_i1	chloroplast:0.99
TRINITY_DN71441_c0_g1_i1	chloroplast:0.99
TRINITY_DN5737_c0_g1_i8	chloroplast:0.99
TRINITY_DN83262_c0_g2_i1	chloroplast:0.99
TRINITY_DN64118_c0_g1_i7	chloroplast:0.99
TRINITY_DN8338_c0_g1_i10	chloroplast:0.99
TRINITY_DN78665_c0_g1_i1	chloroplast:0.99
TRINITY_DN73564_c0_g1_i1	chloroplast:0.99
TRINITY_DN7587_c0_g1_i3	chloroplast:0.99
TRINITY_DN72935_c0_g1_i1	chloroplast:0.99
TRINITY_DN6414_c0_g2_i2	chloroplast:0.99
TRINITY_DN67399_c0_g1_i1	chloroplast:0.99
TRINITY_DN79854_c1_g2_i1	chloroplast:0.99
TRINITY_DN8565_c0_g1_i1	chloroplast:0.99
TRINITY_DN8115_c0_g1_i6	chloroplast:0.99
TRINITY_DN7313_c0_g2_i3	chloroplast:0.99
TRINITY_DN70641_c1_g1_i1	chloroplast:0.99
TRINITY_DN7125_c0_g1_i2	chloroplast:0.99
TRINITY_DN7162_c0_g1_i4	chloroplast:0.99
TRINITY_DN96195_c0_g2_i1	chloroplast:0.99
TRINITY_DN12220_c0_g1_i3	chloroplast:0.99
TRINITY_DN94_c0_g1_i2	chloroplast:0.99
TRINITY_DN98388_c0_g1_i1	chloroplast:0.99
TRINITY_DN94_c0_g1_i11	chloroplast:0.99
TRINITY_DN710_c0_g1_i1	chloroplast:0.99
TRINITY_DN95667_c0_g1_i1	chloroplast:0.99
TRINITY_DN93040_c0_g2_i2	chloroplast:0.99
TRINITY_DN7685_c0_g1_i15	chloroplast:0.99
TRINITY_DN89635_c0_g1_i1	chloroplast:0.99
TRINITY_DN9050_c0_g1_i6	chloroplast:0.99
TRINITY_DN89963_c0_g1_i2	chloroplast:0.99
TRINITY_DN94_c0_g1_i8	chloroplast:0.99
TRINITY_DN118816_c0_g2_i1	chloroplast:0.99
TRINITY_DN87661_c0_g1_i10	chloroplast:0.99
TRINITY_DN87348_c0_g2_i1	chloroplast:0.99
TRINITY_DN12283_c0_g1_i3	chloroplast:0.99
TRINITY_DN89963_c0_g1_i3	chloroplast:0.99
TRINITY_DN9119_c0_g4_i1	chloroplast:0.99
TRINITY_DN8920_c0_g1_i3	chloroplast:0.99
TRINITY_DN983_c0_g1_i3	chloroplast:0.99
TRINITY_DN13413_c0_g1_i7	chloroplast:0.99
TRINITY_DN837_c0_g1_i1	chloroplast:0.99
TRINITY_DN9771_c0_g1_i1	chloroplast:0.99
TRINITY_DN13208_c0_g1_i14	chloroplast:0.99
TRINITY_DN12207_c0_g1_i1	chloroplast:0.99
TRINITY_DN12207_c0_g2_i2	chloroplast:0.99
TRINITY_DN93040_c0_g1_i2	chloroplast:0.99
TRINITY_DN9619_c0_g1_i1	chloroplast:0.99
TRINITY_DN8630_c2_g1_i4	chloroplast:0.99
TRINITY_DN120558_c0_g4_i1	chloroplast:0.99
TRINITY_DN124642_c0_g1_i2	chloroplast:0.99
TRINITY_DN9936_c0_g1_i1	chloroplast:0.99
TRINITY_DN12573_c0_g1_i2	chloroplast:0.99
TRINITY_DN99809_c0_g1_i2	chloroplast:0.99
TRINITY_DN12724_c0_g1_i2	chloroplast:0.99
TRINITY_DN12079_c0_g3_i3	chloroplast:0.99
TRINITY_DN1320_c0_g1_i10	chloroplast:0.99
TRINITY_DN14167_c0_g2_i1	chloroplast:0.99
TRINITY_DN1399_c0_g1_i10	chloroplast:0.99
TRINITY_DN173937_c0_g1_i10	chloroplast:0.99
TRINITY_DN1681_c0_g1_i10	chloroplast:0.99
TRINITY_DN13779_c0_g1_i1	chloroplast:0.99
TRINITY_DN14718_c0_g1_i1	chloroplast:0.99
TRINITY_DN14271_c0_g1_i2	chloroplast:0.99
TRINITY_DN137609_c0_g3_i1	chloroplast:0.99
TRINITY_DN13791_c0_g1_i1	chloroplast:0.99
TRINITY_DN1624_c0_g2_i1	chloroplast:0.99
TRINITY_DN14309_c1_g1_i3	chloroplast:0.99
TRINITY_DN17132_c0_g4_i1	chloroplast:0.99
TRINITY_DN164123_c1_g1_i1	chloroplast:0.99
TRINITY_DN168914_c0_g3_i1	chloroplast:0.99
TRINITY_DN163565_c0_g1_i1	chloroplast:0.99
TRINITY_DN17621_c1_g2_i2	chloroplast:0.99
TRINITY_DN16534_c0_g1_i1	chloroplast:0.99
TRINITY_DN18006_c0_g1_i1	chloroplast:0.99
TRINITY_DN171940_c0_g1_i1	chloroplast:0.99
TRINITY_DN166546_c0_g1_i1	chloroplast:0.99
TRINITY_DN18507_c0_g1_i2	chloroplast:0.99
TRINITY_DN187353_c0_g3_i1	chloroplast:0.99
TRINITY_DN162157_c0_g1_i3	chloroplast:0.99
TRINITY_DN159887_c0_g1_i1	chloroplast:0.99
TRINITY_DN155593_c0_g2_i2	chloroplast:0.99
TRINITY_DN179351_c0_g1_i1	chloroplast:0.99
TRINITY_DN18477_c1_g4_i1	chloroplast:0.99
TRINITY_DN18742_c0_g1_i1	chloroplast:0.99
TRINITY_DN18742_c0_g1_i4	chloroplast:0.99
TRINITY_DN18454_c0_g1_i6	chloroplast:0.99
TRINITY_DN20559_c1_g1_i1	chloroplast:0.99
TRINITY_DN198301_c0_g1_i1	chloroplast:0.99
TRINITY_DN20061_c0_g1_i2	chloroplast:0.99
TRINITY_DN20358_c0_g1_i1	chloroplast:0.99
TRINITY_DN1963_c0_g1_i5	chloroplast:0.99
TRINITY_DN18454_c0_g1_i3	chloroplast:0.99
TRINITY_DN20559_c0_g3_i1	chloroplast:0.99
TRINITY_DN102357_c0_g1_i1	chloroplast:0.98
TRINITY_DN100751_c0_g3_i1	chloroplast:0.98
TRINITY_DN101089_c0_g1_i1	chloroplast:0.98
TRINITY_DN21064_c0_g1_i18	chloroplast:0.98
TRINITY_DN22401_c0_g1_i1	chloroplast:0.98
TRINITY_DN24012_c0_g3_i1	chloroplast:0.98
TRINITY_DN23159_c0_g1_i1	chloroplast:0.98
TRINITY_DN2159_c0_g1_i1	chloroplast:0.98
TRINITY_DN24870_c0_g1_i9	chloroplast:0.98
TRINITY_DN22255_c1_g1_i1	chloroplast:0.98
TRINITY_DN245818_c0_g1_i1	chloroplast:0.98
TRINITY_DN20871_c0_g1_i2	chloroplast:0.98
TRINITY_DN237446_c0_g1_i1	chloroplast:0.98
TRINITY_DN22278_c0_g1_i2	chloroplast:0.98
TRINITY_DN21133_c0_g1_i6	chloroplast:0.98
TRINITY_DN25010_c0_g1_i2	chloroplast:0.98
TRINITY_DN258382_c0_g11_i1	chloroplast:0.98
TRINITY_DN25211_c0_g1_i1	chloroplast:0.98
TRINITY_DN25423_c0_g1_i1	chloroplast:0.98
TRINITY_DN21939_c0_g1_i1	chloroplast:0.98
TRINITY_DN226812_c1_g1_i1	chloroplast:0.98
TRINITY_DN23459_c0_g1_i3	chloroplast:0.98
TRINITY_DN24681_c0_g1_i1	chloroplast:0.98
TRINITY_DN269181_c0_g1_i1	chloroplast:0.98
TRINITY_DN28424_c0_g2_i2	chloroplast:0.98
TRINITY_DN214869_c0_g1_i1	chloroplast:0.98
TRINITY_DN279997_c1_g1_i1	chloroplast:0.98
TRINITY_DN106993_c0_g3_i1	chloroplast:0.98
TRINITY_DN245801_c0_g3_i1	chloroplast:0.98
TRINITY_DN2471_c0_g1_i23	chloroplast:0.98
TRINITY_DN3064_c0_g1_i2	chloroplast:0.98
TRINITY_DN31542_c0_g1_i1	chloroplast:0.98
TRINITY_DN245434_c0_g2_i1	chloroplast:0.98
TRINITY_DN278981_c1_g1_i1	chloroplast:0.98
TRINITY_DN3031_c1_g1_i10	chloroplast:0.98
TRINITY_DN29860_c2_g1_i1	chloroplast:0.98
TRINITY_DN30170_c0_g2_i1	chloroplast:0.98
TRINITY_DN32036_c0_g1_i2	chloroplast:0.98
TRINITY_DN24521_c0_g2_i3	chloroplast:0.98
TRINITY_DN31562_c0_g2_i1	chloroplast:0.98
TRINITY_DN344443_c0_g1_i1	chloroplast:0.98
TRINITY_DN35101_c0_g1_i1	chloroplast:0.98
TRINITY_DN3310_c3_g1_i11	chloroplast:0.98
TRINITY_DN31542_c0_g2_i1	chloroplast:0.98
TRINITY_DN35360_c0_g1_i1	chloroplast:0.98
TRINITY_DN33451_c0_g1_i11	chloroplast:0.98
TRINITY_DN3510_c0_g1_i4	chloroplast:0.98
TRINITY_DN35174_c0_g2_i2	chloroplast:0.98
TRINITY_DN3409_c0_g1_i5	chloroplast:0.98
TRINITY_DN34911_c0_g2_i1	chloroplast:0.98
TRINITY_DN35074_c1_g1_i5	chloroplast:0.98
TRINITY_DN36812_c0_g1_i2	chloroplast:0.98
TRINITY_DN34613_c0_g1_i6	chloroplast:0.98
TRINITY_DN38920_c0_g1_i4	chloroplast:0.98
TRINITY_DN38296_c1_g1_i1	chloroplast:0.98
TRINITY_DN4195_c0_g1_i8	chloroplast:0.98
TRINITY_DN37145_c0_g1_i1	chloroplast:0.98
TRINITY_DN41821_c0_g1_i2	chloroplast:0.98
TRINITY_DN38611_c0_g2_i4	chloroplast:0.98
TRINITY_DN3848_c0_g1_i15	chloroplast:0.98
TRINITY_DN41328_c0_g1_i3	chloroplast:0.98
TRINITY_DN41677_c0_g5_i1	chloroplast:0.98
TRINITY_DN40886_c0_g1_i2	chloroplast:0.98
TRINITY_DN116915_c0_g1_i1	chloroplast:0.98
TRINITY_DN11004_c0_g1_i1	chloroplast:0.98
TRINITY_DN4146_c0_g1_i15	chloroplast:0.98
TRINITY_DN11018_c0_g1_i12	chloroplast:0.98
TRINITY_DN44136_c0_g1_i1	chloroplast:0.98
TRINITY_DN11555_c0_g2_i2	chloroplast:0.98
TRINITY_DN4524_c0_g3_i4	chloroplast:0.98
TRINITY_DN45936_c0_g1_i2	chloroplast:0.98
TRINITY_DN46328_c0_g2_i1	chloroplast:0.98
TRINITY_DN5405_c0_g1_i1	chloroplast:0.98
TRINITY_DN4422_c0_g2_i1	chloroplast:0.98
TRINITY_DN5198_c0_g1_i2	chloroplast:0.98
TRINITY_DN50925_c0_g1_i4	chloroplast:0.98
TRINITY_DN4524_c0_g3_i2	chloroplast:0.98
TRINITY_DN44607_c0_g2_i2	chloroplast:0.98
TRINITY_DN11766_c1_g1_i1	chloroplast:0.98
TRINITY_DN5386_c0_g1_i1	chloroplast:0.98
TRINITY_DN5389_c0_g1_i1	chloroplast:0.98
TRINITY_DN50872_c0_g1_i1	chloroplast:0.98
TRINITY_DN5688_c0_g1_i8	chloroplast:0.98
TRINITY_DN59731_c0_g1_i3	chloroplast:0.98
TRINITY_DN56522_c0_g2_i1	chloroplast:0.98
TRINITY_DN50320_c0_g1_i4	chloroplast:0.98
TRINITY_DN57847_c0_g1_i1	chloroplast:0.98
TRINITY_DN66263_c0_g1_i2	chloroplast:0.98
TRINITY_DN66263_c0_g1_i3	chloroplast:0.98
TRINITY_DN63625_c0_g1_i1	chloroplast:0.98
TRINITY_DN59623_c0_g1_i2	chloroplast:0.98
TRINITY_DN6299_c0_g1_i18	chloroplast:0.98
TRINITY_DN617_c0_g1_i2	chloroplast:0.98
TRINITY_DN7995_c0_g1_i5	chloroplast:0.98
TRINITY_DN63992_c0_g2_i1	chloroplast:0.98
TRINITY_DN6770_c0_g1_i12	chloroplast:0.98
TRINITY_DN7265_c0_g1_i1	chloroplast:0.98
TRINITY_DN60122_c0_g1_i1	chloroplast:0.98
TRINITY_DN66307_c1_g1_i1	chloroplast:0.98
TRINITY_DN7633_c0_g1_i8	chloroplast:0.98
TRINITY_DN6544_c0_g1_i14	chloroplast:0.98
TRINITY_DN7008_c0_g1_i3	chloroplast:0.98
TRINITY_DN64034_c0_g1_i4	chloroplast:0.98
TRINITY_DN73223_c0_g2_i2	chloroplast:0.98
TRINITY_DN70814_c0_g1_i2	chloroplast:0.98
TRINITY_DN77385_c0_g1_i1	chloroplast:0.98
TRINITY_DN7167_c0_g1_i5	chloroplast:0.98
TRINITY_DN78620_c1_g1_i1	chloroplast:0.98
TRINITY_DN7897_c1_g1_i17	chloroplast:0.98
TRINITY_DN83079_c0_g1_i1	chloroplast:0.98
TRINITY_DN92028_c0_g1_i3	chloroplast:0.98
TRINITY_DN8762_c0_g1_i6	chloroplast:0.98
TRINITY_DN972_c0_g1_i8	chloroplast:0.98
TRINITY_DN8705_c0_g1_i11	chloroplast:0.98
TRINITY_DN96_c3_g1_i3	chloroplast:0.98
TRINITY_DN8762_c0_g1_i2	chloroplast:0.98
TRINITY_DN84500_c1_g1_i1	chloroplast:0.98
TRINITY_DN971_c0_g1_i1	chloroplast:0.98
TRINITY_DN9692_c0_g1_i4	chloroplast:0.98
TRINITY_DN8815_c0_g2_i2	chloroplast:0.98
TRINITY_DN11903_c0_g1_i3	chloroplast:0.98
TRINITY_DN961_c0_g2_i1	chloroplast:0.98
TRINITY_DN85944_c0_g2_i1	chloroplast:0.98
TRINITY_DN12548_c0_g2_i2	chloroplast:0.98
TRINITY_DN130437_c0_g1_i1	chloroplast:0.98
TRINITY_DN13006_c0_g1_i1	chloroplast:0.98
TRINITY_DN12583_c0_g1_i1	chloroplast:0.98
TRINITY_DN13611_c0_g1_i1	chloroplast:0.98
TRINITY_DN12615_c0_g1_i2	chloroplast:0.98
TRINITY_DN12462_c0_g2_i1	chloroplast:0.98
TRINITY_DN12542_c0_g1_i1	chloroplast:0.98
TRINITY_DN9545_c0_g1_i2	chloroplast:0.98
TRINITY_DN14915_c0_g1_i1	chloroplast:0.98
TRINITY_DN145151_c0_g1_i1	chloroplast:0.98
TRINITY_DN16510_c1_g1_i2	chloroplast:0.98
TRINITY_DN13851_c0_g1_i1	chloroplast:0.98
TRINITY_DN16958_c0_g1_i1	chloroplast:0.98
TRINITY_DN168633_c0_g1_i1	chloroplast:0.98
TRINITY_DN134080_c3_g2_i1	chloroplast:0.98
TRINITY_DN15582_c0_g1_i1	chloroplast:0.98
TRINITY_DN1659_c1_g1_i1	chloroplast:0.98
TRINITY_DN16887_c0_g1_i9	chloroplast:0.98
TRINITY_DN13673_c0_g1_i1	chloroplast:0.98
TRINITY_DN138670_c0_g1_i6	chloroplast:0.98
TRINITY_DN164607_c0_g3_i1	chloroplast:0.98
TRINITY_DN15244_c0_g1_i4	chloroplast:0.98
TRINITY_DN1804_c0_g1_i11	chloroplast:0.98
TRINITY_DN19145_c0_g1_i10	chloroplast:0.98
TRINITY_DN16958_c0_g2_i1	chloroplast:0.98
TRINITY_DN17426_c2_g1_i1	chloroplast:0.98
TRINITY_DN172894_c0_g1_i1	chloroplast:0.98
TRINITY_DN17426_c0_g3_i1	chloroplast:0.98
TRINITY_DN17554_c0_g1_i1	chloroplast:0.98
[truncated: 618 more rows]
