# Supplementary material for: Ultrastructural and Proteomic Analyses Revealed the Mechanism by Which Foliar Spraying of Se Nanoparticles Alleviated the Toxicity of Microplastics in Pistia stratiotes L
Source: Toxics. 2025 Oct 30;13(11):938. doi: 10.3390/toxics13110938 (PMC12656514; doi:10.3390/toxics13110938)
Supplement: Supplementary file 1 [file toxics-13-00938-s001.zip › Table S3-GO enrichment analysis statistical table all.xlsx]

## Sheet: CK vs NPS
Protein Number	GO ID	GO Description	GO Term(Level1)	Ratio_in_study	Ratio_in_pop	Pvalue	Adjusted Pvalue	Rich factor
886	GO:0009987	cellular process	BP	886/1553	6468/11940	0.0150939131986	0.0329453682316	0.13698206555349
662	GO:0044237	cellular metabolic process	BP	662/1553	4669/11940	0.00237620264268	0.0110081224467	0.14178624973228
294	GO:0016491	oxidoreductase activity	MF	294/1553	1955/11940	0.00411565911864	0.0163904319286	0.15038363171355
169	GO:0098796	membrane protein complex	CC	169/1553	945/11940	8.622495794E-6	0.000177936958658	0.17883597883598
169	GO:0031090	organelle membrane	CC	169/1553	1017/11940	0.000527569962309	0.00374244942013	0.1661750245821
131	GO:0006091	generation of precursor metabolites and energy	BP	131/1553	747/11940	0.000251714273191	0.0023807975006	0.17536813922356
125	GO:0098588	bounding membrane of organelle	CC	125/1553	662/11940	1.0108470995E-5	0.000176509455065	0.18882175226586
111	GO:0042170	plastid membrane	CC	111/1553	532/11940	2.2381466E-7	7.257989698E-6	0.20864661654135
110	GO:0031968	organelle outer membrane	CC	110/1553	515/11940	6.7999111E-8	5.145266036E-6	0.21359223300971
110	GO:0019867	outer membrane	CC	110/1553	517/11940	9.9384897E-8	3.760061949E-6	0.21276595744681
100	GO:0055035	plastid thylakoid membrane	CC	100/1553	452/11940	4.5551048E-8	1.0340087834E-5	0.2212389380531
100	GO:0009535	chloroplast thylakoid membrane	CC	100/1553	452/11940	4.5551048E-8	1.0340087834E-5	0.2212389380531
100	GO:0042651	thylakoid membrane	CC	100/1553	457/11940	8.1386581E-8	4.618688455E-6	0.21881838074398
100	GO:0034357	photosynthetic membrane	CC	100/1553	457/11940	8.1386581E-8	4.618688455E-6	0.21881838074398
91	GO:0046906	tetrapyrrole binding	MF	91/1553	512/11940	0.00156315517991	0.0078852494631	0.177734
80	GO:0016853	isomerase activity	MF	80/1553	493/11940	0.0338454559475	0.0444099335265	0.16227180527383
66	GO:0072521	purine-containing compound metabolic process	BP	66/1553	400/11940	0.0408340015556	0.0493049	0.165
64	GO:0006163	purine nucleotide metabolic process	BP	64/1553	386/11940	0.0376680664452	0.0472411662048	0.16580310880829
62	GO:0009521	photosystem	CC	62/1553	274/11940	1.0130538559E-5	0.00016425944663	0.22627737226277
62	GO:0016209	antioxidant activity	MF	62/1553	332/11940	0.00281228855201	0.0122767	0.18674698795181
60	GO:0051716	cellular response to stimulus	BP	60/1553	352/11940	0.0294360288008	0.0428332	0.17045454545455
60	GO:0009523	photosystem II	CC	60/1553	249/11940	1.38527863E-6	3.4939805448E-5	0.24096385542169
56	GO:0009522	photosystem I	CC	56/1553	239/11940	9.255806608E-6	0.000175089008336	0.23430962343096
55	GO:0016168	chlorophyll binding	MF	55/1553	233/11940	7.463933943E-6	0.000169431300513	0.23605150214592
54	GO:0009765	photosynthesis, light harvesting	BP	54/1553	214/11940	9.73293321E-7	2.761719798E-5	0.25233644859813
54	GO:0009259	ribonucleotide metabolic process	BP	54/1553	304/11940	0.0154228323704	0.0333426947436	0.17763157894737
54	GO:0019693	ribose phosphate metabolic process	BP	54/1553	307/11940	0.0199409948165	0.0356425655382	0.17589576547231
51	GO:1990204	oxidoreductase complex	CC	51/1553	260/11940	0.00268150217479	0.0119353136015	0.19615384615385
50	GO:0009150	purine ribonucleotide metabolic process	BP	50/1553	270/11940	0.0100388356871	0.0299844	0.18518518518519
50	GO:0006979	response to oxidative stress	BP	50/1553	272/11940	0.010431	0.0307509975734	0.18382352941176
48	GO:0015979	photosynthesis	BP	48/1553	260/11940	0.0115102076157	0.0318636235215	0.18461538461538
48	GO:0009165	nucleotide biosynthetic process	BP	48/1553	281/11940	0.0477427714678	0.0483821835857	0.17081850533808
48	GO:1901293	nucleoside phosphate biosynthetic process	BP	48/1553	281/11940	0.0477427714678	0.0483821835857	0.17081850533808
47	GO:0009260	ribonucleotide biosynthetic process	BP	47/1553	257/11940	0.0144759424844	0.0331923125652	0.18287937743191
47	GO:0046390	ribose phosphate biosynthetic process	BP	47/1553	258/11940	0.0148205987158	0.0336427590849	0.18217054263566
43	GO:0009152	purine ribonucleotide biosynthetic process	BP	43/1553	223/11940	0.00857322020074	0.0266591915831	0.19282511210762
43	GO:0006164	purine nucleotide biosynthetic process	BP	43/1553	234/11940	0.0180670225084	0.0338943314827	0.18376068376068
43	GO:0072522	purine-containing compound biosynthetic process	BP	43/1553	235/11940	0.0184910960119	0.0341258438594	0.18297872340426
42	GO:0003755	peptidyl-prolyl cis-trans isomerase activity	MF	42/1553	172/11940	4.7719816747E-5	0.000601799911196	0.24418604651163
42	GO:0016859	cis-trans isomerase activity	MF	42/1553	175/11940	5.9870448824E-5	0.000715294309636	0.24
42	GO:0016684	oxidoreductase activity, acting on peroxide as acceptor	MF	42/1553	229/11940	0.0218982427003	0.0373751961877	0.18340611353712
42	GO:0004601	peroxidase activity	MF	42/1553	229/11940	0.0218982427003	0.0373751961877	0.18340611353712
38	GO:0070887	cellular response to chemical stimulus	BP	38/1553	146/11940	1.8431979766E-5	0.000278937293794	0.26027397260274
37	GO:0009416	response to light stimulus	BP	37/1553	188/11940	0.00853540008208	0.0272892368821	0.1968085106383
37	GO:0009314	response to radiation	BP	37/1553	188/11940	0.00853540008208	0.0272892368821	0.1968085106383
34	GO:1901700	response to oxygen-containing compound	BP	34/1553	185/11940	0.0356350238528	0.0464893701988	0.18378378378378
33	GO:0009205	purine ribonucleoside triphosphate metabolic process	BP	33/1553	136/11940	0.00028485351633	0.00230934815025	0.24264705882353
33	GO:0009199	ribonucleoside triphosphate metabolic process	BP	33/1553	138/11940	0.000476650503302	0.00360665547499	0.23913043478261
33	GO:0009144	purine nucleoside triphosphate metabolic process	BP	33/1553	138/11940	0.000476650503302	0.00360665547499	0.23913043478261
33	GO:0009141	nucleoside triphosphate metabolic process	BP	33/1553	143/11940	0.000972309297393	0.00580826869758	0.23076923076923
33	GO:0072593	reactive oxygen species metabolic process	BP	33/1553	166/11940	0.0139663981273	0.0330247122385	0.19879518072289
33	GO:0009654	photosystem II oxygen evolving complex	CC	33/1553	135/11940	0.000257647294911	0.00233943743779	0.24444444444444
33	GO:0016667	oxidoreductase activity, acting on a sulfur group of donors	MF	33/1553	173/11940	0.0221901559989	0.0362386000845	0.19075144508671
32	GO:0062197	cellular response to chemical stress	BP	32/1553	117/11940	3.8288401962E-5	0.000543216702843	0.27350427350427
32	GO:0034599	cellular response to oxidative stress	BP	32/1553	117/11940	3.8288401962E-5	0.000543216702843	0.27350427350427
30	GO:0009145	purine nucleoside triphosphate biosynthetic process	BP	30/1553	116/11940	0.000227459477901	0.00234696824925	0.25862068965517
30	GO:0009206	purine ribonucleoside triphosphate biosynthetic process	BP	30/1553	116/11940	0.000227459477901	0.00234696824925	0.25862068965517
30	GO:0009201	ribonucleoside triphosphate biosynthetic process	BP	30/1553	118/11940	0.000261257113632	0.00228097556902	0.25423728813559
30	GO:0009142	nucleoside triphosphate biosynthetic process	BP	30/1553	118/11940	0.000261257113632	0.00228097556902	0.25423728813559
29	GO:0042743	hydrogen peroxide metabolic process	BP	29/1553	142/11940	0.0116979679651	0.0319932376877	0.20422535211268
29	GO:0042744	hydrogen peroxide catabolic process	BP	29/1553	142/11940	0.0116979679651	0.0319932376877	0.20422535211268
28	GO:0009768	photosynthesis, light harvesting in photosystem I	BP	28/1553	112/11940	0.000555294542637	0.00381975336905	0.25
26	GO:0019898	extrinsic component of membrane	CC	26/1553	108/11940	0.0014154952835	0.00823890844499	0.24074074074074
25	GO:0005261	monoatomic cation channel activity	MF	25/1553	131/11940	0.0487089438033	0.0489244701033	0.19083969465649
23	GO:0000302	response to reactive oxygen species	BP	23/1553	84/11940	0.000434243869102	0.00339908132021	0.27380952380952
20	GO:0015036	disulfide oxidoreductase activity	MF	20/1553	90/11940	0.0167655788932	0.0345980582614	0.22222222222222
17	GO:0022613	ribonucleoprotein complex biogenesis	BP	17/1553	74/11940	0.0150470242266	0.0331618883441	0.22972972972973
17	GO:0009220	pyrimidine ribonucleotide biosynthetic process	BP	17/1553	76/11940	0.0241468011633	0.0391523133148	0.22368421052632
17	GO:0009218	pyrimidine ribonucleotide metabolic process	BP	17/1553	76/11940	0.0241468011633	0.0391523133148	0.22368421052632
17	GO:0006221	pyrimidine nucleotide biosynthetic process	BP	17/1553	81/11940	0.0444806	0.0512542496489	0.20987654320988
17	GO:0006220	pyrimidine nucleotide metabolic process	BP	17/1553	81/11940	0.0444806	0.0512542496489	0.20987654320988
16	GO:0006183	GTP biosynthetic process	BP	16/1553	46/11940	0.0001321043077	0.00149938389239	0.34782608695652
16	GO:0046039	GTP metabolic process	BP	16/1553	46/11940	0.0001321043077	0.00149938389239	0.34782608695652
16	GO:0016776	phosphotransferase activity, phosphate group as acceptor	MF	16/1553	67/11940	0.0158255888949	0.0335739128892	0.23880597014925
16	GO:0019205	nucleobase-containing compound kinase activity	MF	16/1553	70/11940	0.0197932222083	0.0356592	0.22857142857143
15	GO:0010207	photosystem II assembly	BP	15/1553	63/11940	0.0216508116627	0.0372328352078	0.23809523809524
15	GO:0015035	protein-disulfide reductase activity	MF	15/1553	57/11940	0.00846164266241	0.0274398983481	0.26315789473684
15	GO:0010181	FMN binding	MF	15/1553	67/11940	0.0284192417779	0.0424418939709	0.22388059701493
14	GO:0046051	UTP metabolic process	BP	14/1553	44/11940	0.000957071425977	0.00620729181991	0.31818181818182
14	GO:0006228	UTP biosynthetic process	BP	14/1553	44/11940	0.000957071425977	0.00620729181991	0.31818181818182
14	GO:0006241	CTP biosynthetic process	BP	14/1553	46/11940	0.00155405497637	0.0088192619909	0.30434782608696
14	GO:0009148	pyrimidine nucleoside triphosphate biosynthetic process	BP	14/1553	46/11940	0.00155405497637	0.0088192619909	0.30434782608696
14	GO:0009209	pyrimidine ribonucleoside triphosphate biosynthetic process	BP	14/1553	46/11940	0.00155405497637	0.0088192619909	0.30434782608696
14	GO:0046036	CTP metabolic process	BP	14/1553	46/11940	0.00155405497637	0.0088192619909	0.30434782608696
14	GO:0009208	pyrimidine ribonucleoside triphosphate metabolic process	BP	14/1553	46/11940	0.00155405497637	0.0088192619909	0.30434782608696
14	GO:0009147	pyrimidine nucleoside triphosphate metabolic process	BP	14/1553	47/11940	0.00195282631728	0.00963677334832	0.29787234042553
14	GO:0004427	inorganic diphosphate phosphatase activity	MF	14/1553	44/11940	0.000957071425977	0.00620729181991	0.31818181818182
14	GO:0004550	nucleoside diphosphate kinase activity	MF	14/1553	47/11940	0.00195282631728	0.00963677334832	0.29787234042553
14	GO:0140824	thioredoxin-dependent peroxiredoxin activity	MF	14/1553	63/11940	0.0375824293733	0.0476603992611	0.22222222222222
14	GO:0051920	peroxiredoxin activity	MF	14/1553	63/11940	0.0375824293733	0.0476603992611	0.22222222222222
12	GO:0016407	acetyltransferase activity	MF	12/1553	46/11940	0.0141706238553	0.0331621815995	0.26086956521739
12	GO:0016744	transketolase or transaldolase activity	MF	12/1553	49/11940	0.0295458650911	0.0424488061752	0.24489795918367
11	GO:1901701	cellular response to oxygen-containing compound	BP	11/1553	39/11940	0.0133544	0.0322494116965	0.28205128205128
11	GO:0042254	ribosome biogenesis	BP	11/1553	43/11940	0.0215283534481	0.0373048567383	0.25581395348837
11	GO:0016688	L-ascorbate peroxidase activity	MF	11/1553	46/11940	0.0436051401502	0.0512868746844	0.23913043478261
10	GO:0008379	thioredoxin peroxidase activity	MF	10/1553	40/11940	0.0326534321979	0.0433469538534	0.25
9	GO:0031514	motile cilium	CC	9/1553	31/11940	0.0144291177919	0.0334225483547	0.29032258064516
9	GO:0009506	plasmodesma	CC	9/1553	35/11940	0.0389751645103	0.0486118810101	0.25714285714286
9	GO:0005929	cilium	CC	9/1553	35/11940	0.0389751645103	0.0486118810101	0.25714285714286
9	GO:0030054	cell junction	CC	9/1553	35/11940	0.0389751645103	0.0486118810101	0.25714285714286
9	GO:0070161	anchoring junction	CC	9/1553	35/11940	0.0389751645103	0.0486118810101	0.25714285714286
9	GO:0005911	cell-cell junction	CC	9/1553	35/11940	0.0389751645103	0.0486118810101	0.25714285714286
8	GO:0043605	amide catabolic process	BP	8/1553	24/11940	0.00861112035292	0.0264152	0.33333333333333
8	GO:0042549	photosystem II stabilization	BP	8/1553	27/11940	0.0182337768594	0.0339267815335	0.2962962962963
8	GO:0051651	maintenance of location in cell	BP	8/1553	30/11940	0.0490230377596	0.0490230377596	0.26666666666667
8	GO:0004801	transaldolase activity	MF	8/1553	22/11940	0.00474891991421	0.0182712681445	0.36363636363636
7	GO:0016417	S-acyltransferase activity	MF	7/1553	22/11940	0.0179749	0.0340025	0.31818181818182
6	GO:0070301	cellular response to hydrogen peroxide	BP	6/1553	13/11940	0.00363746539616	0.0147447258023	0.46153846153846
6	GO:0009742	brassinosteroid mediated signaling pathway	BP	6/1553	17/11940	0.0165713915037	0.0348306099198	0.35294117647059
6	GO:0043401	steroid hormone mediated signaling pathway	BP	6/1553	17/11940	0.0165713915037	0.0348306099198	0.35294117647059
6	GO:0034614	cellular response to reactive oxygen species	BP	6/1553	18/11940	0.0221817456682	0.0372982	0.33333333333333
6	GO:0042989	sequestering of actin monomers	BP	6/1553	18/11940	0.0221817456682	0.0372982	0.33333333333333
6	GO:0032507	maintenance of protein location in cell	BP	6/1553	20/11940	0.0369258731917	0.0476259841734	0.3
6	GO:0045185	maintenance of protein location	BP	6/1553	20/11940	0.0369258731917	0.0476259841734	0.3
6	GO:0005938	cell cortex	CC	6/1553	19/11940	0.0289419281377	0.04294	0.31578947368421
6	GO:0004623	phospholipase A2 activity	MF	6/1553	14/11940	0.0056717338557	0.0211062882827	0.42857142857143
6	GO:0003785	actin monomer binding	MF	6/1553	18/11940	0.0221817456682	0.0372982	0.33333333333333
6	GO:0008061	chitin binding	MF	6/1553	18/11940	0.0221817456682	0.0372982	0.33333333333333
6	GO:0004568	chitinase activity	MF	6/1553	19/11940	0.0289419281377	0.04294	0.31578947368421
6	GO:0015645	fatty acid ligase activity	MF	6/1553	19/11940	0.0289419281377	0.04294	0.31578947368421
6	GO:0004614	phosphoglucomutase activity	MF	6/1553	20/11940	0.0369258731917	0.0476259841734	0.3
6	GO:0003989	acetyl-CoA carboxylase activity	MF	6/1553	21/11940	0.0461895714071	0.0526886	0.28571428571429
6	GO:0016814	hydrolase activity, acting on carbon-nitrogen (but not peptide) bonds, in cyclic amidines	MF	6/1553	21/11940	0.0461895714071	0.0526886	0.28571428571429
5	GO:0006862	nucleotide transport	BP	5/1553	14/11940	0.0268884588616	0.0409642963865	0.35714285714286
5	GO:0015074	DNA integration	BP	5/1553	16/11940	0.0470740147155	0.0479183916611	0.3125
5	GO:0009317	acetyl-CoA carboxylase complex	CC	5/1553	14/11940	0.0268884588616	0.0409642963865	0.35714285714286
5	GO:1901682	sulfur compound transmembrane transporter activity	MF	5/1553	13/11940	0.0193110570738	0.0350689	0.38461538461538
5	GO:0004467	long-chain fatty acid-CoA ligase activity	MF	5/1553	15/11940	0.0361198512862	0.0468526	0.33333333333333
4	GO:0043269	regulation of monoatomic ion transport	BP	4/1553	9/11940	0.0208931844498	0.0370527567977	0.44444444444444
4	GO:0006560	proline metabolic process	BP	4/1553	9/11940	0.0208931844498	0.0370527567977	0.44444444444444
4	GO:0006591	ornithine metabolic process	BP	4/1553	10/11940	0.0312970185438	0.0438544642558	0.4
4	GO:0140021	mitochondrial ADP transmembrane transport	BP	4/1553	11/11940	0.0442298651166	0.0517535019663	0.36363636363636
4	GO:1990544	mitochondrial ATP transmembrane transport	BP	4/1553	11/11940	0.0442298651166	0.0517535019663	0.36363636363636
4	GO:1901679	nucleotide transmembrane transport	BP	4/1553	11/11940	0.0442298651166	0.0517535019663	0.36363636363636
4	GO:0050048	L-leucine:2-oxoglutarate aminotransferase activity	MF	4/1553	8/11940	0.0129224566148	0.0337172143857	0.5
4	GO:0052654	L-leucine transaminase activity	MF	4/1553	8/11940	0.0129224566148	0.0337172143857	0.5
4	GO:0103045	methione N-acyltransferase activity	MF	4/1553	8/11940	0.0129224566148	0.0337172143857	0.5
4	GO:0004084	branched-chain-amino-acid transaminase activity	MF	4/1553	8/11940	0.0129224566148	0.0337172143857	0.5
4	GO:0052655	L-valine transaminase activity	MF	4/1553	8/11940	0.0129224566148	0.0337172143857	0.5
4	GO:0052656	L-isoleucine transaminase activity	MF	4/1553	8/11940	0.0129224566148	0.0337172143857	0.5
4	GO:0015116	sulfate transmembrane transporter activity	MF	4/1553	9/11940	0.0208931844498	0.0370527567977	0.44444444444444
4	GO:0004042	acetyl-CoA:L-glutamate N-acetyltransferase activity	MF	4/1553	10/11940	0.0312970185438	0.0438544642558	0.4
3	GO:0006592	ornithine biosynthetic process	BP	3/1553	4/11940	0.00793109295295	0.0268710164227	0.75
3	GO:0010029	regulation of seed germination	BP	3/1553	6/11940	0.0323829171404	0.0448226962858	0.5
3	GO:0034426	etioplast membrane	CC	3/1553	6/11940	0.0323829171404	0.0448226962858	0.5
3	GO:0008861	formate C-acetyltransferase activity	MF	3/1553	4/11940	0.00793109295295	0.0268710164227	0.75
3	GO:0004000	adenosine deaminase activity	MF	3/1553	5/11940	0.0179105477008	0.0341654985553	0.6
3	GO:0050242	pyruvate, phosphate dikinase activity	MF	3/1553	6/11940	0.0323829171404	0.0448226962858	0.5
3	GO:0004358	glutamate N-acetyltransferase activity	MF	3/1553	6/11940	0.0323829171404	0.0448226962858	0.5
3	GO:0016781	phosphotransferase activity, paired acceptors	MF	3/1553	6/11940	0.0323829171404	0.0448226962858	0.5
3	GO:0004412	homoserine dehydrogenase activity	MF	3/1553	6/11940	0.0323829171404	0.0448226962858	0.5
3	GO:0043424	protein histidine kinase binding	MF	3/1553	6/11940	0.0323829171404	0.0448226962858	0.5
2	GO:0019493	arginine catabolic process to proline	BP	2/1553	2/11940	0.0169079	0.0345775	1
2	GO:0006369	termination of RNA polymerase II transcription	BP	2/1553	2/11940	0.0169079	0.0345775	1
2	GO:0010121	arginine catabolic process to proline via ornithine	BP	2/1553	2/11940	0.0169079	0.0345775	1
2	GO:0048582	positive regulation of post-embryonic development	BP	2/1553	3/11940	0.0463304391396	0.0523234312671	0.66666666666667
2	GO:0051228	mitotic spindle disassembly	BP	2/1553	3/11940	0.0463304391396	0.0523234312671	0.66666666666667
2	GO:1902850	microtubule cytoskeleton organization involved in mitosis	BP	2/1553	3/11940	0.0463304391396	0.0523234312671	0.66666666666667
2	GO:0007052	mitotic spindle organization	BP	2/1553	3/11940	0.0463304391396	0.0523234312671	0.66666666666667
2	GO:0010030	positive regulation of seed germination	BP	2/1553	3/11940	0.0463304391396	0.0523234312671	0.66666666666667
2	GO:1903513	endoplasmic reticulum to cytosol transport	BP	2/1553	3/11940	0.0463304391396	0.0523234312671	0.66666666666667
2	GO:0030970	retrograde protein transport, ER to cytosol	BP	2/1553	3/11940	0.0463304391396	0.0523234312671	0.66666666666667
2	GO:0097352	autophagosome maturation	BP	2/1553	3/11940	0.0463304391396	0.0523234312671	0.66666666666667
2	GO:0051230	spindle disassembly	BP	2/1553	3/11940	0.0463304391396	0.0523234312671	0.66666666666667
2	GO:0070370	cellular heat acclimation	BP	2/1553	3/11940	0.0463304391396	0.0523234312671	0.66666666666667
2	GO:0019544	arginine catabolic process to glutamate	BP	2/1553	3/11940	0.0463304391396	0.0523234312671	0.66666666666667
2	GO:0051240	positive regulation of multicellular organismal process	BP	2/1553	3/11940	0.0463304391396	0.0523234312671	0.66666666666667
2	GO:0072348	sulfur compound transport	BP	2/1553	3/11940	0.0463304391396	0.0523234312671	0.66666666666667
2	GO:1900865	chloroplast RNA modification	BP	2/1553	3/11940	0.0463304391396	0.0523234312671	0.66666666666667
2	GO:0005813	centrosome	CC	2/1553	2/11940	0.0169079	0.0345775	1
2	GO:0034702	monoatomic ion channel complex	CC	2/1553	3/11940	0.0463304391396	0.0523234312671	0.66666666666667
2	GO:0008373	sialyltransferase activity	MF	2/1553	2/11940	0.0169079	0.0345775	1
2	GO:0042301	phosphate ion binding	MF	2/1553	2/11940	0.0169079	0.0345775	1
2	GO:0090482	vitamin transmembrane transporter activity	MF	2/1553	2/11940	0.0169079	0.0345775	1
2	GO:0004930	G protein-coupled receptor activity	MF	2/1553	3/11940	0.0463304391396	0.0523234312671	0.66666666666667
2	GO:0003938	IMP dehydrogenase activity	MF	2/1553	3/11940	0.0463304391396	0.0523234312671	0.66666666666667
2	GO:0046910	pectinesterase inhibitor activity	MF	2/1553	3/11940	0.0463304391396	0.0523234312671	0.66666666666667
2	GO:0004161	dimethylallyltranstransferase activity	MF	2/1553	3/11940	0.0463304391396	0.0523234312671	0.66666666666667
2	GO:0050155	ornithine(lysine) transaminase activity	MF	2/1553	3/11940	0.0463304391396	0.0523234312671	0.66666666666667
2	GO:0008967	phosphoglycolate phosphatase activity	MF	2/1553	3/11940	0.0463304391396	0.0523234312671	0.66666666666667
2	GO:0004587	ornithine-oxo-acid transaminase activity	MF	2/1553	3/11940	0.0463304391396	0.0523234312671	0.66666666666667

## Sheet: NPS vs NPS-se
Protein Number	GO ID	GO Description	GO Term(Level1)	Ratio_in_study	Ratio_in_pop	Pvalue	Adjusted Pvalue	Rich factor
2356	GO:0003674	molecular_function	MF	2356/2685	10280/11940	0.0048039879119	0.0156675514854	0.22918287937743
1507	GO:0009987	cellular process	BP	1507/2685	6468/11940	0.0209237	0.0335480624213	0.23299319727891
1481	GO:0008152	metabolic process	BP	1481/2685	6273/11940	0.00211752341951	0.00934968032922	0.23609118444126
1161	GO:0044237	cellular metabolic process	BP	1161/2685	4669/11940	6.85566967E-7	1.0930984416E-5	0.24866138359392
539	GO:0009058	biosynthetic process	BP	539/2685	2204/11940	0.0151078866567	0.0277946376312	0.244555
527	GO:1901576	organic substance biosynthetic process	BP	527/2685	2123/11940	0.00495465182452	0.0159773603779	0.24823363165332
507	GO:0016491	oxidoreductase activity	MF	507/2685	1955/11940	8.1084933451E-5	0.000895052919248	0.25933503836317
490	GO:0044281	small molecule metabolic process	BP	490/2685	2010/11940	0.0279973094597	0.0386309029564	0.24378109452736
483	GO:0044249	cellular biosynthetic process	BP	483/2685	1965/11940	0.0166262700094	0.0294551820537	0.24580152671756
299	GO:0098796	membrane protein complex	CC	299/2685	945/11940	1.2851E-11	3.68809E-10	0.31640211640212
288	GO:0031090	organelle membrane	CC	288/2685	1017/11940	6.052339357E-6	8.6851069774E-5	0.28318584070796
228	GO:0006091	generation of precursor metabolites and energy	BP	228/2685	747/11940	1.4004588E-7	2.36430398E-6	0.30522088353414
215	GO:0098588	bounding membrane of organelle	CC	215/2685	662/11940	1.283837E-9	2.8343166E-8	0.32477341389728
189	GO:0042170	plastid membrane	CC	189/2685	532/11940	3.083E-12	1.26418E-10	0.35526315789474
187	GO:0031968	organelle outer membrane	CC	187/2685	515/11940	4.02E-13	2.3073E-11	0.3631067961165
187	GO:0019867	outer membrane	CC	187/2685	517/11940	4.78E-13	2.2888E-11	0.36170212765957
172	GO:0009535	chloroplast thylakoid membrane	CC	172/2685	452/11940	2.5E-14	7.257E-12	0.38053097345133
172	GO:0055035	plastid thylakoid membrane	CC	172/2685	452/11940	2.5E-14	7.257E-12	0.38053097345133
172	GO:0042651	thylakoid membrane	CC	172/2685	457/11940	8.5E-14	8.12E-12	0.37636761487965
172	GO:0034357	photosynthetic membrane	CC	172/2685	457/11940	8.5E-14	8.12E-12	0.37636761487965
155	GO:0018130	heterocycle biosynthetic process	BP	155/2685	591/11940	0.0296532604386	0.0403340556677	0.26226734348562
147	GO:0032787	monocarboxylic acid metabolic process	BP	147/2685	546/11940	0.0135507450521	0.0268211298617	0.26923076923077
144	GO:0046906	tetrapyrrole binding	MF	144/2685	512/11940	0.00240455627184	0.0103001141794	0.28125
141	GO:0016829	lyase activity	MF	141/2685	500/11940	0.00216791448992	0.00942714331223	0.282
133	GO:0016853	isomerase activity	MF	133/2685	493/11940	0.0177083360679	0.0302517407827	0.26977687626775
108	GO:0009521	photosystem	CC	108/2685	274/11940	2.54699E-10	6.64533E-9	0.39416058394161
107	GO:0015979	photosynthesis	BP	107/2685	260/11940	9.94E-12	3.16973E-10	0.41153846153846
101	GO:0009522	photosystem I	CC	101/2685	239/11940	6.117E-12	2.19437E-10	0.42259414225941
98	GO:0005509	calcium ion binding	MF	98/2685	345/11940	0.00881549072872	0.0220003986012	0.28405797101449
95	GO:0009523	photosystem II	CC	95/2685	249/11940	2.1329076E-8	3.82590308E-7	0.38152610441767
93	GO:0016168	chlorophyll binding	MF	93/2685	233/11940	1.597538E-9	3.2749527E-8	0.39914163090129
88	GO:0009765	photosynthesis, light harvesting	BP	88/2685	214/11940	7.96634E-10	1.9052835E-8	0.41121495327103
88	GO:0016052	carbohydrate catabolic process	BP	88/2685	324/11940	0.0430882637391	0.0466654026156	0.2716049382716
86	GO:1990204	oxidoreductase complex	CC	86/2685	260/11940	8.4731321849E-5	0.000838547909333	0.33076923076923
75	GO:0006090	pyruvate metabolic process	BP	75/2685	258/11940	0.0127093471039	0.0256872	0.2906976744186
68	GO:0016741	transferase activity, transferring one-carbon groups	MF	68/2685	239/11940	0.0283888479619	0.0389837290195	0.28451882845188
64	GO:0006096	glycolytic process	BP	64/2685	205/11940	0.00395480942775	0.0138418329971	0.31219512195122
63	GO:0009416	response to light stimulus	BP	63/2685	188/11940	0.000544052423447	0.00339441403325	0.33510638297872
63	GO:0009314	response to radiation	BP	63/2685	188/11940	0.000544052423447	0.00339441403325	0.33510638297872
63	GO:0008168	methyltransferase activity	MF	63/2685	222/11940	0.0420615791839	0.0462516215547	0.28378378378378
61	GO:0009654	photosystem II oxygen evolving complex	CC	61/2685	135/11940	4.52355E-9	8.6550586E-8	0.45185185185185
61	GO:0015267	channel activity	MF	61/2685	211/11940	0.0301412740254	0.0408045	0.28909952606635
61	GO:0022803	passive transmembrane transporter activity	MF	61/2685	211/11940	0.0301412740254	0.0408045	0.28909952606635
59	GO:0016830	carbon-carbon lyase activity	MF	59/2685	191/11940	0.00662318818288	0.0188203466187	0.30890052356021
59	GO:0016835	carbon-oxygen lyase activity	MF	59/2685	206/11940	0.0354182388611	0.0421785666105	0.28640776699029
57	GO:0009055	electron transfer activity	MF	57/2685	189/11940	0.0137011190788	0.0267498039158	0.3015873015873
53	GO:0016667	oxidoreductase activity, acting on a sulfur group of donors	MF	53/2685	173/11940	0.0129448964313	0.0259803166139	0.30635838150289
50	GO:0003755	peptidyl-prolyl cis-trans isomerase activity	MF	50/2685	172/11940	0.0426842027115	0.0464029021902	0.2906976744186
49	GO:0009064	glutamine family amino acid metabolic process	BP	49/2685	155/11940	0.00864636193784	0.0217675954049	0.31612903225806
46	GO:0009768	photosynthesis, light harvesting in photosystem I	BP	46/2685	112/11940	1.0634947522E-5	0.000145344282798	0.41071428571429
44	GO:0019898	extrinsic component of membrane	CC	44/2685	108/11940	2.1765504691E-5	0.0002839409021	0.40740740740741
41	GO:0009205	purine ribonucleoside triphosphate metabolic process	BP	41/2685	136/11940	0.0382809061452	0.0443008873535	0.30147058823529
37	GO:0006778	porphyrin-containing compound metabolic process	BP	37/2685	111/11940	0.00831839011042	0.0215079095648	0.33333333333333
37	GO:0033013	tetrapyrrole metabolic process	BP	37/2685	112/11940	0.0117962161717	0.0245327	0.33035714285714
36	GO:0009206	purine ribonucleoside triphosphate biosynthetic process	BP	36/2685	116/11940	0.0331360876572	0.0411690786044	0.31034482758621
36	GO:0009145	purine nucleoside triphosphate biosynthetic process	BP	36/2685	116/11940	0.0331360876572	0.0411690786044	0.31034482758621
36	GO:0009142	nucleoside triphosphate biosynthetic process	BP	36/2685	118/11940	0.0452951300305	0.0485063519356	0.30508474576271
36	GO:0009201	ribonucleoside triphosphate biosynthetic process	BP	36/2685	118/11940	0.0452951300305	0.0485063519356	0.30508474576271
35	GO:0072527	pyrimidine-containing compound metabolic process	BP	35/2685	115/11940	0.0435994959986	0.0470415614722	0.30434782608696
33	GO:0006779	porphyrin-containing compound biosynthetic process	BP	33/2685	94/11940	0.00588353101994	0.0174079732239	0.35106382978723
33	GO:0033014	tetrapyrrole biosynthetic process	BP	33/2685	95/11940	0.00627584008167	0.0181935970044	0.34736842105263
33	GO:0006811	monoatomic ion transport	BP	33/2685	103/11940	0.0239936727473	0.0356797102512	0.32038834951456
32	GO:0006541	glutamine metabolic process	BP	32/2685	93/11940	0.00841099389613	0.0215531718588	0.34408602150538
31	GO:0009084	glutamine family amino acid biosynthetic process	BP	31/2685	85/11940	0.00372427989307	0.0131959053001	0.36470588235294
30	GO:0009538	photosystem I reaction center	CC	30/2685	59/11940	1.971989868E-6	2.9787425902E-5	0.50847457627119
30	GO:0015036	disulfide oxidoreductase activity	MF	30/2685	90/11940	0.0160907836608	0.0286835708736	0.33333333333333
28	GO:0010207	photosystem II assembly	BP	28/2685	63/11940	0.000106500920165	0.000985992389915	0.44444444444444
28	GO:0006414	translational elongation	BP	28/2685	79/11940	0.00949014714716	0.0232792498396	0.35443037974684
25	GO:0098660	inorganic ion transmembrane transport	BP	25/2685	73/11940	0.0233343322605	0.0352471229409	0.34246575342466
25	GO:0019904	protein domain specific binding	MF	25/2685	73/11940	0.0233343322605	0.0352471229409	0.34246575342466
22	GO:0019253	reductive pentose-phosphate cycle	BP	22/2685	59/11940	0.0112961183136	0.024748	0.3728813559322
22	GO:0019685	photosynthesis, dark reaction	BP	22/2685	59/11940	0.0112961183136	0.024748	0.3728813559322
22	GO:0004332	fructose-bisphosphate aldolase activity	MF	22/2685	59/11940	0.0112961183136	0.024748	0.3728813559322
22	GO:0016832	aldehyde-lyase activity	MF	22/2685	62/11940	0.0209440011902	0.0333940463422	0.35483870967742
21	GO:0006782	protoporphyrinogen IX biosynthetic process	BP	21/2685	50/11940	0.00192541514221	0.00877133564785	0.42
21	GO:0046501	protoporphyrinogen IX metabolic process	BP	21/2685	50/11940	0.00192541514221	0.00877133564785	0.42
21	GO:0004518	nuclease activity	MF	21/2685	56/11940	0.00994115333913	0.0237759250694	0.375
20	GO:0034220	monoatomic ion transmembrane transport	BP	20/2685	57/11940	0.0263373221045	0.0377941	0.35087719298246
20	GO:0098662	inorganic cation transmembrane transport	BP	20/2685	57/11940	0.0263373221045	0.0377941	0.35087719298246
20	GO:0015035	protein-disulfide reductase activity	MF	20/2685	57/11940	0.0263373221045	0.0377941	0.35087719298246
17	GO:1902600	proton transmembrane transport	BP	17/2685	44/11940	0.0170138205754	0.0299568497248	0.38636363636364
17	GO:0098807	chloroplast thylakoid membrane protein complex	CC	17/2685	33/11940	0.000248396034095	0.00182794004578	0.51515151515152
17	GO:0120025	plasma membrane bounded cell projection	CC	17/2685	40/11940	0.00417896972548	0.0141101683672	0.425
17	GO:0042995	cell projection	CC	17/2685	42/11940	0.00862356293124	0.0219023	0.4047619047619
17	GO:0004089	carbonate dehydratase activity	MF	17/2685	36/11940	0.00101204584785	0.00528103924242	0.47222222222222
17	GO:0016868	intramolecular transferase activity, phosphotransferases	MF	17/2685	44/11940	0.0170138205754	0.0299568497248	0.38636363636364
15	GO:0051247	positive regulation of protein metabolic process	BP	15/2685	31/11940	0.00169238106881	0.00796251420899	0.48387096774194
15	GO:0006526	arginine biosynthetic process	BP	15/2685	39/11940	0.0213339615323	0.0334582	0.38461538461538
15	GO:0043650	dicarboxylic acid biosynthetic process	BP	15/2685	40/11940	0.0345428211951	0.0423666225769	0.375
15	GO:0005929	cilium	CC	15/2685	35/11940	0.00719032938342	0.0200351896412	0.42857142857143
15	GO:0008379	thioredoxin peroxidase activity	MF	15/2685	40/11940	0.0345428211951	0.0423666225769	0.375
14	GO:0030076	light-harvesting complex	CC	14/2685	23/11940	8.2483955589E-5	0.000876773898301	0.60869565217391
14	GO:0009503	thylakoid light-harvesting complex	CC	14/2685	23/11940	8.2483955589E-5	0.000876773898301	0.60869565217391
14	GO:0030684	preribosome	CC	14/2685	36/11940	0.0261875148877	0.0377679234813	0.38888888888889
13	GO:0031514	motile cilium	CC	13/2685	31/11940	0.0157940564488	0.0286892038026	0.41935483870968
13	GO:0004519	endonuclease activity	MF	13/2685	31/11940	0.0157940564488	0.0286892038026	0.41935483870968
12	GO:1990066	energy quenching	BP	12/2685	27/11940	0.0102635322882	0.0241445390714	0.44444444444444
12	GO:0010196	nonphotochemical quenching	BP	12/2685	27/11940	0.0102635322882	0.0241445390714	0.44444444444444
12	GO:0042548	regulation of photosynthesis, light reaction	BP	12/2685	31/11940	0.0488600642815	0.0511782425138	0.38709677419355
12	GO:0043467	regulation of generation of precursor metabolites and energy	BP	12/2685	31/11940	0.0488600642815	0.0511782425138	0.38709677419355
12	GO:0016634	oxidoreductase activity, acting on the CH-CH group of donors, oxygen as acceptor	MF	12/2685	29/11940	0.0234099142412	0.0349929447251	0.41379310344828
11	GO:0042549	photosystem II stabilization	BP	11/2685	27/11940	0.0346852523012	0.0421807941121	0.40740740740741
11	GO:0032040	small-subunit processome	CC	11/2685	26/11940	0.0302528438674	0.0405727392053	0.42307692307692
10	GO:0015074	DNA integration	BP	10/2685	16/11940	0.000671234106055	0.00377733702819	0.625
10	GO:0010628	positive regulation of gene expression	BP	10/2685	21/11940	0.0144145812631	0.0268635378085	0.47619047619048
10	GO:0009517	PSII associated light-harvesting complex II	CC	10/2685	16/11940	0.000671234106055	0.00377733702819	0.625
10	GO:0009783	photosystem II antenna complex	CC	10/2685	16/11940	0.000671234106055	0.00377733702819	0.625
9	GO:0016652	oxidoreductase activity, acting on NAD(P)H, NAD(P) as acceptor	MF	9/2685	12/11940	0.000163089624461	0.0013766683006	0.75
9	GO:0004614	phosphoglucomutase activity	MF	9/2685	20/11940	0.0273726117032	0.0383216563845	0.45
9	GO:0051538	3 iron, 4 sulfur cluster binding	MF	9/2685	21/11940	0.0346859933999	0.0420037135265	0.42857142857143
9	GO:0016814	hydrolase activity, acting on carbon-nitrogen (but not peptide) bonds, in cyclic amidines	MF	9/2685	21/11940	0.0346859933999	0.0420037135265	0.42857142857143
8	GO:0034250	positive regulation of amide metabolic process	BP	8/2685	14/11940	0.0051899373538	0.0163683	0.57142857142857
8	GO:0045727	positive regulation of translation	BP	8/2685	14/11940	0.0051899373538	0.0163683	0.57142857142857
8	GO:0009695	jasmonic acid biosynthetic process	BP	8/2685	17/11940	0.0350653150482	0.0419322725785	0.47058823529412
8	GO:0006537	glutamate biosynthetic process	BP	8/2685	18/11940	0.0420430881447	0.0467688616183	0.44444444444444
8	GO:0042989	sequestering of actin monomers	BP	8/2685	18/11940	0.0420430881447	0.0467688616183	0.44444444444444
8	GO:0008746	NAD(P)+ transhydrogenase activity	MF	8/2685	11/11940	0.000550417419109	0.00322387345478	0.72727272727273
8	GO:0016661	oxidoreductase activity, acting on other nitrogenous compounds as donors	MF	8/2685	14/11940	0.0051899373538	0.0163683	0.57142857142857
8	GO:0031177	phosphopantetheine binding	MF	8/2685	15/11940	0.00894808238898	0.0221387900486	0.53333333333333
8	GO:0072341	modified amino acid binding	MF	8/2685	16/11940	0.0144128	0.0279490609629	0.5
8	GO:0140414	phosphopantetheine-dependent carrier activity	MF	8/2685	16/11940	0.0144128	0.0279490609629	0.5
8	GO:0046423	allene-oxide cyclase activity	MF	8/2685	16/11940	0.0144128	0.0279490609629	0.5
8	GO:0044620	ACP phosphopantetheine attachment site binding	MF	8/2685	16/11940	0.0144128	0.0279490609629	0.5
8	GO:0051192	prosthetic group binding	MF	8/2685	16/11940	0.0144128	0.0279490609629	0.5
8	GO:0000036	acyl carrier activity	MF	8/2685	16/11940	0.0144128	0.0279490609629	0.5
8	GO:0003785	actin monomer binding	MF	8/2685	18/11940	0.0420430881447	0.0467688616183	0.44444444444444
7	GO:0051130	positive regulation of cellular component organization	BP	7/2685	14/11940	0.0219261724881	0.0336513984176	0.5
7	GO:0019239	deaminase activity	MF	7/2685	14/11940	0.0219261724881	0.0336513984176	0.5
6	GO:0043243	positive regulation of protein-containing complex disassembly	BP	6/2685	9/11940	0.00571662948812	0.0170903402405	0.66666666666667
6	GO:0008519	ammonium transmembrane transporter activity	MF	6/2685	6/11940	0.000128753064561	0.00111976150088	1
5	GO:0045905	positive regulation of translational termination	BP	5/2685	6/11940	0.00279653577914	0.0109946	0.83333333333333
5	GO:0045901	positive regulation of translational elongation	BP	5/2685	6/11940	0.00279653577914	0.0109946	0.83333333333333
5	GO:0006449	regulation of translational termination	BP	5/2685	6/11940	0.00279653577914	0.0109946	0.83333333333333
5	GO:0006448	regulation of translational elongation	BP	5/2685	8/11940	0.0173253937878	0.0301356849521	0.625
5	GO:0006210	thymine catabolic process	BP	5/2685	9/11940	0.0318363491625	0.0404293460603	0.55555555555556
5	GO:0019859	thymine metabolic process	BP	5/2685	9/11940	0.0318363491625	0.0404293460603	0.55555555555556
5	GO:0046857	oxidoreductase activity, acting on other nitrogenous compounds as donors, with NAD or NADP as acceptor	MF	5/2685	7/11940	0.00796824292693	0.0207898701821	0.71428571428571
5	GO:0016775	phosphotransferase activity, nitrogenous group as acceptor	MF	5/2685	8/11940	0.0173253937878	0.0301356849521	0.625
5	GO:0016630	protochlorophyllide reductase activity	MF	5/2685	9/11940	0.0318363491625	0.0404293460603	0.55555555555556
5	GO:0016893	endonuclease activity, active with either ribo- or deoxyribonucleic acids and producing 5'-phosphomonoesters	MF	5/2685	9/11940	0.0318363491625	0.0404293460603	0.55555555555556
4	GO:0031146	SCF-dependent proteasomal ubiquitin-dependent protein catabolic process	BP	4/2685	6/11940	0.0258174806138	0.0381939017328	0.66666666666667
4	GO:0072659	protein localization to plasma membrane	BP	4/2685	7/11940	0.0496164641963	0.0515939319722	0.57142857142857
4	GO:1990778	protein localization to cell periphery	BP	4/2685	7/11940	0.0496164641963	0.0515939319722	0.57142857142857
4	GO:0006275	regulation of DNA replication	BP	4/2685	7/11940	0.0496164641963	0.0515939319722	0.57142857142857
4	GO:0005875	microtubule associated complex	CC	4/2685	5/11940	0.0104701840574	0.0240395425958	0.8
4	GO:0030286	dynein complex	CC	4/2685	5/11940	0.0104701840574	0.0240395425958	0.8
4	GO:0055037	recycling endosome	CC	4/2685	7/11940	0.0496164641963	0.0515939319722	0.57142857142857
4	GO:0050278	sedoheptulose-bisphosphatase activity	MF	4/2685	5/11940	0.0104701840574	0.0240395425958	0.8
4	GO:0098809	nitrite reductase activity	MF	4/2685	5/11940	0.0104701840574	0.0240395425958	0.8
4	GO:0008942	nitrite reductase [NAD(P)H] activity	MF	4/2685	5/11940	0.0104701840574	0.0240395425958	0.8
4	GO:0004000	adenosine deaminase activity	MF	4/2685	5/11940	0.0104701840574	0.0240395425958	0.8
4	GO:0004673	protein histidine kinase activity	MF	4/2685	6/11940	0.0258174806138	0.0381939017328	0.66666666666667
4	GO:0000993	RNA polymerase II complex binding	MF	4/2685	6/11940	0.0258174806138	0.0381939017328	0.66666666666667
4	GO:0043175	RNA polymerase core enzyme binding	MF	4/2685	6/11940	0.0258174806138	0.0381939017328	0.66666666666667
4	GO:0004311	farnesyltranstransferase activity	MF	4/2685	6/11940	0.0258174806138	0.0381939017328	0.66666666666667
4	GO:0001671	ATPase activator activity	MF	4/2685	7/11940	0.0496164641963	0.0515939319722	0.57142857142857
4	GO:0004491	methylmalonate-semialdehyde dehydrogenase (acylating, NAD) activity	MF	4/2685	7/11940	0.0496164641963	0.0515939319722	0.57142857142857
4	GO:0001098	basal transcription machinery binding	MF	4/2685	7/11940	0.0496164641963	0.0515939319722	0.57142857142857
4	GO:0004729	oxygen-dependent protoporphyrinogen oxidase activity	MF	4/2685	7/11940	0.0496164641963	0.0515939319722	0.57142857142857
4	GO:0070818	protoporphyrinogen oxidase activity	MF	4/2685	7/11940	0.0496164641963	0.0515939319722	0.57142857142857
4	GO:0070063	RNA polymerase binding	MF	4/2685	7/11940	0.0496164641963	0.0515939319722	0.57142857142857
4	GO:0001099	basal RNA polymerase II transcription machinery binding	MF	4/2685	7/11940	0.0496164641963	0.0515939319722	0.57142857142857
3	GO:0090305	nucleic acid phosphodiester bond hydrolysis	BP	3/2685	4/11940	0.0377886008211	0.0448154067589	0.75
3	GO:0061982	meiosis I cell cycle process	BP	3/2685	4/11940	0.0377886008211	0.0448154067589	0.75
3	GO:0005858	axonemal dynein complex	CC	3/2685	3/11940	0.0113617079241	0.0243344042852	1
3	GO:0036156	inner dynein arm	CC	3/2685	3/11940	0.0113617079241	0.0243344042852	1
3	GO:0030093	chloroplast photosystem I	CC	3/2685	4/11940	0.0377886008211	0.0448154067589	0.75
3	GO:0004765	shikimate kinase activity	MF	3/2685	3/11940	0.0113617079241	0.0243344042852	1
3	GO:0030337	DNA polymerase processivity factor activity	MF	3/2685	4/11940	0.0377886008211	0.0448154067589	0.75
3	GO:0061599	molybdopterin molybdotransferase activity	MF	3/2685	4/11940	0.0377886008211	0.0448154067589	0.75

## Sheet: NPS vs NPS-SiO2
Table S3 GO enrichment analysis statistical table all
Protein Number	GO ID	GO Description	GO Term(Level1)	Ratio_in_study	Ratio_in_pop	Pvalue	Adjusted Pvalue	Rich factor
2038	GO:0003674	molecular_function	MF	2038/2301	10280/11940	0.000113559012717	0.00092021958581	0.19824902723735
1325	GO:0005488	binding	MF	1325/2301	6524/11940	0.00165287936748	0.00776853302716	0.20309625996321
1262	GO:0008152	metabolic process	BP	1262/2301	6273/11940	0.0137963156838	0.0274757134381	0.20117965885541
992	GO:0044237	cellular metabolic process	BP	992/2301	4669/11940	1.3459339338E-5	0.000175719152464	0.21246519597344
906	GO:0043167	ion binding	MF	906/2301	4376/11940	0.0026177236552	0.0106062941202	0.20703839122486
508	GO:0043169	cation binding	MF	508/2301	2380/11940	0.00442957945313	0.0138793489531	0.21344537815126
501	GO:0046872	metal ion binding	MF	501/2301	2346/11940	0.00462107234304	0.0135744000077	0.21355498721228
423	GO:0016491	oxidoreductase activity	MF	423/2301	1955/11940	0.00431409	0.0142790413863	0.21636828644501
257	GO:0098796	membrane protein complex	CC	257/2301	945/11940	6.6879E-10	1.4287776E-8	0.27195767195767
247	GO:0031090	organelle membrane	CC	247/2301	1017/11940	3.7564397449E-5	0.000401256063661	0.24287118977384
204	GO:0006091	generation of precursor metabolites and energy	BP	204/2301	747/11940	3.1957282E-8	4.69372574E-7	0.27309236947791
190	GO:0098588	bounding membrane of organelle	CC	190/2301	662/11940	1.740568E-9	3.4086119E-8	0.28700906344411
184	GO:0009536	plastid	CC	184/2301	813/11940	0.0128798	0.0263195361999	0.22632226322263
169	GO:0031968	organelle outer membrane	CC	169/2301	515/11940	8.7E-14	4.075E-12	0.32815533980583
169	GO:0019867	outer membrane	CC	169/2301	517/11940	1.47E-13	5.759E-12	0.32688588007737
166	GO:0042170	plastid membrane	CC	166/2301	532/11940	2.047E-11	6.87198E-10	0.31203007518797
162	GO:0009507	chloroplast	CC	162/2301	716/11940	0.0215437048266	0.0366867437265	0.22625698324022
157	GO:1902494	catalytic complex	CC	157/2301	709/11940	0.0494703879121	0.049895	0.22143864598025
156	GO:0009535	chloroplast thylakoid membrane	CC	156/2301	452/11940	7.0E-15	1.651E-12	0.34513274336283
156	GO:0055035	plastid thylakoid membrane	CC	156/2301	452/11940	7.0E-15	1.651E-12	0.34513274336283
156	GO:0034357	photosynthetic membrane	CC	156/2301	457/11940	1.8E-14	1.403E-12	0.34135667396061
156	GO:0042651	thylakoid membrane	CC	156/2301	457/11940	1.8E-14	1.403E-12	0.34135667396061
135	GO:0046906	tetrapyrrole binding	MF	135/2301	512/11940	5.833876519E-5	0.000548384392781	0.263672
129	GO:0016829	lyase activity	MF	129/2301	500/11940	0.000254230758552	0.00175718318411	0.258
121	GO:0055086	nucleobase-containing small molecule metabolic process	BP	121/2301	536/11940	0.0498623755663	0.0498623755663	0.22574626865672
96	GO:0009521	photosystem	CC	96/2301	274/11940	5.03238E-10	1.1826102E-8	0.35036496350365
89	GO:0009522	photosystem I	CC	89/2301	239/11940	6.8161E-11	2.002232E-9	0.37238493723849
88	GO:0015979	photosynthesis	BP	88/2301	260/11940	1.7834702E-8	2.79410324E-7	0.33846153846154
87	GO:0009523	photosystem II	CC	87/2301	249/11940	4.524636E-9	7.5949252E-8	0.34939759036145
86	GO:0005509	calcium ion binding	MF	86/2301	345/11940	0.00840852920139	0.0199596400235	0.24927536231884
85	GO:0016209	antioxidant activity	MF	85/2301	332/11940	0.0046376150599	0.0134548091244	0.25602409638554
83	GO:0016168	chlorophyll binding	MF	83/2301	233/11940	3.712246E-9	6.7105989E-8	0.35622317596567
80	GO:0009765	photosynthesis, light harvesting	BP	80/2301	214/11940	4.19385E-10	1.0950609E-8	0.37383177570093
80	GO:0016052	carbohydrate catabolic process	BP	80/2301	324/11940	0.0150025174864	0.0284321903976	0.24691358024691
78	GO:1990204	oxidoreductase complex	CC	78/2301	260/11940	3.0719252829E-5	0.000360951220738	0.3
69	GO:0006979	response to oxidative stress	BP	69/2301	272/11940	0.0126286245351	0.0260326909276	0.25367647058824
67	GO:0006090	pyruvate metabolic process	BP	67/2301	258/11940	0.00824134087979	0.0197623990485	0.25968992248062
64	GO:0016684	oxidoreductase activity, acting on peroxide as acceptor	MF	64/2301	229/11940	0.00125248840721	0.00639858208031	0.27947598253275
64	GO:0004601	peroxidase activity	MF	64/2301	229/11940	0.00125248840721	0.00639858208031	0.27947598253275
56	GO:0006096	glycolytic process	BP	56/2301	205/11940	0.00539639748141	0.0149194518604	0.27317073170732
52	GO:0016051	carbohydrate biosynthetic process	BP	52/2301	208/11940	0.0409516	0.0464909755606	0.25
52	GO:0009055	electron transfer activity	MF	52/2301	189/11940	0.00517966182607	0.0146653075798	0.27513227513228
52	GO:0016836	hydro-lyase activity	MF	52/2301	194/11940	0.00992528706619	0.0220041741562	0.2680412371134
52	GO:0016835	carbon-oxygen lyase activity	MF	52/2301	206/11940	0.0323055215122	0.0457337202131	0.25242718446602
51	GO:0009654	photosystem II oxygen evolving complex	CC	51/2301	135/11940	4.53405496E-7	6.267664205E-6	0.37777777777778
50	GO:0003755	peptidyl-prolyl cis-trans isomerase activity	MF	50/2301	172/11940	0.00173528658842	0.00799592839762	0.2906976744186
50	GO:0016859	cis-trans isomerase activity	MF	50/2301	175/11940	0.0026413417371	0.0105205984444	0.28571428571429
50	GO:0016830	carbon-carbon lyase activity	MF	50/2301	191/11940	0.0203074591134	0.0356138275496	0.26178010471204
46	GO:0072593	reactive oxygen species metabolic process	BP	46/2301	166/11940	0.00732634949151	0.0181230750579	0.27710843373494
45	GO:0005856	cytoskeleton	CC	45/2301	157/11940	0.00414847517564	0.0141288647286	0.28662420382166
44	GO:0016667	oxidoreductase activity, acting on a sulfur group of donors	MF	44/2301	173/11940	0.0415709795987	0.0467424890225	0.25433526011561
40	GO:0042743	hydrogen peroxide metabolic process	BP	40/2301	142/11940	0.00983542587808	0.0222242796284	0.28169014084507
40	GO:0042744	hydrogen peroxide catabolic process	BP	40/2301	142/11940	0.00983542587808	0.0222242796284	0.28169014084507
39	GO:0070887	cellular response to chemical stimulus	BP	39/2301	146/11940	0.0262939150813	0.0406518	0.26712328767123
35	GO:0034599	cellular response to oxidative stress	BP	35/2301	117/11940	0.00628755477879	0.0158879072367	0.2991452991453
35	GO:0062197	cellular response to chemical stress	BP	35/2301	117/11940	0.00628755477879	0.0158879072367	0.2991452991453
34	GO:0019898	extrinsic component of membrane	CC	34/2301	108/11940	0.00208724386341	0.00908337607225	0.31481481481481
33	GO:0022627	cytosolic small ribosomal subunit	CC	33/2301	116/11940	0.0172807	0.0309997016328	0.28448275862069
32	GO:0009768	photosynthesis, light harvesting in photosystem I	BP	32/2301	112/11940	0.0157534027054	0.0296163970862	0.28571428571429
32	GO:0005507	copper ion binding	MF	32/2301	103/11940	0.00371103062204	0.0130163014355	0.31067961165049
31	GO:0009145	purine nucleoside triphosphate biosynthetic process	BP	31/2301	116/11940	0.0445498243839	0.0493830600482	0.26724137931034
31	GO:0009206	purine ribonucleoside triphosphate biosynthetic process	BP	31/2301	116/11940	0.0445498243839	0.0493830600482	0.26724137931034
30	GO:0051537	2 iron, 2 sulfur cluster binding	MF	30/2301	91/11940	0.00189129850756	0.00838594621277	0.32967032967033
25	GO:0140824	thioredoxin-dependent peroxiredoxin activity	MF	25/2301	63/11940	0.000159113500023	0.00120618298405	0.3968253968254
25	GO:0051920	peroxiredoxin activity	MF	25/2301	63/11940	0.000159113500023	0.00120618298405	0.3968253968254
24	GO:0009538	photosystem I reaction center	CC	24/2301	59/11940	0.00016570559835	0.00118002471552	0.40677966101695
21	GO:0010207	photosystem II assembly	BP	21/2301	63/11940	0.00928397873915	0.0213895588598	0.33333333333333
20	GO:0004332	fructose-bisphosphate aldolase activity	MF	20/2301	59/11940	0.00739102914253	0.0180926234218	0.33898305084746
20	GO:0016832	aldehyde-lyase activity	MF	20/2301	62/11940	0.0144375203436	0.0282734773395	0.32258064516129
18	GO:0019253	reductive pentose-phosphate cycle	BP	18/2301	59/11940	0.0448752038964	0.0492788454003	0.30508474576271
18	GO:0045454	cell redox homeostasis	BP	18/2301	59/11940	0.0448752038964	0.0492788454003	0.30508474576271
18	GO:0019685	photosynthesis, dark reaction	BP	18/2301	59/11940	0.0448752038964	0.0492788454003	0.30508474576271
16	GO:0008379	thioredoxin peroxidase activity	MF	16/2301	40/11940	0.00212623551537	0.00908482447476	0.4
15	GO:0010109	regulation of photosynthesis	BP	15/2301	42/11940	0.0105049151534	0.0230715426266	0.35714285714286
14	GO:0005929	cilium	CC	14/2301	35/11940	0.00420567108274	0.0141190386349	0.4
14	GO:0120025	plasma membrane bounded cell projection	CC	14/2301	40/11940	0.0244745781981	0.0383435058437	0.35
14	GO:0031977	thylakoid lumen	CC	14/2301	41/11940	0.0264424982054	0.0406142946292	0.34146341463415
14	GO:0042995	cell projection	CC	14/2301	42/11940	0.0293147277001	0.0422635644756	0.33333333333333
13	GO:0042549	photosystem II stabilization	BP	13/2301	27/11940	0.000647687868221	0.00353968951237	0.48148148148148
13	GO:0043467	regulation of generation of precursor metabolites and energy	BP	13/2301	31/11940	0.00439038853635	0.0143297403617	0.41935483870968
13	GO:0042548	regulation of photosynthesis, light reaction	BP	13/2301	31/11940	0.00439038853635	0.0143297403617	0.41935483870968
13	GO:0031514	motile cilium	CC	13/2301	31/11940	0.00439038853635	0.0143297403617	0.41935483870968
13	GO:0000015	phosphopyruvate hydratase complex	CC	13/2301	38/11940	0.0360561335239	0.0463015922301	0.34210526315789
13	GO:0016730	oxidoreductase activity, acting on iron-sulfur proteins as donors	MF	13/2301	32/11940	0.00534869662688	0.0149636155633	0.40625
13	GO:0004634	phosphopyruvate hydratase activity	MF	13/2301	38/11940	0.0360561335239	0.0463015922301	0.34210526315789
12	GO:0010242	oxygen evolving activity	MF	12/2301	33/11940	0.0237183530189	0.0389777130031	0.36363636363636
11	GO:0016421	CoA carboxylase activity	MF	11/2301	27/11940	0.0112711679446	0.0238623825854	0.40740740740741
11	GO:0016885	ligase activity, forming carbon-carbon bonds	MF	11/2301	28/11940	0.0136771950768	0.0274712892568	0.39285714285714
10	GO:0016417	S-acyltransferase activity	MF	10/2301	22/11940	0.00461692429426	0.0137338887234	0.45454545454545
9	GO:0006542	glutamine biosynthetic process	BP	9/2301	23/11940	0.0289128731801	0.0427328628762	0.39130434782609
9	GO:0003959	NADPH dehydrogenase activity	MF	9/2301	20/11940	0.0077317943803	0.0187316667976	0.45
9	GO:0003989	acetyl-CoA carboxylase activity	MF	9/2301	21/11940	0.0112528619595	0.0240402050953	0.42857142857143
9	GO:0004356	glutamine synthetase activity	MF	9/2301	23/11940	0.0289128731801	0.0427328628762	0.39130434782609
9	GO:0016211	ammonia ligase activity	MF	9/2301	23/11940	0.0289128731801	0.0427328628762	0.39130434782609
9	GO:0016880	acid-ammonia (or amide) ligase activity	MF	9/2301	24/11940	0.0347371001544	0.0471862343138	0.375
8	GO:0009773	photosynthetic electron transport in photosystem I	BP	8/2301	21/11940	0.0462440680408	0.0491736	0.38095238095238
8	GO:0015645	fatty acid ligase activity	MF	8/2301	19/11940	0.0187142083911	0.0330664584354	0.42105263157895
8	GO:0008937	ferredoxin-NAD(P) reductase activity	MF	8/2301	21/11940	0.0462440680408	0.0491736	0.38095238095238
8	GO:0004324	ferredoxin-NADP+ reductase activity	MF	8/2301	21/11940	0.0462440680408	0.0491736	0.38095238095238
8	GO:0016731	oxidoreductase activity, acting on iron-sulfur proteins as donors, NAD or NADP as acceptor	MF	8/2301	21/11940	0.0462440680408	0.0491736	0.38095238095238
8	GO:0016814	hydrolase activity, acting on carbon-nitrogen (but not peptide) bonds, in cyclic amidines	MF	8/2301	21/11940	0.0462440680408	0.0491736	0.38095238095238
7	GO:0008746	NAD(P)+ transhydrogenase activity	MF	7/2301	11/11940	0.00155396744737	0.0074527010231	0.63636363636364
7	GO:0016652	oxidoreductase activity, acting on NAD(P)H, NAD(P) as acceptor	MF	7/2301	12/11940	0.00311046964618	0.0112455441054	0.58333333333333
7	GO:0004467	long-chain fatty acid-CoA ligase activity	MF	7/2301	15/11940	0.0147264382544	0.0286009337999	0.46666666666667
6	GO:0009317	acetyl-CoA carboxylase complex	CC	6/2301	14/11940	0.0370952445966	0.0468676	0.42857142857143
6	GO:0004623	phospholipase A2 activity	MF	6/2301	14/11940	0.0370952445966	0.0468676	0.42857142857143
5	GO:0070592	cell wall polysaccharide biosynthetic process	BP	5/2301	10/11940	0.0281611227857	0.0421519990741	0.5
5	GO:0008121	ubiquinol-cytochrome-c reductase activity	MF	5/2301	11/11940	0.0435917352664	0.0485500369081	0.45454545454545
4	GO:0016419	S-malonyltransferase activity	MF	4/2301	5/11940	0.00582234809088	0.0155483159245	0.8
4	GO:0004314	[acyl-carrier-protein] S-malonyltransferase activity	MF	4/2301	5/11940	0.00582234809088	0.0155483159245	0.8
4	GO:0050278	sedoheptulose-bisphosphatase activity	MF	4/2301	5/11940	0.00582234809088	0.0155483159245	0.8
4	GO:0016420	malonyltransferase activity	MF	4/2301	5/11940	0.00582234809088	0.0155483159245	0.8
4	GO:0043424	protein histidine kinase binding	MF	4/2301	6/11940	0.0147981254527	0.0285046	0.66666666666667
4	GO:0008519	ammonium transmembrane transporter activity	MF	4/2301	6/11940	0.0147981254527	0.0285046	0.66666666666667
4	GO:0004491	methylmalonate-semialdehyde dehydrogenase (acylating, NAD) activity	MF	4/2301	7/11940	0.0292944496417	0.0424950349741	0.57142857142857
4	GO:0016891	RNA endonuclease activity, producing 5'-phosphomonoesters	MF	4/2301	8/11940	0.0497797856678	0.0499925197946	0.5
3	GO:0010311	lateral root formation	BP	3/2301	4/11940	0.0244691544988	0.0396569	0.75
3	GO:0009263	deoxyribonucleotide biosynthetic process	BP	3/2301	4/11940	0.0244691544988	0.0396569	0.75
3	GO:0031957	very long-chain fatty acid-CoA ligase activity	MF	3/2301	4/11940	0.0244691544988	0.0396569	0.75
3	GO:0008861	formate C-acetyltransferase activity	MF	3/2301	4/11940	0.0244691544988	0.0396569	0.75
3	GO:0008441	3'(2'),5'-bisphosphate nucleotidase activity	MF	3/2301	4/11940	0.0244691544988	0.0396569	0.75
2	GO:0055078	sodium ion homeostasis	BP	2/2301	2/11940	0.0371254884019	0.0464068605024	1
2	GO:2000779	regulation of double-strand break repair	BP	2/2301	2/11940	0.0371254884019	0.0464068605024	1
2	GO:0006282	regulation of DNA repair	BP	2/2301	2/11940	0.0371254884019	0.0464068605024	1
2	GO:0046502	uroporphyrinogen III metabolic process	BP	2/2301	2/11940	0.0371254884019	0.0464068605024	1
2	GO:0006883	intracellular sodium ion homeostasis	BP	2/2301	2/11940	0.0371254884019	0.0464068605024	1
2	GO:0031334	positive regulation of protein-containing complex assembly	BP	2/2301	2/11940	0.0371254884019	0.0464068605024	1
2	GO:0009736	cytokinin-activated signaling pathway	BP	2/2301	2/11940	0.0371254884019	0.0464068605024	1
2	GO:0033299	secretion of lysosomal enzymes	BP	2/2301	2/11940	0.0371254884019	0.0464068605024	1
2	GO:0006780	uroporphyrinogen III biosynthetic process	BP	2/2301	2/11940	0.0371254884019	0.0464068605024	1
2	GO:0044089	positive regulation of cellular component biogenesis	BP	2/2301	2/11940	0.0371254884019	0.0464068605024	1
2	GO:0005813	centrosome	CC	2/2301	2/11940	0.0371254884019	0.0464068605024	1
2	GO:0042285	xylosyltransferase activity	MF	2/2301	2/11940	0.0371254884019	0.0464068605024	1
2	GO:0032296	double-stranded RNA-specific ribonuclease activity	MF	2/2301	2/11940	0.0371254884019	0.0464068605024	1
2	GO:0035252	UDP-xylosyltransferase activity	MF	2/2301	2/11940	0.0371254884019	0.0464068605024	1
2	GO:0090482	vitamin transmembrane transporter activity	MF	2/2301	2/11940	0.0371254884019	0.0464068605024	1
2	GO:0004852	uroporphyrinogen-III synthase activity	MF	2/2301	2/11940	0.0371254884019	0.0464068605024	1
2	GO:0004525	ribonuclease III activity	MF	2/2301	2/11940	0.0371254884019	0.0464068605024	1
