# Supplementary material for: Ultrastructural and Proteomic Analyses Revealed the Mechanism by Which Foliar Spraying of Se Nanoparticles Alleviated the Toxicity of Microplastics in Pistia stratiotes L
Source: Toxics. 2025 Oct 30;13(11):938. doi: 10.3390/toxics13110938 (PMC12656514; doi:10.3390/toxics13110938)
Supplement: Supplementary file 1 [file toxics-13-00938-s001.zip › Table S4-KEGG Enrichment Analysis Statistical Table.xlsx]

## Sheet: CK vs NPS
Protein Number	Pathway ID	KEGG Description	Database	Ratio_in_study	Ratio_in_pop	Pvalue	Adjusted Pvalue	Rich factor
63	map03010	Ribosome	KEGG PATHWAY	63/1117	484/8723	0.464736	1	0.1301652892562
60	map01240	Biosynthesis of cofactors	KEGG PATHWAY	60/1117	414/8723	0.163878	0.773504	0.14492753623188
58	map00710	Carbon fixation in photosynthetic organisms	KEGG PATHWAY	58/1117	344/8723	0.0157577	0.619803	0.16860465116279
55	map00190	Oxidative phosphorylation	KEGG PATHWAY	55/1117	365/8723	0.10872	0.583134	0.15068493150685
55	map00010	Glycolysis / Gluconeogenesis	KEGG PATHWAY	55/1117	388/8723	0.224747	0.947147	0.14175257731959
52	map00196	Photosynthesis - antenna proteins	KEGG PATHWAY	52/1117	199/8723	2.24137804E-7	2.6448260905E-5	0.26130653266332
50	map00195	Photosynthesis	KEGG PATHWAY	50/1117	310/8723	0.0480678427119	0.405143	0.16129032258065
47	map00630	Glyoxylate and dicarboxylate metabolism	KEGG PATHWAY	47/1117	271/8723	0.017432	0.514244	0.17343173431734
40	map04141	Protein processing in endoplasmic reticulum	KEGG PATHWAY	40/1117	341/8723	0.751327	1	0.11730205278592
39	map00480	Glutathione metabolism	KEGG PATHWAY	39/1117	258/8723	0.150917	0.742008	0.15116279069767
37	map00270	Cysteine and methionine metabolism	KEGG PATHWAY	37/1117	231/8723	0.0864845	0.537114	0.16017316017316
35	map00020	Citrate cycle (TCA cycle)	KEGG PATHWAY	35/1117	205/8723	0.0444447577271	0.403422	0.17073170731707
34	map00030	Pentose phosphate pathway	KEGG PATHWAY	34/1117	198/8723	0.0438580154535	0.470477	0.17171717171717
33	map00620	Pyruvate metabolism	KEGG PATHWAY	33/1117	251/8723	0.463702	1	0.13147410358566
32	map04146	Peroxisome	KEGG PATHWAY	32/1117	183/8723	0.0397990361491	0.469629	0.17486338797814
28	map00230	Purine metabolism	KEGG PATHWAY	28/1117	161/8723	0.0549603024137	0.405332	0.17391304347826
25	map00520	Amino sugar and nucleotide sugar metabolism	KEGG PATHWAY	25/1117	181/8723	0.373917	1	0.13812154696133
22	map00053	Ascorbate and aldarate metabolism	KEGG PATHWAY	22/1117	130/8723	0.102588	0.576447	0.16923076923077
22	map00220	Arginine biosynthesis	KEGG PATHWAY	22/1117	105/8723	0.0125685881632	0.741547	0.20952380952381
21	map04016	MAPK signaling pathway - plant	KEGG PATHWAY	21/1117	118/8723	0.0719566571051	0.499464	0.17796610169492
21	map00500	Starch and sucrose metabolism	KEGG PATHWAY	21/1117	202/8723	0.875538	1	0.1039603960396
20	map00240	Pyrimidine metabolism	KEGG PATHWAY	20/1117	107/8723	0.0509839787787	0.401074	0.18691588785047
20	map03040	Spliceosome	KEGG PATHWAY	20/1117	228/8723	0.978675	1	0.087719298245614
19	map03018	RNA degradation	KEGG PATHWAY	19/1117	131/8723	0.315821	1	0.14503816793893
19	map00250	Alanine, aspartate and glutamate metabolism	KEGG PATHWAY	19/1117	142/8723	0.456033	1	0.13380281690141
19	map04144	Endocytosis	KEGG PATHWAY	19/1117	187/8723	0.88863	1	0.10160427807487
18	map01232	Nucleotide metabolism	KEGG PATHWAY	18/1117	114/8723	0.203098	0.887614	0.15789473684211
18	map00051	Fructose and mannose metabolism	KEGG PATHWAY	18/1117	140/8723	0.531214	1	0.12857142857143
18	map04145	Phagosome	KEGG PATHWAY	18/1117	153/8723	0.687384	1	0.11764705882353
18	map00260	Glycine, serine and threonine metabolism	KEGG PATHWAY	18/1117	172/8723	0.85238	1	0.1046511627907
17	map00860	Porphyrin metabolism	KEGG PATHWAY	17/1117	109/8723	0.226712	0.922482	0.15596330275229
17	map03050	Proteasome	KEGG PATHWAY	17/1117	132/8723	0.529541	1	0.12878787878788
17	map01250	Biosynthesis of nucleotide sugars	KEGG PATHWAY	17/1117	150/8723	0.742372	1	0.11333333333333
16	map00061	Fatty acid biosynthesis	KEGG PATHWAY	16/1117	78/8723	0.0363145849775	0.53564	0.20512820512821
14	map00770	Pantothenate and CoA biosynthesis	KEGG PATHWAY	14/1117	65/8723	0.0332496851495	0.560495	0.21538461538462
14	map00640	Propanoate metabolism	KEGG PATHWAY	14/1117	102/8723	0.433957	1	0.13725490196078
13	map00330	Arginine and proline metabolism	KEGG PATHWAY	13/1117	85/8723	0.289308	1	0.15294117647059
13	map04626	Plant-pathogen interaction	KEGG PATHWAY	13/1117	152/8723	0.962051	1	0.085526315789474
12	map00290	Valine, leucine and isoleucine biosynthesis	KEGG PATHWAY	12/1117	54/8723	0.0375320155891	0.492086	0.22222222222222
12	map00785	Lipoic acid metabolism	KEGG PATHWAY	12/1117	80/8723	0.324389	1	0.15
12	map00380	Tryptophan metabolism	KEGG PATHWAY	12/1117	85/8723	0.405621	1	0.14117647058824
12	map00910	Nitrogen metabolism	KEGG PATHWAY	12/1117	91/8723	0.503759	1	0.13186813186813
11	map00052	Galactose metabolism	KEGG PATHWAY	11/1117	78/8723	0.415082	1	0.14102564102564
11	map00071	Fatty acid degradation	KEGG PATHWAY	11/1117	89/8723	0.598408	1	0.12359550561798
11	map00280	Valine, leucine and isoleucine degradation	KEGG PATHWAY	11/1117	104/8723	0.79417	1	0.10576923076923
11	map03013	Nucleocytoplasmic transport	KEGG PATHWAY	11/1117	135/8723	0.967502	1	0.081481481481481
10	map00410	beta-Alanine metabolism	KEGG PATHWAY	10/1117	77/8723	0.532404	1	0.12987012987013
9	map04814	Motor proteins	KEGG PATHWAY	9/1117	80/8723	0.711647	1	0.1125
8	map00960	Tropane, piperidine and pyridine alkaloid biosynthesis	KEGG PATHWAY	8/1117	40/8723	0.131423	0.674258	0.2
8	map00360	Phenylalanine metabolism	KEGG PATHWAY	8/1117	59/8723	0.489162	1	0.13559322033898
8	map03015	mRNA surveillance pathway	KEGG PATHWAY	8/1117	94/8723	0.927332	1	0.085106382978723
7	map03082	ATP-dependent chromatin remodeling	KEGG PATHWAY	7/1117	42/8723	0.287539	1	0.16666666666667
7	map00590	Arachidonic acid metabolism	KEGG PATHWAY	7/1117	43/8723	0.308918	1	0.16279069767442
7	map03008	Ribosome biogenesis in eukaryotes	KEGG PATHWAY	7/1117	48/8723	0.418645	1	0.14583333333333
7	map02010	ABC transporters	KEGG PATHWAY	7/1117	54/8723	0.547437	1	0.12962962962963
7	map00310	Lysine degradation	KEGG PATHWAY	7/1117	56/8723	0.587716	1	0.125
7	map00400	Phenylalanine, tyrosine and tryptophan biosynthesis	KEGG PATHWAY	7/1117	60/8723	0.662465	1	0.11666666666667
7	map00920	Sulfur metabolism	KEGG PATHWAY	7/1117	63/8723	0.712747	1	0.11111111111111
7	map04120	Ubiquitin mediated proteolysis	KEGG PATHWAY	7/1117	64/8723	0.728339	1	0.109375
7	map00350	Tyrosine metabolism	KEGG PATHWAY	7/1117	76/8723	0.870602	1	0.092105263157895
7	map00592	alpha-Linolenic acid metabolism	KEGG PATHWAY	7/1117	81/8723	0.908267	1	0.08641975308642
7	map00940	Phenylpropanoid biosynthesis	KEGG PATHWAY	7/1117	89/8723	0.948997	1	0.078651685393258
6	map00950	Isoquinoline alkaloid biosynthesis	KEGG PATHWAY	6/1117	39/8723	0.382587	1	0.15384615384615
6	map00900	Terpenoid backbone biosynthesis	KEGG PATHWAY	6/1117	52/8723	0.670292	1	0.11538461538462
5	map00966	Glucosinolate biosynthesis	KEGG PATHWAY	5/1117	13/8723	0.0181003066309	0.427167	0.38461538461538
5	map03030	DNA replication	KEGG PATHWAY	5/1117	16/8723	0.0443647839593	0.436254	0.3125
5	map03410	Base excision repair	KEGG PATHWAY	5/1117	14/8723	0.0252492187984	0.496568	0.35714285714286
5	map01040	Biosynthesis of unsaturated fatty acids	KEGG PATHWAY	5/1117	28/8723	0.284662	1	0.17857142857143
5	map00300	Lysine biosynthesis	KEGG PATHWAY	5/1117	34/8723	0.444572	1	0.14705882352941
5	map03420	Nucleotide excision repair	KEGG PATHWAY	5/1117	36/8723	0.496631	1	0.13888888888889
5	map00450	Selenocompound metabolism	KEGG PATHWAY	5/1117	39/8723	0.570876	1	0.12820512820513
5	map00130	Ubiquinone and other terpenoid-quinone biosynthesis	KEGG PATHWAY	5/1117	45/8723	0.700008	1	0.11111111111111
5	map00040	Pentose and glucuronate interconversions	KEGG PATHWAY	5/1117	58/8723	0.880526	1	0.086206896551724
5	map04070	Phosphatidylinositol signaling system	KEGG PATHWAY	5/1117	59/8723	0.889452	1	0.084745762711864
5	map00561	Glycerolipid metabolism	KEGG PATHWAY	5/1117	63/8723	0.919637	1	0.079365079365079
5	map00970	Aminoacyl-tRNA biosynthesis	KEGG PATHWAY	5/1117	81/8723	0.983323	1	0.061728395061728
4	map03430	Mismatch repair	KEGG PATHWAY	4/1117	13/8723	0.0740455222462	0.48541	0.30769230769231
4	map00660	C5-Branched dibasic acid metabolism	KEGG PATHWAY	4/1117	22/8723	0.308525	1	0.18181818181818
4	map00780	Biotin metabolism	KEGG PATHWAY	4/1117	24/8723	0.369978	1	0.16666666666667
4	map00261	Monobactam biosynthesis	KEGG PATHWAY	4/1117	26/8723	0.431035	1	0.15384615384615
4	map00513	Various types of N-glycan biosynthesis	KEGG PATHWAY	4/1117	30/8723	0.546997	1	0.13333333333333
4	map00510	N-Glycan biosynthesis	KEGG PATHWAY	4/1117	31/8723	0.574043	1	0.12903225806452
4	map00670	One carbon pool by folate	KEGG PATHWAY	4/1117	35/8723	0.672406	1	0.11428571428571
4	map00340	Histidine metabolism	KEGG PATHWAY	4/1117	45/8723	0.845542	1	0.088888888888889
4	map00999	Biosynthesis of various plant secondary metabolites	KEGG PATHWAY	4/1117	57/8723	0.945223	1	0.070175438596491
3	map04712	Circadian rhythm - plant	KEGG PATHWAY	3/1117	9/8723	0.0972576823252	0.57382	0.33333333333333
3	map04122	Sulfur relay system	KEGG PATHWAY	3/1117	12/8723	0.191437	0.868829	0.25
3	map00906	Carotenoid biosynthesis	KEGG PATHWAY	3/1117	22/8723	0.548172	1	0.13636363636364
3	map00790	Folate biosynthesis	KEGG PATHWAY	3/1117	26/8723	0.66491	1	0.11538461538462
3	map00591	Linoleic acid metabolism	KEGG PATHWAY	3/1117	31/8723	0.777759	1	0.096774193548387
3	map00730	Thiamine metabolism	KEGG PATHWAY	3/1117	33/8723	0.813218	1	0.090909090909091
3	map04075	Plant hormone signal transduction	KEGG PATHWAY	3/1117	34/8723	0.829075	1	0.088235294117647
3	map00460	Cyanoamino acid metabolism	KEGG PATHWAY	3/1117	54/8723	0.97597	1	0.055555555555556
3	map03060	Protein export	KEGG PATHWAY	3/1117	60/8723	0.987318	1	0.05
3	map00562	Inositol phosphate metabolism	KEGG PATHWAY	3/1117	67/8723	0.994106	1	0.044776119402985
2	map00524	Neomycin, kanamycin and gentamicin biosynthesis	KEGG PATHWAY	2/1117	11/8723	0.420719	1	0.18181818181818
2	map04136	Autophagy - other	KEGG PATHWAY	2/1117	17/8723	0.659875	1	0.11764705882353
2	map00941	Flavonoid biosynthesis	KEGG PATHWAY	2/1117	19/8723	0.719781	1	0.10526315789474
2	map00750	Vitamin B6 metabolism	KEGG PATHWAY	2/1117	20/8723	0.746247	1	0.1
2	map00100	Steroid biosynthesis	KEGG PATHWAY	2/1117	21/8723	0.770537	1	0.095238095238095
2	map03250	Viral life cycle - HIV-1	KEGG PATHWAY	2/1117	22/8723	0.792774	1	0.090909090909091
2	map03083	Polycomb repressive complex	KEGG PATHWAY	2/1117	23/8723	0.813084	1	0.08695652173913
2	map00511	Other glycan degradation	KEGG PATHWAY	2/1117	28/8723	0.890151	1	0.071428571428571
2	map00650	Butanoate metabolism	KEGG PATHWAY	2/1117	33/8723	0.9368	1	0.060606060606061
2	map00564	Glycerophospholipid metabolism	KEGG PATHWAY	2/1117	50/8723	0.991304	1	0.04
1	map00600	Sphingolipid metabolism	KEGG PATHWAY	1/1117	47/8723	0.998433	0.998433	0.021276595744681
1	map00944	Flavone and flavonol biosynthesis	KEGG PATHWAY	1/1117	3/8723	0.337098	1	0.33333333333333
1	map00908	Zeatin biosynthesis	KEGG PATHWAY	1/1117	5/8723	0.49606	1	0.2
1	map00073	Cutin, suberine and wax biosynthesis	KEGG PATHWAY	1/1117	6/8723	0.560627	1	0.16666666666667
1	map03440	Homologous recombination	KEGG PATHWAY	1/1117	10/8723	0.746151	1	0.1
1	map03022	Basal transcription factors	KEGG PATHWAY	1/1117	11/8723	0.778694	1	0.090909090909091
1	map00604	Glycosphingolipid biosynthesis - ganglio series	KEGG PATHWAY	1/1117	11/8723	0.778694	1	0.090909090909091
1	map00470	D-Amino acid metabolism	KEGG PATHWAY	1/1117	13/8723	0.831808	1	0.076923076923077
1	map00531	Glycosaminoglycan degradation	KEGG PATHWAY	1/1117	13/8723	0.831808	1	0.076923076923077
1	map00062	Fatty acid elongation	KEGG PATHWAY	1/1117	15/8723	0.872183	1	0.066666666666667
1	map00740	Riboflavin metabolism	KEGG PATHWAY	1/1117	18/8723	0.915334	1	0.055555555555556
1	map04130	SNARE interactions in vesicular transport	KEGG PATHWAY	1/1117	23/8723	0.957398	1	0.043478260869565
1	map00760	Nicotinate and nicotinamide metabolism	KEGG PATHWAY	1/1117	26/8723	0.971792	1	0.038461538461538

## Sheet: NPS vs NPS-se
Protein Number	Pathway ID	KEGG Description	Database	Ratio_in_study	Ratio_in_pop	Pvalue	Adjusted Pvalue	Rich factor
119	map00195	Photosynthesis	KEGG PATHWAY	119/1938	310/8723	4.1604E-11	5.283699E-9	0.38387096774194
110	map03010	Ribosome	KEGG PATHWAY	110/1938	484/8723	0.408925	1	0.22727272727273
103	map00010	Glycolysis / Gluconeogenesis	KEGG PATHWAY	103/1938	388/8723	0.0224220588345	0.35595	0.26546391752577
101	map00710	Carbon fixation in photosynthetic organisms	KEGG PATHWAY	101/1938	344/8723	0.000977736170905	0.0413908	0.29360465116279
97	map01240	Biosynthesis of cofactors	KEGG PATHWAY	97/1938	414/8723	0.28955	1	0.23429951690821
89	map00190	Oxidative phosphorylation	KEGG PATHWAY	89/1938	365/8723	0.170048	1	0.24383561643836
82	map00196	Photosynthesis - antenna proteins	KEGG PATHWAY	82/1938	199/8723	9.80069E-10	6.2234361E-8	0.41206030150754
75	map04141	Protein processing in endoplasmic reticulum	KEGG PATHWAY	75/1938	341/8723	0.562136	1	0.21994134897361
68	map00630	Glyoxylate and dicarboxylate metabolism	KEGG PATHWAY	68/1938	271/8723	0.139932	1	0.25092250922509
59	map00030	Pentose phosphate pathway	KEGG PATHWAY	59/1938	198/8723	0.00733655938076	0.155291	0.2979797979798
58	map00020	Citrate cycle (TCA cycle)	KEGG PATHWAY	58/1938	205/8723	0.0232076526611	0.294737	0.28292682926829
58	map00270	Cysteine and methionine metabolism	KEGG PATHWAY	58/1938	231/8723	0.160689	1	0.25108225108225
57	map00620	Pyruvate metabolism	KEGG PATHWAY	57/1938	251/8723	0.449669	1	0.22709163346614
55	map00480	Glutathione metabolism	KEGG PATHWAY	55/1938	258/8723	0.661933	0.989005	0.21317829457364
52	map00520	Amino sugar and nucleotide sugar metabolism	KEGG PATHWAY	52/1938	181/8723	0.0229880821665	0.324387	0.28729281767956
50	map04146	Peroxisome	KEGG PATHWAY	50/1938	183/8723	0.0584657117795	0.618762	0.27322404371585
43	map03040	Spliceosome	KEGG PATHWAY	43/1938	228/8723	0.907947	1	0.18859649122807
42	map00500	Starch and sucrose metabolism	KEGG PATHWAY	42/1938	202/8723	0.715077	0.997965	0.20792079207921
41	map00230	Purine metabolism	KEGG PATHWAY	41/1938	161/8723	0.181805	1	0.25465838509317
40	map00260	Glycine, serine and threonine metabolism	KEGG PATHWAY	40/1938	172/8723	0.399832	1	0.23255813953488
38	map04016	MAPK signaling pathway - plant	KEGG PATHWAY	38/1938	118/8723	0.00757508673958	0.137434	0.32203389830508
38	map01250	Biosynthesis of nucleotide sugars	KEGG PATHWAY	38/1938	150/8723	0.202503	1	0.25333333333333
36	map00860	Porphyrin metabolism	KEGG PATHWAY	36/1938	109/8723	0.0059001523999	0.149864	0.3302752293578
36	map04144	Endocytosis	KEGG PATHWAY	36/1938	187/8723	0.859525	1	0.19251336898396
34	map00051	Fructose and mannose metabolism	KEGG PATHWAY	34/1938	140/8723	0.306843	1	0.24285714285714
34	map04626	Plant-pathogen interaction	KEGG PATHWAY	34/1938	152/8723	0.514154	1	0.22368421052632
33	map00910	Nitrogen metabolism	KEGG PATHWAY	33/1938	91/8723	0.0015298646597	0.0485732029455	0.36263736263736
32	map04145	Phagosome	KEGG PATHWAY	32/1938	153/8723	0.68271	1	0.20915032679739
30	map03013	Nucleocytoplasmic transport	KEGG PATHWAY	30/1938	135/8723	0.533541	1	0.22222222222222
30	map00250	Alanine, aspartate and glutamate metabolism	KEGG PATHWAY	30/1938	142/8723	0.655957	1	0.2112676056338
27	map00220	Arginine biosynthesis	KEGG PATHWAY	27/1938	105/8723	0.224071	1	0.25714285714286
27	map01232	Nucleotide metabolism	KEGG PATHWAY	27/1938	114/8723	0.387917	1	0.23684210526316
27	map03018	RNA degradation	KEGG PATHWAY	27/1938	131/8723	0.704676	1	0.20610687022901
26	map00640	Propanoate metabolism	KEGG PATHWAY	26/1938	102/8723	0.244596	1	0.25490196078431
26	map00240	Pyrimidine metabolism	KEGG PATHWAY	26/1938	107/8723	0.336621	1	0.24299065420561
22	map00280	Valine, leucine and isoleucine degradation	KEGG PATHWAY	22/1938	104/8723	0.641396	0.993382	0.21153846153846
21	map00380	Tryptophan metabolism	KEGG PATHWAY	21/1938	85/8723	0.328953	1	0.24705882352941
20	map00061	Fatty acid biosynthesis	KEGG PATHWAY	20/1938	78/8723	0.271022	1	0.25641025641026
20	map00785	Lipoic acid metabolism	KEGG PATHWAY	20/1938	80/8723	0.313722	1	0.25
20	map00053	Ascorbate and aldarate metabolism	KEGG PATHWAY	20/1938	130/8723	0.980482	1	0.15384615384615
19	map00071	Fatty acid degradation	KEGG PATHWAY	19/1938	89/8723	0.619799	1	0.21348314606742
19	map03050	Proteasome	KEGG PATHWAY	19/1938	132/8723	0.991442	1	0.14393939393939
18	map00920	Sulfur metabolism	KEGG PATHWAY	18/1938	63/8723	0.143792	1	0.28571428571429
18	map00410	beta-Alanine metabolism	KEGG PATHWAY	18/1938	77/8723	0.447118	1	0.23376623376623
18	map00052	Galactose metabolism	KEGG PATHWAY	18/1938	78/8723	0.471442	1	0.23076923076923
18	map00940	Phenylpropanoid biosynthesis	KEGG PATHWAY	18/1938	89/8723	0.714523	1	0.20224719101124
17	map04814	Motor proteins	KEGG PATHWAY	17/1938	80/8723	0.626194	1	0.2125
16	map03008	Ribosome biogenesis in eukaryotes	KEGG PATHWAY	16/1938	48/8723	0.0507180391261	0.585563	0.33333333333333
16	map00592	alpha-Linolenic acid metabolism	KEGG PATHWAY	16/1938	81/8723	0.744154	0.984453	0.19753086419753
14	map00290	Valine, leucine and isoleucine biosynthesis	KEGG PATHWAY	14/1938	54/8723	0.303013	1	0.25925925925926
14	map00310	Lysine degradation	KEGG PATHWAY	14/1938	56/8723	0.356796	1	0.25
14	map00770	Pantothenate and CoA biosynthesis	KEGG PATHWAY	14/1938	65/8723	0.600982	1	0.21538461538462
14	map00330	Arginine and proline metabolism	KEGG PATHWAY	14/1938	85/8723	0.925169	1	0.16470588235294
14	map03015	mRNA surveillance pathway	KEGG PATHWAY	14/1938	94/8723	0.971914	1	0.14893617021277
13	map04070	Phosphatidylinositol signaling system	KEGG PATHWAY	13/1938	59/8723	0.564615	1	0.22033898305085
13	map00360	Phenylalanine metabolism	KEGG PATHWAY	13/1938	59/8723	0.564615	1	0.22033898305085
13	map04120	Ubiquitin mediated proteolysis	KEGG PATHWAY	13/1938	64/8723	0.690644	1	0.203125
13	map00350	Tyrosine metabolism	KEGG PATHWAY	13/1938	76/8723	0.890701	1	0.17105263157895
12	map00040	Pentose and glucuronate interconversions	KEGG PATHWAY	12/1938	58/8723	0.660836	0.999121	0.20689655172414
12	map03060	Protein export	KEGG PATHWAY	12/1938	60/8723	0.708888	1	0.2
11	map00600	Sphingolipid metabolism	KEGG PATHWAY	11/1938	47/8723	0.478869	1	0.23404255319149
11	map00900	Terpenoid backbone biosynthesis	KEGG PATHWAY	11/1938	52/8723	0.627139	1	0.21153846153846
10	map03082	ATP-dependent chromatin remodeling	KEGG PATHWAY	10/1938	42/8723	0.461316	1	0.23809523809524
10	map02010	ABC transporters	KEGG PATHWAY	10/1938	54/8723	0.79099	1	0.18518518518519
10	map00400	Phenylalanine, tyrosine and tryptophan biosynthesis	KEGG PATHWAY	10/1938	60/8723	0.886698	1	0.16666666666667
9	map04075	Plant hormone signal transduction	KEGG PATHWAY	9/1938	34/8723	0.336237	1	0.26470588235294
9	map00300	Lysine biosynthesis	KEGG PATHWAY	9/1938	34/8723	0.336237	1	0.26470588235294
9	map00950	Isoquinoline alkaloid biosynthesis	KEGG PATHWAY	9/1938	39/8723	0.510955	1	0.23076923076923
9	map00960	Tropane, piperidine and pyridine alkaloid biosynthesis	KEGG PATHWAY	9/1938	40/8723	0.544656	1	0.225
9	map00590	Arachidonic acid metabolism	KEGG PATHWAY	9/1938	43/8723	0.639514	1	0.2093023255814
9	map00561	Glycerolipid metabolism	KEGG PATHWAY	9/1938	63/8723	0.958767	1	0.14285714285714
9	map00562	Inositol phosphate metabolism	KEGG PATHWAY	9/1938	67/8723	0.975825	1	0.13432835820896
8	map00760	Nicotinate and nicotinamide metabolism	KEGG PATHWAY	8/1938	26/8723	0.203381	1	0.30769230769231
8	map00513	Various types of N-glycan biosynthesis	KEGG PATHWAY	8/1938	30/8723	0.343922	1	0.26666666666667
8	map00730	Thiamine metabolism	KEGG PATHWAY	8/1938	33/8723	0.456425	1	0.24242424242424
8	map00999	Biosynthesis of various plant secondary metabolites	KEGG PATHWAY	8/1938	57/8723	0.956993	1	0.14035087719298
7	map03083	Polycomb repressive complex	KEGG PATHWAY	7/1938	23/8723	0.235232	1	0.30434782608696
7	map00261	Monobactam biosynthesis	KEGG PATHWAY	7/1938	26/8723	0.352055	1	0.26923076923077
7	map00511	Other glycan degradation	KEGG PATHWAY	7/1938	28/8723	0.433028	1	0.25
7	map01040	Biosynthesis of unsaturated fatty acids	KEGG PATHWAY	7/1938	28/8723	0.433028	1	0.25
7	map00591	Linoleic acid metabolism	KEGG PATHWAY	7/1938	31/8723	0.55067	1	0.2258064516129
7	map00130	Ubiquinone and other terpenoid-quinone biosynthesis	KEGG PATHWAY	7/1938	45/8723	0.900218	1	0.15555555555556
6	map00510	N-Glycan biosynthesis	KEGG PATHWAY	6/1938	31/8723	0.716575	0.968138	0.19354838709677
6	map00970	Aminoacyl-tRNA biosynthesis	KEGG PATHWAY	6/1938	81/8723	0.999915	0.999915	0.074074074074074
6	map03030	DNA replication	KEGG PATHWAY	6/1938	16/8723	0.123173	1	0.375
6	map00780	Biotin metabolism	KEGG PATHWAY	6/1938	24/8723	0.448985	1	0.25
6	map00790	Folate biosynthesis	KEGG PATHWAY	6/1938	26/8723	0.534288	1	0.23076923076923
6	map03420	Nucleotide excision repair	KEGG PATHWAY	6/1938	36/8723	0.842691	1	0.16666666666667
6	map00450	Selenocompound metabolism	KEGG PATHWAY	6/1938	39/8723	0.893496	1	0.15384615384615
5	map00603	Glycosphingolipid biosynthesis - globo and isoglobo series	KEGG PATHWAY	5/1938	12/8723	0.105561	1	0.41666666666667
5	map03410	Base excision repair	KEGG PATHWAY	5/1938	14/8723	0.181786	1	0.35714285714286
5	map00660	C5-Branched dibasic acid metabolism	KEGG PATHWAY	5/1938	22/8723	0.560005	1	0.22727272727273
5	map00670	One carbon pool by folate	KEGG PATHWAY	5/1938	35/8723	0.9154	1	0.14285714285714
5	map00340	Histidine metabolism	KEGG PATHWAY	5/1938	45/8723	0.982788	1	0.11111111111111
5	map00564	Glycerophospholipid metabolism	KEGG PATHWAY	5/1938	50/8723	0.992756	1	0.1
5	map00460	Cyanoamino acid metabolism	KEGG PATHWAY	5/1938	54/8723	0.996468	1	0.092592592592593
4	map00100	Steroid biosynthesis	KEGG PATHWAY	4/1938	21/8723	0.718528	0.960558	0.19047619047619
4	map00906	Carotenoid biosynthesis	KEGG PATHWAY	4/1938	22/8723	0.753755	0.986875	0.18181818181818
4	map00604	Glycosphingolipid biosynthesis - ganglio series	KEGG PATHWAY	4/1938	11/8723	0.213328	1	0.36363636363636
4	map00470	D-Amino acid metabolism	KEGG PATHWAY	4/1938	13/8723	0.323106	1	0.30769230769231
4	map00531	Glycosaminoglycan degradation	KEGG PATHWAY	4/1938	13/8723	0.323106	1	0.30769230769231
4	map04136	Autophagy - other	KEGG PATHWAY	4/1938	17/8723	0.542127	1	0.23529411764706
4	map00941	Flavonoid biosynthesis	KEGG PATHWAY	4/1938	19/8723	0.637277	1	0.21052631578947
4	map00650	Butanoate metabolism	KEGG PATHWAY	4/1938	33/8723	0.955	1	0.12121212121212
3	map03022	Basal transcription factors	KEGG PATHWAY	3/1938	11/8723	0.45593	1	0.27272727272727
3	map00524	Neomycin, kanamycin and gentamicin biosynthesis	KEGG PATHWAY	3/1938	11/8723	0.45593	1	0.27272727272727
3	map03430	Mismatch repair	KEGG PATHWAY	3/1938	13/8723	0.577555	1	0.23076923076923
3	map00966	Glucosinolate biosynthesis	KEGG PATHWAY	3/1938	13/8723	0.577555	1	0.23076923076923
3	map00740	Riboflavin metabolism	KEGG PATHWAY	3/1938	18/8723	0.797992	1	0.16666666666667
3	map03250	Viral life cycle - HIV-1	KEGG PATHWAY	3/1938	22/8723	0.896402	1	0.13636363636364
2	map00523	Polyketide sugar unit biosynthesis	KEGG PATHWAY	2/1938	3/8723	0.126114	1	0.66666666666667
2	map03450	Non-homologous end-joining	KEGG PATHWAY	2/1938	4/8723	0.215708	1	0.5
2	map04712	Circadian rhythm - plant	KEGG PATHWAY	2/1938	9/8723	0.627983	1	0.22222222222222
2	map00062	Fatty acid elongation	KEGG PATHWAY	2/1938	15/8723	0.878244	1	0.13333333333333
2	map00750	Vitamin B6 metabolism	KEGG PATHWAY	2/1938	20/8723	0.956056	1	0.1
2	map04130	SNARE interactions in vesicular transport	KEGG PATHWAY	2/1938	23/8723	0.976718	1	0.08695652173913
1	map00945	Stilbenoid, diarylheptanoid and gingerol biosynthesis	KEGG PATHWAY	1/1938	5/8723	0.715372	0.987524	0.2
1	map00908	Zeatin biosynthesis	KEGG PATHWAY	1/1938	5/8723	0.715372	0.987524	0.2
1	map00901	Indole alkaloid biosynthesis	KEGG PATHWAY	1/1938	2/8723	0.395002	1	0.5
1	map00909	Sesquiterpenoid and triterpenoid biosynthesis	KEGG PATHWAY	1/1938	3/8723	0.529446	1	0.33333333333333
1	map00944	Flavone and flavonol biosynthesis	KEGG PATHWAY	1/1938	3/8723	0.529446	1	0.33333333333333
1	map00965	Betalain biosynthesis	KEGG PATHWAY	1/1938	3/8723	0.529446	1	0.33333333333333
1	map00563	Glycosylphosphatidylinositol (GPI)-anchor biosynthesis	KEGG PATHWAY	1/1938	3/8723	0.529446	1	0.33333333333333
1	map00514	Other types of O-glycan biosynthesis	KEGG PATHWAY	1/1938	7/8723	0.827857	1	0.14285714285714
1	map03440	Homologous recombination	KEGG PATHWAY	1/1938	10/8723	0.919053	1	0.1
1	map04122	Sulfur relay system	KEGG PATHWAY	1/1938	12/8723	0.95106	1	0.083333333333333
1	map03020	RNA polymerase	KEGG PATHWAY	1/1938	19/8723	0.991598	1	0.052631578947368

## Sheet: NPS vs NPS-SiO2
Table S4 KEGG Enrichment Analysis Statistical Table
Protein Number	Pathway ID	KEGG Description	Database	Ratio_in_study	Ratio_in_pop	Pvalue	Adjusted Pvalue	Rich factor
118	map00195	Photosynthesis	KEGG PATHWAY	118/1664	310/8723	2.0E-15	1.87E-13	0.38064516129032
91	map00010	Glycolysis / Gluconeogenesis	KEGG PATHWAY	91/1664	388/8723	0.0162822864322	0.49661	0.23453608247423
90	map03010	Ribosome	KEGG PATHWAY	90/1664	484/8723	0.628111	1	0.18595041322314
89	map00710	Carbon fixation in photosynthetic organisms	KEGG PATHWAY	89/1664	344/8723	0.000973625482863	0.0395941029698	0.25872093023256
81	map00190	Oxidative phosphorylation	KEGG PATHWAY	81/1664	365/8723	0.0713453603693	1	0.22191780821918
80	map01240	Biosynthesis of cofactors	KEGG PATHWAY	80/1664	414/8723	0.468424	1	0.19323671497585
71	map00196	Photosynthesis - antenna proteins	KEGG PATHWAY	71/1664	199/8723	1.9040759E-8	1.161486296E-6	0.35678391959799
65	map04141	Protein processing in endoplasmic reticulum	KEGG PATHWAY	65/1664	341/8723	0.525465	1	0.19061583577713
56	map00630	Glyoxylate and dicarboxylate metabolism	KEGG PATHWAY	56/1664	271/8723	0.271873	1	0.20664206642066
51	map00620	Pyruvate metabolism	KEGG PATHWAY	51/1664	251/8723	0.330046	1	0.20318725099602
47	map00480	Glutathione metabolism	KEGG PATHWAY	47/1664	258/8723	0.664233	1	0.18217054263566
45	map00030	Pentose phosphate pathway	KEGG PATHWAY	45/1664	198/8723	0.110613	1	0.22727272727273
42	map00020	Citrate cycle (TCA cycle)	KEGG PATHWAY	42/1664	205/8723	0.328186	1	0.20487804878049
39	map03040	Spliceosome	KEGG PATHWAY	39/1664	228/8723	0.801891	1	0.17105263157895
38	map04146	Peroxisome	KEGG PATHWAY	38/1664	183/8723	0.306177	1	0.20765027322404
36	map00520	Amino sugar and nucleotide sugar metabolism	KEGG PATHWAY	36/1664	181/8723	0.419148	1	0.19889502762431
36	map00270	Cysteine and methionine metabolism	KEGG PATHWAY	36/1664	231/8723	0.929861	1	0.15584415584416
34	map00500	Starch and sucrose metabolism	KEGG PATHWAY	34/1664	202/8723	0.818383	1	0.16831683168317
32	map00051	Fructose and mannose metabolism	KEGG PATHWAY	32/1664	140/8723	0.149489	1	0.22857142857143
31	map04626	Plant-pathogen interaction	KEGG PATHWAY	31/1664	152/8723	0.37	1	0.20394736842105
31	map00230	Purine metabolism	KEGG PATHWAY	31/1664	161/8723	0.509095	1	0.19254658385093
30	map01250	Biosynthesis of nucleotide sugars	KEGG PATHWAY	30/1664	150/8723	0.418475	1	0.2
30	map00260	Glycine, serine and threonine metabolism	KEGG PATHWAY	30/1664	172/8723	0.738078	1	0.17441860465116
29	map00250	Alanine, aspartate and glutamate metabolism	KEGG PATHWAY	29/1664	142/8723	0.373192	1	0.20422535211268
29	map04145	Phagosome	KEGG PATHWAY	29/1664	153/8723	0.548551	1	0.18954248366013
26	map04016	MAPK signaling pathway - plant	KEGG PATHWAY	26/1664	118/8723	0.236603	1	0.22033898305085
25	map00640	Propanoate metabolism	KEGG PATHWAY	25/1664	102/8723	0.10294	1	0.24509803921569
25	map00860	Porphyrin metabolism	KEGG PATHWAY	25/1664	109/8723	0.180297	1	0.22935779816514
25	map04144	Endocytosis	KEGG PATHWAY	25/1664	187/8723	0.985306	1	0.13368983957219
24	map00053	Ascorbate and aldarate metabolism	KEGG PATHWAY	24/1664	130/8723	0.606845	1	0.18461538461538
24	map03018	RNA degradation	KEGG PATHWAY	24/1664	131/8723	0.623008	1	0.18320610687023
23	map00910	Nitrogen metabolism	KEGG PATHWAY	23/1664	91/8723	0.0871129929669	1	0.25274725274725
23	map03013	Nucleocytoplasmic transport	KEGG PATHWAY	23/1664	135/8723	0.76026	1	0.17037037037037
22	map00061	Fatty acid biosynthesis	KEGG PATHWAY	22/1664	78/8723	0.0319002	0.778365	0.28205128205128
22	map00280	Valine, leucine and isoleucine degradation	KEGG PATHWAY	22/1664	104/8723	0.330824	1	0.21153846153846
22	map00240	Pyrimidine metabolism	KEGG PATHWAY	22/1664	107/8723	0.384973	1	0.20560747663551
22	map01232	Nucleotide metabolism	KEGG PATHWAY	22/1664	114/8723	0.513937	1	0.19298245614035
21	map04814	Motor proteins	KEGG PATHWAY	21/1664	80/8723	0.0710028022084	1	0.2625
21	map00220	Arginine biosynthesis	KEGG PATHWAY	21/1664	105/8723	0.443422	1	0.2
20	map00071	Fatty acid degradation	KEGG PATHWAY	20/1664	89/8723	0.242434	1	0.2247191011236
19	map00380	Tryptophan metabolism	KEGG PATHWAY	19/1664	85/8723	0.25765	1	0.22352941176471
19	map00940	Phenylpropanoid biosynthesis	KEGG PATHWAY	19/1664	89/8723	0.331689	1	0.21348314606742
19	map03050	Proteasome	KEGG PATHWAY	19/1664	132/8723	0.936215	1	0.14393939393939
18	map00785	Lipoic acid metabolism	KEGG PATHWAY	18/1664	80/8723	0.255579	1	0.225
17	map00410	beta-Alanine metabolism	KEGG PATHWAY	17/1664	77/8723	0.291594	1	0.22077922077922
16	map00770	Pantothenate and CoA biosynthesis	KEGG PATHWAY	16/1664	65/8723	0.162307	1	0.24615384615385
14	map00290	Valine, leucine and isoleucine biosynthesis	KEGG PATHWAY	14/1664	54/8723	0.134336	1	0.25925925925926
14	map00310	Lysine degradation	KEGG PATHWAY	14/1664	56/8723	0.167165	1	0.25
14	map00920	Sulfur metabolism	KEGG PATHWAY	14/1664	63/8723	0.307878	1	0.22222222222222
13	map04070	Phosphatidylinositol signaling system	KEGG PATHWAY	13/1664	59/8723	0.329378	1	0.22033898305085
12	map00600	Sphingolipid metabolism	KEGG PATHWAY	12/1664	47/8723	0.171273	1	0.25531914893617
12	map00562	Inositol phosphate metabolism	KEGG PATHWAY	12/1664	67/8723	0.645101	1	0.17910447761194
12	map00052	Galactose metabolism	KEGG PATHWAY	12/1664	78/8723	0.835951	1	0.15384615384615
12	map00592	alpha-Linolenic acid metabolism	KEGG PATHWAY	12/1664	81/8723	0.871308	1	0.14814814814815
12	map00330	Arginine and proline metabolism	KEGG PATHWAY	12/1664	85/8723	0.908687	1	0.14117647058824
11	map03015	mRNA surveillance pathway	KEGG PATHWAY	11/1664	94/8723	0.98027	1	0.11702127659574
10	map03082	ATP-dependent chromatin remodeling	KEGG PATHWAY	10/1664	42/8723	0.270308	1	0.23809523809524
10	map00900	Terpenoid backbone biosynthesis	KEGG PATHWAY	10/1664	52/8723	0.544704	1	0.19230769230769
10	map02010	ABC transporters	KEGG PATHWAY	10/1664	54/8723	0.596555	1	0.18518518518519
10	map00561	Glycerolipid metabolism	KEGG PATHWAY	10/1664	63/8723	0.787812	1	0.15873015873016
9	map03008	Ribosome biogenesis in eukaryotes	KEGG PATHWAY	9/1664	48/8723	0.581266	1	0.1875
9	map00999	Biosynthesis of various plant secondary metabolites	KEGG PATHWAY	9/1664	57/8723	0.785273	1	0.15789473684211
9	map00040	Pentose and glucuronate interconversions	KEGG PATHWAY	9/1664	58/8723	0.802605	1	0.1551724137931
9	map04120	Ubiquitin mediated proteolysis	KEGG PATHWAY	9/1664	64/8723	0.885198	1	0.140625
8	map00790	Folate biosynthesis	KEGG PATHWAY	8/1664	26/8723	0.105889	1	0.30769230769231
8	map00513	Various types of N-glycan biosynthesis	KEGG PATHWAY	8/1664	30/8723	0.199503	1	0.26666666666667
8	map04075	Plant hormone signal transduction	KEGG PATHWAY	8/1664	34/8723	0.315983	1	0.23529411764706
8	map00670	One carbon pool by folate	KEGG PATHWAY	8/1664	35/8723	0.347133	1	0.22857142857143
8	map00590	Arachidonic acid metabolism	KEGG PATHWAY	8/1664	43/8723	0.592908	1	0.18604651162791
8	map00340	Histidine metabolism	KEGG PATHWAY	8/1664	45/8723	0.647441	1	0.17777777777778
8	map00360	Phenylalanine metabolism	KEGG PATHWAY	8/1664	59/8723	0.898509	1	0.13559322033898
8	map00350	Tyrosine metabolism	KEGG PATHWAY	8/1664	76/8723	0.985412	1	0.10526315789474
7	map00650	Butanoate metabolism	KEGG PATHWAY	7/1664	33/8723	0.445698	1	0.21212121212121
7	map00460	Cyanoamino acid metabolism	KEGG PATHWAY	7/1664	54/8723	0.912335	1	0.12962962962963
7	map03060	Protein export	KEGG PATHWAY	7/1664	60/8723	0.955863	1	0.11666666666667
7	map00400	Phenylalanine, tyrosine and tryptophan biosynthesis	KEGG PATHWAY	7/1664	60/8723	0.955863	1	0.11666666666667
6	map00660	C5-Branched dibasic acid metabolism	KEGG PATHWAY	6/1664	22/8723	0.23081	1	0.27272727272727
6	map00261	Monobactam biosynthesis	KEGG PATHWAY	6/1664	26/8723	0.375462	1	0.23076923076923
6	map00510	N-Glycan biosynthesis	KEGG PATHWAY	6/1664	31/8723	0.556499	1	0.19354838709677
6	map00450	Selenocompound metabolism	KEGG PATHWAY	6/1664	39/8723	0.781099	1	0.15384615384615
6	map00960	Tropane, piperidine and pyridine alkaloid biosynthesis	KEGG PATHWAY	6/1664	40/8723	0.801905	1	0.15
6	map00564	Glycerophospholipid metabolism	KEGG PATHWAY	6/1664	50/8723	0.93488	1	0.12
5	map00970	Aminoacyl-tRNA biosynthesis	KEGG PATHWAY	5/1664	81/8723	0.99978	0.99978	0.061728395061728
5	map00760	Nicotinate and nicotinamide metabolism	KEGG PATHWAY	5/1664	26/8723	0.570809	1	0.19230769230769
5	map00511	Other glycan degradation	KEGG PATHWAY	5/1664	28/8723	0.640867	1	0.17857142857143
5	map00730	Thiamine metabolism	KEGG PATHWAY	5/1664	33/8723	0.78206	1	0.15151515151515
5	map00300	Lysine biosynthesis	KEGG PATHWAY	5/1664	34/8723	0.804394	1	0.14705882352941
4	map04712	Circadian rhythm - plant	KEGG PATHWAY	4/1664	9/8723	0.0738255076256	1	0.44444444444444
4	map00604	Glycosphingolipid biosynthesis - ganglio series	KEGG PATHWAY	4/1664	11/8723	0.14115	1	0.36363636363636
4	map00531	Glycosaminoglycan degradation	KEGG PATHWAY	4/1664	13/8723	0.224702	1	0.30769230769231
4	map03083	Polycomb repressive complex	KEGG PATHWAY	4/1664	23/8723	0.664532	1	0.17391304347826
4	map00780	Biotin metabolism	KEGG PATHWAY	4/1664	24/8723	0.698589	1	0.16666666666667
4	map01040	Biosynthesis of unsaturated fatty acids	KEGG PATHWAY	4/1664	28/8723	0.80964	1	0.14285714285714
4	map03420	Nucleotide excision repair	KEGG PATHWAY	4/1664	36/8723	0.932674	1	0.11111111111111
4	map00950	Isoquinoline alkaloid biosynthesis	KEGG PATHWAY	4/1664	39/8723	0.955852	1	0.1025641025641
3	map03022	Basal transcription factors	KEGG PATHWAY	3/1664	11/8723	0.351915	1	0.27272727272727
3	map00603	Glycosphingolipid biosynthesis - globo and isoglobo series	KEGG PATHWAY	3/1664	12/8723	0.408775	1	0.25
3	map00966	Glucosinolate biosynthesis	KEGG PATHWAY	3/1664	13/8723	0.463997	1	0.23076923076923
3	map00740	Riboflavin metabolism	KEGG PATHWAY	3/1664	18/8723	0.695803	1	0.16666666666667
3	map00100	Steroid biosynthesis	KEGG PATHWAY	3/1664	21/8723	0.793504	1	0.14285714285714
3	map00591	Linoleic acid metabolism	KEGG PATHWAY	3/1664	31/8723	0.952002	1	0.096774193548387
3	map00130	Ubiquinone and other terpenoid-quinone biosynthesis	KEGG PATHWAY	3/1664	45/8723	0.995213	1	0.066666666666667
2	map00523	Polyketide sugar unit biosynthesis	KEGG PATHWAY	2/1664	3/8723	0.0952520682292	1	0.66666666666667
2	map00908	Zeatin biosynthesis	KEGG PATHWAY	2/1664	5/8723	0.243886	1	0.4
2	map03410	Base excision repair	KEGG PATHWAY	2/1664	14/8723	0.778122	1	0.14285714285714
2	map00062	Fatty acid elongation	KEGG PATHWAY	2/1664	15/8723	0.810651	1	0.13333333333333
2	map03030	DNA replication	KEGG PATHWAY	2/1664	16/8723	0.838852	1	0.125
2	map00941	Flavonoid biosynthesis	KEGG PATHWAY	2/1664	19/8723	0.902039	1	0.10526315789474
2	map00906	Carotenoid biosynthesis	KEGG PATHWAY	2/1664	22/8723	0.941456	1	0.090909090909091
2	map04130	SNARE interactions in vesicular transport	KEGG PATHWAY	2/1664	23/8723	0.950841	1	0.08695652173913
1	map00905	Brassinosteroid biosynthesis	KEGG PATHWAY	1/1664	2/8723	0.345148	1	0.5
1	map00909	Sesquiterpenoid and triterpenoid biosynthesis	KEGG PATHWAY	1/1664	3/8723	0.470097	1	0.33333333333333
1	map00944	Flavone and flavonol biosynthesis	KEGG PATHWAY	1/1664	3/8723	0.470097	1	0.33333333333333
1	map00073	Cutin, suberine and wax biosynthesis	KEGG PATHWAY	1/1664	6/8723	0.719271	1	0.16666666666667
1	map00514	Other types of O-glycan biosynthesis	KEGG PATHWAY	1/1664	7/8723	0.77286	1	0.14285714285714
1	map00430	Taurine and hypotaurine metabolism	KEGG PATHWAY	1/1664	8/8723	0.816224	1	0.125
1	map03440	Homologous recombination	KEGG PATHWAY	1/1664	10/8723	0.879706	1	0.1
1	map00524	Neomycin, kanamycin and gentamicin biosynthesis	KEGG PATHWAY	1/1664	11/8723	0.90268	1	0.090909090909091
1	map03430	Mismatch repair	KEGG PATHWAY	1/1664	13/8723	0.936307	1	0.076923076923077
1	map00470	D-Amino acid metabolism	KEGG PATHWAY	1/1664	13/8723	0.936307	1	0.076923076923077
1	map03020	RNA polymerase	KEGG PATHWAY	1/1664	19/8723	0.982157	1	0.052631578947368
1	map03250	Viral life cycle - HIV-1	KEGG PATHWAY	1/1664	22/8723	0.99056	1	0.045454545454545
