# Supplementary material for: Ultrastructural and Proteomic Analyses Revealed the Mechanism by Which Foliar Spraying of Se Nanoparticles Alleviated the Toxicity of Microplastics in Pistia stratiotes L
Source: Toxics. 2025 Oct 30;13(11):938. doi: 10.3390/toxics13110938 (PMC12656514; doi:10.3390/toxics13110938)
Supplement: Supplementary file 1 [file toxics-13-00938-s001.zip › Table S5-Overview Table of Protein Function Annotation.xlsx]

## Sheet: Sheet1
Table S5 Overview Table of Protein Function Annotation
Accession_id	Description	KO_id	KO_name	Pathway_definition	Subcellular Loc	Class
TRINITY_DN76478_c0_g1_i1	TRINITY_DN76478_c0_g1_i1	K01792	E5.1.3.15	Glycolysis / Gluconeogenesis	chloroplast	up
TRINITY_DN23568_c1_g1_i5	TRINITY_DN23568_c1_g1_i5	K01792	E5.1.3.15	Glycolysis / Gluconeogenesis	chloroplast	up
TRINITY_DN26654_c0_g1_i1	TRINITY_DN26654_c0_g1_i1	K00895	pfp, PFP	Glycolysis / Gluconeogenesis;Pentose phosphate pathway;Fructose and mannose metabolism	cytoplasmic	up
TRINITY_DN44136_c0_g1_i1	TRINITY_DN44136_c0_g1_i1	K03841	FBP, fbp	Glycolysis / Gluconeogenesis;Pentose phosphate pathway;Fructose and mannose metabolism;Carbon fixation in photosynthetic organisms	chloroplast	up
TRINITY_DN107596_c0_g1_i1	TRINITY_DN107596_c0_g1_i1	K01623	ALDO	Glycolysis / Gluconeogenesis;Pentose phosphate pathway;Fructose and mannose metabolism;Carbon fixation in photosynthetic organisms	cytoplasmic	up
TRINITY_DN6904_c0_g1_i3	TRINITY_DN6904_c0_g1_i3	K01623	ALDO	Glycolysis / Gluconeogenesis;Pentose phosphate pathway;Fructose and mannose metabolism;Carbon fixation in photosynthetic organisms	cytoplasmic	up
TRINITY_DN323438_c0_g1_i1	TRINITY_DN323438_c0_g1_i1	K01623	ALDO	Glycolysis / Gluconeogenesis;Pentose phosphate pathway;Fructose and mannose metabolism;Carbon fixation in photosynthetic organisms	mitochondrial	up
TRINITY_DN1948_c0_g5_i1	TRINITY_DN1948_c0_g5_i1	K01623	ALDO	Glycolysis / Gluconeogenesis;Pentose phosphate pathway;Fructose and mannose metabolism;Carbon fixation in photosynthetic organisms	chloroplast	up
TRINITY_DN54031_c1_g1_i5	TRINITY_DN54031_c1_g1_i5	K01623	ALDO	Glycolysis / Gluconeogenesis;Pentose phosphate pathway;Fructose and mannose metabolism;Carbon fixation in photosynthetic organisms	chloroplast	up
TRINITY_DN15502_c0_g1_i1	TRINITY_DN15502_c0_g1_i1	K01623	ALDO	Glycolysis / Gluconeogenesis;Pentose phosphate pathway;Fructose and mannose metabolism;Carbon fixation in photosynthetic organisms	cytoplasmic	up
TRINITY_DN13346_c0_g2_i2	TRINITY_DN13346_c0_g2_i2	K01623	ALDO	Glycolysis / Gluconeogenesis;Pentose phosphate pathway;Fructose and mannose metabolism;Carbon fixation in photosynthetic organisms	cytoplasmic	up
TRINITY_DN363972_c0_g1_i1	TRINITY_DN363972_c0_g1_i1	K01623	ALDO	Glycolysis / Gluconeogenesis;Pentose phosphate pathway;Fructose and mannose metabolism;Carbon fixation in photosynthetic organisms	cytoplasmic	up
TRINITY_DN289317_c0_g1_i1	TRINITY_DN289317_c0_g1_i1	K01623	ALDO	Glycolysis / Gluconeogenesis;Pentose phosphate pathway;Fructose and mannose metabolism;Carbon fixation in photosynthetic organisms	mitochondrial	up
TRINITY_DN14139_c0_g1_i3	TRINITY_DN14139_c0_g1_i3	K01623	ALDO	Glycolysis / Gluconeogenesis;Pentose phosphate pathway;Fructose and mannose metabolism;Carbon fixation in photosynthetic organisms	cytoplasmic	up
TRINITY_DN1948_c0_g4_i3	TRINITY_DN1948_c0_g4_i3	K01623	ALDO	Glycolysis / Gluconeogenesis;Pentose phosphate pathway;Fructose and mannose metabolism;Carbon fixation in photosynthetic organisms	cytoplasmic	up
TRINITY_DN107596_c0_g1_i2	TRINITY_DN107596_c0_g1_i2	K01623	ALDO	Glycolysis / Gluconeogenesis;Pentose phosphate pathway;Fructose and mannose metabolism;Carbon fixation in photosynthetic organisms	cytoplasmic	up
TRINITY_DN5884_c0_g2_i1	TRINITY_DN5884_c0_g2_i1	K01623	ALDO	Glycolysis / Gluconeogenesis;Pentose phosphate pathway;Fructose and mannose metabolism;Carbon fixation in photosynthetic organisms	chloroplast	up
TRINITY_DN21709_c0_g1_i4	TRINITY_DN21709_c0_g1_i4	K01623	ALDO	Glycolysis / Gluconeogenesis;Pentose phosphate pathway;Fructose and mannose metabolism;Carbon fixation in photosynthetic organisms	chloroplast	up
TRINITY_DN24838_c4_g1_i1	TRINITY_DN24838_c4_g1_i1	K01623	ALDO	Glycolysis / Gluconeogenesis;Pentose phosphate pathway;Fructose and mannose metabolism;Carbon fixation in photosynthetic organisms	cytoplasmic	up
TRINITY_DN6904_c0_g1_i2	TRINITY_DN6904_c0_g1_i2	K01623	ALDO	Glycolysis / Gluconeogenesis;Pentose phosphate pathway;Fructose and mannose metabolism;Carbon fixation in photosynthetic organisms	cytoplasmic	up
TRINITY_DN109255_c0_g1_i1	TRINITY_DN109255_c0_g1_i1	K01623	ALDO	Glycolysis / Gluconeogenesis;Pentose phosphate pathway;Fructose and mannose metabolism;Carbon fixation in photosynthetic organisms	cytoplasmic	up
TRINITY_DN13697_c0_g1_i8	TRINITY_DN13697_c0_g1_i8	K01623	ALDO	Glycolysis / Gluconeogenesis;Pentose phosphate pathway;Fructose and mannose metabolism;Carbon fixation in photosynthetic organisms	chloroplast	up
TRINITY_DN1948_c0_g4_i1	TRINITY_DN1948_c0_g4_i1	K01623	ALDO	Glycolysis / Gluconeogenesis;Pentose phosphate pathway;Fructose and mannose metabolism;Carbon fixation in photosynthetic organisms	cytoplasmic	up
TRINITY_DN14139_c0_g1_i7	TRINITY_DN14139_c0_g1_i7	K01623	ALDO	Glycolysis / Gluconeogenesis;Pentose phosphate pathway;Fructose and mannose metabolism;Carbon fixation in photosynthetic organisms	cytoplasmic	up
TRINITY_DN5884_c2_g1_i1	TRINITY_DN5884_c2_g1_i1	K01623	ALDO	Glycolysis / Gluconeogenesis;Pentose phosphate pathway;Fructose and mannose metabolism;Carbon fixation in photosynthetic organisms	chloroplast	up
TRINITY_DN54031_c0_g1_i2	TRINITY_DN54031_c0_g1_i2	K01623	ALDO	Glycolysis / Gluconeogenesis;Pentose phosphate pathway;Fructose and mannose metabolism;Carbon fixation in photosynthetic organisms	chloroplast	up
TRINITY_DN37449_c0_g1_i1	TRINITY_DN37449_c0_g1_i1	K01623	ALDO	Glycolysis / Gluconeogenesis;Pentose phosphate pathway;Fructose and mannose metabolism;Carbon fixation in photosynthetic organisms	cytoplasmic	up
TRINITY_DN196006_c0_g2_i1	TRINITY_DN196006_c0_g2_i1	K01623	ALDO	Glycolysis / Gluconeogenesis;Pentose phosphate pathway;Fructose and mannose metabolism;Carbon fixation in photosynthetic organisms	chloroplast	up
TRINITY_DN9692_c0_g1_i4	TRINITY_DN9692_c0_g1_i4	K01803	TPI, tpiA	Glycolysis / Gluconeogenesis;Fructose and mannose metabolism;Carbon fixation in photosynthetic organisms;Inositol phosphate metabolism	chloroplast	up
TRINITY_DN13637_c0_g1_i1	TRINITY_DN13637_c0_g1_i1	K01785	galM, GALM	Glycolysis / Gluconeogenesis;Galactose metabolism	cytoplasmic	up
TRINITY_DN3489_c0_g1_i4	TRINITY_DN3489_c0_g1_i4	K00121	frmA, ADH5, adhC	Glycolysis / Gluconeogenesis;Fatty acid degradation;Tyrosine metabolism;Pyruvate metabolism	chloroplast	up
TRINITY_DN54091_c0_g1_i1	TRINITY_DN54091_c0_g1_i1	K15633	gpmI	Glycolysis / Gluconeogenesis;Glycine, serine and threonine metabolism	cytoplasmic	up
TRINITY_DN147281_c0_g1_i1	TRINITY_DN147281_c0_g1_i1	K15633	gpmI	Glycolysis / Gluconeogenesis;Glycine, serine and threonine metabolism	cytoplasmic	up
TRINITY_DN150550_c0_g2_i1	TRINITY_DN150550_c0_g2_i1	K01834	PGAM, gpmA	Glycolysis / Gluconeogenesis;Glycine, serine and threonine metabolism	cytoplasmic	up
TRINITY_DN29339_c1_g2_i1	TRINITY_DN29339_c1_g2_i1	K15633	gpmI	Glycolysis / Gluconeogenesis;Glycine, serine and threonine metabolism	cytoplasmic	up
TRINITY_DN249211_c0_g2_i1	TRINITY_DN249211_c0_g2_i1	K00873	PK, pyk	Glycolysis / Gluconeogenesis;Pyruvate metabolism	cytoplasmic	up
TRINITY_DN230581_c0_g1_i1	TRINITY_DN230581_c0_g1_i1	K00873	PK, pyk	Glycolysis / Gluconeogenesis;Pyruvate metabolism	cytoplasmic	up
TRINITY_DN31362_c0_g1_i2	TRINITY_DN31362_c0_g1_i2	K01006	ppdK	Glycolysis / Gluconeogenesis;Pyruvate metabolism;Carbon fixation in photosynthetic organisms	cytoplasmic	up
TRINITY_DN57703_c0_g2_i2	TRINITY_DN57703_c0_g2_i2	K01006	ppdK	Glycolysis / Gluconeogenesis;Pyruvate metabolism;Carbon fixation in photosynthetic organisms	cytoplasmic	up
TRINITY_DN27441_c0_g1_i1	TRINITY_DN27441_c0_g1_i1	K01006	ppdK	Glycolysis / Gluconeogenesis;Pyruvate metabolism;Carbon fixation in photosynthetic organisms	cytoplasmic	up
TRINITY_DN66307_c0_g4_i1	TRINITY_DN66307_c0_g4_i1	K00927	PGK, pgk	Glycolysis / Gluconeogenesis;Carbon fixation in photosynthetic organisms	chloroplast	up
TRINITY_DN11903_c0_g1_i3	TRINITY_DN11903_c0_g1_i3	K00927	PGK, pgk	Glycolysis / Gluconeogenesis;Carbon fixation in photosynthetic organisms	chloroplast	up
TRINITY_DN41313_c1_g1_i1	TRINITY_DN41313_c1_g1_i1	K00927	PGK, pgk	Glycolysis / Gluconeogenesis;Carbon fixation in photosynthetic organisms	chloroplast	up
TRINITY_DN128364_c0_g1_i1	TRINITY_DN128364_c0_g1_i1	K00927	PGK, pgk	Glycolysis / Gluconeogenesis;Carbon fixation in photosynthetic organisms	chloroplast	up
TRINITY_DN9399_c0_g2_i1	TRINITY_DN9399_c0_g2_i1	K00927	PGK, pgk	Glycolysis / Gluconeogenesis;Carbon fixation in photosynthetic organisms	chloroplast	up
TRINITY_DN140162_c0_g1_i2	TRINITY_DN140162_c0_g1_i2	K00134	GAPDH, gapA	Glycolysis / Gluconeogenesis;Carbon fixation in photosynthetic organisms	cytoplasmic	up
TRINITY_DN9399_c1_g2_i1	TRINITY_DN9399_c1_g2_i1	K00927	PGK, pgk	Glycolysis / Gluconeogenesis;Carbon fixation in photosynthetic organisms	chloroplast	up
TRINITY_DN5673_c0_g1_i1	TRINITY_DN5673_c0_g1_i1	K00134	GAPDH, gapA	Glycolysis / Gluconeogenesis;Carbon fixation in photosynthetic organisms	chloroplast	up
TRINITY_DN69287_c0_g1_i1	TRINITY_DN69287_c0_g1_i1	K00927	PGK, pgk	Glycolysis / Gluconeogenesis;Carbon fixation in photosynthetic organisms	chloroplast	up
TRINITY_DN140162_c0_g1_i1	TRINITY_DN140162_c0_g1_i1	K00134	GAPDH, gapA	Glycolysis / Gluconeogenesis;Carbon fixation in photosynthetic organisms	cytoplasmic	up
TRINITY_DN18749_c0_g1_i1	TRINITY_DN18749_c0_g1_i1	K00030	IDH3	Citrate cycl	chloroplast	up
TRINITY_DN1365_c0_g1_i2	TRINITY_DN1365_c0_g1_i2	K00030	IDH3	Citrate cycl	chloroplast	up
TRINITY_DN245801_c0_g3_i1	TRINITY_DN245801_c0_g3_i1	K00162	PDHB, pdhB	Citrate cycl;Glycolysis / Gluconeogenesis;Lipoic acid metabolism;Pyruvate metabolism	chloroplast	up
TRINITY_DN47091_c0_g5_i1	TRINITY_DN47091_c0_g5_i1	K00162	PDHB, pdhB	Citrate cycl;Glycolysis / Gluconeogenesis;Lipoic acid metabolism;Pyruvate metabolism	chloroplast	up
TRINITY_DN47091_c0_g4_i1	TRINITY_DN47091_c0_g4_i1	K00162	PDHB, pdhB	Citrate cycl;Glycolysis / Gluconeogenesis;Lipoic acid metabolism;Pyruvate metabolism	chloroplast	up
TRINITY_DN54710_c1_g1_i5	TRINITY_DN54710_c1_g1_i5	K00627	DLAT, aceF, pdhC	Citrate cycl;Glycolysis / Gluconeogenesis;Lipoic acid metabolism;Pyruvate metabolism	cytoplasmic	up
TRINITY_DN2586_c0_g1_i2	TRINITY_DN2586_c0_g1_i2	K00627	DLAT, aceF, pdhC	Citrate cycl;Glycolysis / Gluconeogenesis;Lipoic acid metabolism;Pyruvate metabolism	chloroplast	up
TRINITY_DN34578_c0_g1_i1	TRINITY_DN34578_c0_g1_i1	K00161	PDHA, pdhA	Citrate cycl;Glycolysis / Gluconeogenesis;Lipoic acid metabolism;Pyruvate metabolism	chloroplast	up
TRINITY_DN320766_c0_g1_i1	TRINITY_DN320766_c0_g1_i1	K00161	PDHA, pdhA	Citrate cycl;Glycolysis / Gluconeogenesis;Lipoic acid metabolism;Pyruvate metabolism	chloroplast	up
TRINITY_DN6627_c1_g1_i1	TRINITY_DN6627_c1_g1_i1	K00161	PDHA, pdhA	Citrate cycl;Glycolysis / Gluconeogenesis;Lipoic acid metabolism;Pyruvate metabolism	cytoplasmic	up
TRINITY_DN112253_c0_g1_i1	TRINITY_DN112253_c0_g1_i1	K00161	PDHA, pdhA	Citrate cycl;Glycolysis / Gluconeogenesis;Lipoic acid metabolism;Pyruvate metabolism	mitochondrial	up
TRINITY_DN89128_c0_g1_i3	TRINITY_DN89128_c0_g1_i3	K00161	PDHA, pdhA	Citrate cycl;Glycolysis / Gluconeogenesis;Lipoic acid metabolism;Pyruvate metabolism	mitochondrial	up
TRINITY_DN29057_c0_g1_i2	TRINITY_DN29057_c0_g1_i2	K00237	SDHD, SDH4	Citrate cycl;Oxidative phosphorylation	cytoplasmic	up
TRINITY_DN20559_c0_g2_i1	TRINITY_DN20559_c0_g2_i1	K00234	SDHA, SDH1	Citrate cycl;Oxidative phosphorylation	chloroplast	up
TRINITY_DN48025_c0_g2_i1	TRINITY_DN48025_c0_g2_i1	K00235	SDHB, SDH2	Citrate cycl;Oxidative phosphorylation	chloroplast	up
TRINITY_DN71745_c1_g2_i1	TRINITY_DN71745_c1_g2_i1	K00235	SDHB, SDH2	Citrate cycl;Oxidative phosphorylation	chloroplast	up
TRINITY_DN16622_c0_g1_i1	TRINITY_DN16622_c0_g1_i1	K00658	DLST, sucB	Citrate cycl;Lysine degradation;Lipoic acid metabolism;Tryptophan metabolism	chloroplast	up
TRINITY_DN1411_c1_g1_i1	TRINITY_DN1411_c1_g1_i1	K01647	CS, gltA	Citrate cycl;Glyoxylate and dicarboxylate metabolism	chloroplast	up
TRINITY_DN152986_c0_g2_i1	TRINITY_DN152986_c0_g2_i1	K01681	ACO, acnA	Citrate cycl;Glyoxylate and dicarboxylate metabolism	cytoplasmic	up
TRINITY_DN25327_c0_g4_i1	TRINITY_DN25327_c0_g4_i1	K01681	ACO, acnA	Citrate cycl;Glyoxylate and dicarboxylate metabolism	chloroplast	up
TRINITY_DN168914_c0_g3_i1	TRINITY_DN168914_c0_g3_i1	K00026	MDH2	Citrate cycl;Glyoxylate and dicarboxylate metabolism;Pyruvate metabolism;Carbon fixation in photosynthetic organisms;Cysteine and methionine metabolism	chloroplast	up
TRINITY_DN13805_c0_g2_i1	TRINITY_DN13805_c0_g2_i1	K00026	MDH2	Citrate cycl;Glyoxylate and dicarboxylate metabolism;Pyruvate metabolism;Carbon fixation in photosynthetic organisms;Cysteine and methionine metabolism	extracellular	up
TRINITY_DN47946_c0_g3_i1	TRINITY_DN47946_c0_g3_i1	K00026	MDH2	Citrate cycl;Glyoxylate and dicarboxylate metabolism;Pyruvate metabolism;Carbon fixation in photosynthetic organisms;Cysteine and methionine metabolism	cytoplasmic	up
TRINITY_DN74604_c0_g1_i1	TRINITY_DN74604_c0_g1_i1	K00026	MDH2	Citrate cycl;Glyoxylate and dicarboxylate metabolism;Pyruvate metabolism;Carbon fixation in photosynthetic organisms;Cysteine and methionine metabolism	chloroplast	up
TRINITY_DN221498_c0_g1_i1	TRINITY_DN221498_c0_g1_i1	K00026	MDH2	Citrate cycl;Glyoxylate and dicarboxylate metabolism;Pyruvate metabolism;Carbon fixation in photosynthetic organisms;Cysteine and methionine metabolism	chloroplast	up
TRINITY_DN22550_c0_g1_i2	TRINITY_DN22550_c0_g1_i2	K00026	MDH2	Citrate cycl;Glyoxylate and dicarboxylate metabolism;Pyruvate metabolism;Carbon fixation in photosynthetic organisms;Cysteine and methionine metabolism	chloroplast	up
TRINITY_DN147048_c0_g2_i1	TRINITY_DN147048_c0_g2_i1	K00026	MDH2	Citrate cycl;Glyoxylate and dicarboxylate metabolism;Pyruvate metabolism;Carbon fixation in photosynthetic organisms;Cysteine and methionine metabolism	chloroplast	up
TRINITY_DN18477_c1_g4_i1	TRINITY_DN18477_c1_g4_i1	K00026	MDH2	Citrate cycl;Glyoxylate and dicarboxylate metabolism;Pyruvate metabolism;Carbon fixation in photosynthetic organisms;Cysteine and methionine metabolism	chloroplast	up
TRINITY_DN124882_c0_g1_i1	TRINITY_DN124882_c0_g1_i1	K00026	MDH2	Citrate cycl;Glyoxylate and dicarboxylate metabolism;Pyruvate metabolism;Carbon fixation in photosynthetic organisms;Cysteine and methionine metabolism	chloroplast	up
TRINITY_DN22550_c1_g1_i1	TRINITY_DN22550_c1_g1_i1	K00026	MDH2	Citrate cycl;Glyoxylate and dicarboxylate metabolism;Pyruvate metabolism;Carbon fixation in photosynthetic organisms;Cysteine and methionine metabolism	mitochondrial	up
TRINITY_DN61005_c0_g1_i2	TRINITY_DN61005_c0_g1_i2	K00026	MDH2	Citrate cycl;Glyoxylate and dicarboxylate metabolism;Pyruvate metabolism;Carbon fixation in photosynthetic organisms;Cysteine and methionine metabolism	chloroplast	up
TRINITY_DN148890_c0_g2_i1	TRINITY_DN148890_c0_g2_i1	K01899	LSC1	Citrate cycl;Propanoate metabolism	chloroplast	up
TRINITY_DN110705_c0_g1_i3	TRINITY_DN110705_c0_g1_i3	K00164	OGDH, sucA	Citrate cycl;Lipoic acid metabolism	chloroplast	up
TRINITY_DN55083_c0_g2_i1	TRINITY_DN55083_c0_g2_i1	K00164	OGDH, sucA	Citrate cycl;Lipoic acid metabolism	chloroplast	up
TRINITY_DN397371_c0_g1_i1	TRINITY_DN397371_c0_g1_i1	K00031	IDH1, IDH2, icd	Citrate cycl;Peroxisome;Glutathione metabolism	cytoplasmic	up
TRINITY_DN41159_c0_g2_i1	TRINITY_DN41159_c0_g2_i1	K00031	IDH1, IDH2, icd	Citrate cycl;Peroxisome;Glutathione metabolism	chloroplast	up
TRINITY_DN319731_c0_g1_i1	TRINITY_DN319731_c0_g1_i1	K00031	IDH1, IDH2, icd	Citrate cycl;Peroxisome;Glutathione metabolism	chloroplast	up
TRINITY_DN44308_c1_g1_i2	TRINITY_DN44308_c1_g1_i2	K00031	IDH1, IDH2, icd	Citrate cycl;Peroxisome;Glutathione metabolism	cytoplasmic	up
TRINITY_DN160780_c0_g1_i1	TRINITY_DN160780_c0_g1_i1	K00031	IDH1, IDH2, icd	Citrate cycl;Peroxisome;Glutathione metabolism	mitochondrial	up
TRINITY_DN42341_c0_g1_i1	TRINITY_DN42341_c0_g1_i1	K00031	IDH1, IDH2, icd	Citrate cycl;Peroxisome;Glutathione metabolism	chloroplast	up
TRINITY_DN180801_c0_g3_i3	TRINITY_DN180801_c0_g3_i3	K00031	IDH1, IDH2, icd	Citrate cycl;Peroxisome;Glutathione metabolism	chloroplast	up
TRINITY_DN58657_c0_g2_i1	TRINITY_DN58657_c0_g2_i1	K00616	TALDO1, talB, talA	Pentose phosphate pathway	chloroplast	up
TRINITY_DN17899_c0_g1_i1	TRINITY_DN17899_c0_g1_i1	K00616	TALDO1, talB, talA	Pentose phosphate pathway	chloroplast	up
TRINITY_DN35347_c1_g1_i1	TRINITY_DN35347_c1_g1_i1	K00616	TALDO1, talB, talA	Pentose phosphate pathway	cytoplasmic	up
TRINITY_DN28315_c0_g1_i2	TRINITY_DN28315_c0_g1_i2	K00616	TALDO1, talB, talA	Pentose phosphate pathway	chloroplast	up
TRINITY_DN346961_c0_g1_i1	TRINITY_DN346961_c0_g1_i1	K00616	TALDO1, talB, talA	Pentose phosphate pathway	cytoplasmic	up
TRINITY_DN208347_c0_g2_i1	TRINITY_DN208347_c0_g2_i1	K01057	PGLS, pgl, devB	Pentose phosphate pathway	chloroplast	up
TRINITY_DN24618_c0_g4_i1	TRINITY_DN24618_c0_g4_i1	K00616	TALDO1, talB, talA	Pentose phosphate pathway	chloroplast	up
TRINITY_DN16698_c0_g1_i4	TRINITY_DN16698_c0_g1_i4	K01057	PGLS, pgl, devB	Pentose phosphate pathway	chloroplast	up
TRINITY_DN10751_c0_g1_i12	TRINITY_DN10751_c0_g1_i12	K00615	E2.2.1.1, tktA, tktB	Pentose phosphate pathway;Carbon fixation in photosynthetic organisms	chloroplast	up
TRINITY_DN23322_c0_g1_i2	TRINITY_DN23322_c0_g1_i2	K01807	rpiA	Pentose phosphate pathway;Carbon fixation in photosynthetic organisms	chloroplast	up
TRINITY_DN10751_c0_g1_i3	TRINITY_DN10751_c0_g1_i3	K00615	E2.2.1.1, tktA, tktB	Pentose phosphate pathway;Carbon fixation in photosynthetic organisms	chloroplast	up
TRINITY_DN108868_c0_g1_i1	TRINITY_DN108868_c0_g1_i1	K01807	rpiA	Pentose phosphate pathway;Carbon fixation in photosynthetic organisms	mitochondrial	up
TRINITY_DN67900_c0_g1_i1	TRINITY_DN67900_c0_g1_i1	K00615	E2.2.1.1, tktA, tktB	Pentose phosphate pathway;Carbon fixation in photosynthetic organisms	chloroplast	up
TRINITY_DN358432_c0_g1_i1	TRINITY_DN358432_c0_g1_i1	K01807	rpiA	Pentose phosphate pathway;Carbon fixation in photosynthetic organisms	mitochondrial	up
TRINITY_DN33326_c0_g1_i1	TRINITY_DN33326_c0_g1_i1	K00615	E2.2.1.1, tktA, tktB	Pentose phosphate pathway;Carbon fixation in photosynthetic organisms	chloroplast	up
TRINITY_DN33326_c0_g2_i6	TRINITY_DN33326_c0_g2_i6	K00615	E2.2.1.1, tktA, tktB	Pentose phosphate pathway;Carbon fixation in photosynthetic organisms	mitochondrial	up
TRINITY_DN48144_c0_g1_i1	TRINITY_DN48144_c0_g1_i1	K01807	rpiA	Pentose phosphate pathway;Carbon fixation in photosynthetic organisms	chloroplast	up
TRINITY_DN340867_c0_g1_i1	TRINITY_DN340867_c0_g1_i1	K22539	PLY	Pentose and glucuronate interconversions	extracellular	up
TRINITY_DN6334_c0_g1_i4	TRINITY_DN6334_c0_g1_i4	K01184	E3.2.1.15	Pentose and glucuronate interconversions	extracellular	up
TRINITY_DN11063_c0_g1_i3	TRINITY_DN11063_c0_g1_i3	K01783	rpe, RPE	Pentose and glucuronate interconversions;Pentose phosphate pathway;Carbon fixation in photosynthetic organisms	chloroplast	up
TRINITY_DN829_c0_g1_i2	TRINITY_DN829_c0_g1_i2	K01783	rpe, RPE	Pentose and glucuronate interconversions;Pentose phosphate pathway;Carbon fixation in photosynthetic organisms	chloroplast	up
TRINITY_DN20318_c0_g2_i4	TRINITY_DN20318_c0_g2_i4	K01783	rpe, RPE	Pentose and glucuronate interconversions;Pentose phosphate pathway;Carbon fixation in photosynthetic organisms	mitochondrial	up
TRINITY_DN256480_c0_g1_i1	TRINITY_DN256480_c0_g1_i1	K01805	xylA	Pentose and glucuronate interconversions;Fructose and mannose metabolism	Golgi apparatus	up
TRINITY_DN12327_c0_g1_i1	TRINITY_DN12327_c0_g1_i1	K19355	MAN	Fructose and mannose metabolism	vacuolar	up
TRINITY_DN124380_c0_g1_i1	TRINITY_DN124380_c0_g1_i1	K04618	GAOA	Galactose metabolism	cytoplasmic	up
TRINITY_DN67246_c0_g1_i2	TRINITY_DN67246_c0_g1_i2	K04618	GAOA	Galactose metabolism	cytoplasmic	up
TRINITY_DN230712_c0_g1_i1	TRINITY_DN230712_c0_g1_i1	K04618	GAOA	Galactose metabolism	extracellular	up
TRINITY_DN342116_c0_g1_i1	TRINITY_DN342116_c0_g1_i1	K13875	araC	Ascorbate and aldarate metabolism	chloroplast	up
TRINITY_DN70972_c0_g3_i1	TRINITY_DN70972_c0_g3_i1	K08232	E1.6.5.4	Ascorbate and aldarate metabolism	cytoplasmic	up
TRINITY_DN45435_c0_g1_i4	TRINITY_DN45435_c0_g1_i4	K08232	E1.6.5.4	Ascorbate and aldarate metabolism	peroxisomal	up
TRINITY_DN30788_c1_g1_i4	TRINITY_DN30788_c1_g1_i4	K00423	E1.10.3.3	Ascorbate and aldarate metabolism	vacuolar	up
TRINITY_DN3183_c0_g1_i7	TRINITY_DN3183_c0_g1_i7	K00103	GULO	Ascorbate and aldarate metabolism;Biosynthesis of cofactors	plasma membrane	up
TRINITY_DN62067_c0_g1_i2	TRINITY_DN62067_c0_g1_i2	K00645	fabD, MCAT, MCT1	Fatty acid biosynthesis	chloroplast	up
TRINITY_DN201202_c0_g1_i1	TRINITY_DN201202_c0_g1_i1	K03921	FAB2, SSI2, desA1	Fatty acid biosynthesis;Biosynthesis of unsaturated fatty acids	mitochondrial	up
TRINITY_DN29255_c0_g1_i4	TRINITY_DN29255_c0_g1_i4	K01074	PPT	Fatty acid elongation	Golgi apparatus	up
TRINITY_DN37239_c0_g1_i7	TRINITY_DN37239_c0_g1_i7	K15403	ACE, HTH	Cutin, suberine and wax biosynthesis	peroxisomal	up
TRINITY_DN69383_c0_g1_i1	TRINITY_DN69383_c0_g1_i1	K08242	E2.1.1.143	Steroid biosynthesis	chloroplast	up
TRINITY_DN357808_c0_g1_i1	TRINITY_DN357808_c0_g1_i1	K05917	CYP51	Steroid biosynthesis	ER	up
TRINITY_DN22379_c1_g2_i1	TRINITY_DN22379_c1_g2_i1	K09828	DHCR24, DWF1	Steroid biosynthesis	plasma membrane	up
TRINITY_DN31248_c0_g1_i2	TRINITY_DN31248_c0_g1_i2	K08242	E2.1.1.143	Steroid biosynthesis	chloroplast	up
TRINITY_DN22651_c0_g1_i1	TRINITY_DN22651_c0_g1_i1	K00457	HPD, hppD	Ubiquinone and other terpenoid-quinone biosynthesis;Phenylalanine metabolism;Tyrosine metabolism;Biosynthesis of cofactors	cytoplasmic	up
TRINITY_DN12165_c0_g1_i2	TRINITY_DN12165_c0_g1_i2	K01904	4CL	Ubiquinone and other terpenoid-quinone biosynthesis;Phenylpropanoid biosynthesis	cytoplasmic	up
TRINITY_DN31604_c0_g1_i1	TRINITY_DN31604_c0_g1_i1	K03809	wrbA	Ubiquinone and other terpenoid-quinone biosynthesis;Biosynthesis of cofactors	peroxisomal	up
TRINITY_DN10975_c0_g2_i3	TRINITY_DN10975_c0_g2_i3	K03809	wrbA	Ubiquinone and other terpenoid-quinone biosynthesis;Biosynthesis of cofactors	cytoplasmic	up
TRINITY_DN30047_c0_g1_i2	TRINITY_DN30047_c0_g1_i2	K01507	ppa	Oxidative phosphorylation	chloroplast	up
TRINITY_DN30170_c0_g2_i1	TRINITY_DN30170_c0_g2_i1	K02133	ATPeF1B, ATP5B, ATP2	Oxidative phosphorylation	chloroplast	up
TRINITY_DN61707_c0_g2_i2	TRINITY_DN61707_c0_g2_i2	K03953	NDUFA9	Oxidative phosphorylation	cytoplasmic	up
TRINITY_DN361002_c0_g1_i1	TRINITY_DN361002_c0_g1_i1	K11353	NDUFA13	Oxidative phosphorylation	cytoplasmic	up
TRINITY_DN6083_c1_g1_i1	TRINITY_DN6083_c1_g1_i1	K02133	ATPeF1B, ATP5B, ATP2	Oxidative phosphorylation	chloroplast	up
TRINITY_DN24294_c0_g1_i1	TRINITY_DN24294_c0_g1_i1	K02133	ATPeF1B, ATP5B, ATP2	Oxidative phosphorylation	cytoplasmic	up
TRINITY_DN101989_c0_g5_i1	TRINITY_DN101989_c0_g5_i1	K02267	COX6B	Oxidative phosphorylation	peroxisomal	up
TRINITY_DN20455_c0_g1_i1	TRINITY_DN20455_c0_g1_i1	K03936	NDUFS3	Oxidative phosphorylation	mitochondrial	up
TRINITY_DN6083_c0_g1_i1	TRINITY_DN6083_c0_g1_i1	K02133	ATPeF1B, ATP5B, ATP2	Oxidative phosphorylation	chloroplast	up
TRINITY_DN92929_c0_g2_i1	TRINITY_DN92929_c0_g2_i1	K03943	NDUFV2	Oxidative phosphorylation	mitochondrial	up
TRINITY_DN251806_c1_g2_i2	TRINITY_DN251806_c1_g2_i2	K01507	ppa	Oxidative phosphorylation	cytoplasmic	up
TRINITY_DN374605_c0_g1_i1	TRINITY_DN374605_c0_g1_i1	K02256	COX1	Oxidative phosphorylation	Golgi apparatus	up
TRINITY_DN244306_c0_g1_i1	TRINITY_DN244306_c0_g1_i1	K02261	COX2	Oxidative phosphorylation	plasma membrane	up
TRINITY_DN75340_c0_g3_i1	TRINITY_DN75340_c0_g3_i1	K02133	ATPeF1B, ATP5B, ATP2	Oxidative phosphorylation	chloroplast	up
TRINITY_DN127100_c0_g1_i1	TRINITY_DN127100_c0_g1_i1	K02261	COX2	Oxidative phosphorylation	ER	up
TRINITY_DN222448_c0_g3_i2	TRINITY_DN222448_c0_g3_i2	K01507	ppa	Oxidative phosphorylation	mitochondrial	up
TRINITY_DN8705_c0_g1_i14	TRINITY_DN8705_c0_g1_i14	K02133	ATPeF1B, ATP5B, ATP2	Oxidative phosphorylation	chloroplast	up
TRINITY_DN137609_c0_g3_i1	TRINITY_DN137609_c0_g3_i1	K02133	ATPeF1B, ATP5B, ATP2	Oxidative phosphorylation	chloroplast	up
TRINITY_DN2617_c0_g1_i11	TRINITY_DN2617_c0_g1_i11	K01535	PMA1, PMA2	Oxidative phosphorylation	chloroplast	up
TRINITY_DN1044_c0_g1_i9	TRINITY_DN1044_c0_g1_i9	K01507	ppa	Oxidative phosphorylation	cytoplasmic	up
TRINITY_DN111730_c1_g4_i1	TRINITY_DN111730_c1_g4_i1	K00413	CYC1, CYT1, petC	Oxidative phosphorylation	chloroplast	up
TRINITY_DN216568_c1_g1_i1	TRINITY_DN216568_c1_g1_i1	K02132	ATPeF1A, ATP5A1, ATP1	Oxidative phosphorylation	chloroplast	up
TRINITY_DN49573_c0_g1_i3	TRINITY_DN49573_c0_g1_i3	K02265	COX5B	Oxidative phosphorylation	mitochondrial	up
TRINITY_DN321395_c0_g1_i1	TRINITY_DN321395_c0_g1_i1	K02134	ATPeF1D, ATP5D, ATP16	Oxidative phosphorylation	chloroplast	up
TRINITY_DN35360_c0_g1_i1	TRINITY_DN35360_c0_g1_i1	K02132	ATPeF1A, ATP5A1, ATP1	Oxidative phosphorylation	chloroplast	up
TRINITY_DN19954_c1_g1_i1	TRINITY_DN19954_c1_g1_i1	K02136	ATPeF1G, ATP5C1, ATP3	Oxidative phosphorylation	chloroplast	up
TRINITY_DN25802_c0_g1_i1	TRINITY_DN25802_c0_g1_i1	K02265	COX5B	Oxidative phosphorylation	mitochondrial	up
TRINITY_DN227976_c0_g1_i1	TRINITY_DN227976_c0_g1_i1	K02134	ATPeF1D, ATP5D, ATP16	Oxidative phosphorylation	mitochondrial	up
TRINITY_DN1659_c1_g1_i1	TRINITY_DN1659_c1_g1_i1	K00411	UQCRFS1, RIP1, petA	Oxidative phosphorylation	chloroplast	up
TRINITY_DN362_c0_g1_i1	TRINITY_DN362_c0_g1_i1	K02135	ATPeF1E, ATP5E, ATP15	Oxidative phosphorylation	mitochondrial	up
TRINITY_DN19128_c0_g6_i1	TRINITY_DN19128_c0_g6_i1	K08738	CYC	Oxidative phosphorylation	chloroplast	up
TRINITY_DN19954_c0_g1_i1	TRINITY_DN19954_c0_g1_i1	K02136	ATPeF1G, ATP5C1, ATP3	Oxidative phosphorylation	cytoplasmic	up
TRINITY_DN100751_c0_g4_i1	TRINITY_DN100751_c0_g4_i1	K02133	ATPeF1B, ATP5B, ATP2	Oxidative phosphorylation	chloroplast	up
TRINITY_DN12007_c0_g1_i1	TRINITY_DN12007_c0_g1_i1	K02135	ATPeF1E, ATP5E, ATP15	Oxidative phosphorylation	chloroplast	up
TRINITY_DN50872_c0_g1_i1	TRINITY_DN50872_c0_g1_i1	K02133	ATPeF1B, ATP5B, ATP2	Oxidative phosphorylation	chloroplast	up
TRINITY_DN86487_c0_g1_i1	TRINITY_DN86487_c0_g1_i1	K02136	ATPeF1G, ATP5C1, ATP3	Oxidative phosphorylation	mitochondrial	up
TRINITY_DN24294_c0_g3_i1	TRINITY_DN24294_c0_g3_i1	K02133	ATPeF1B, ATP5B, ATP2	Oxidative phosphorylation	chloroplast	up
TRINITY_DN339184_c0_g1_i1	TRINITY_DN339184_c0_g1_i1	K02133	ATPeF1B, ATP5B, ATP2	Oxidative phosphorylation	chloroplast	up
TRINITY_DN39679_c0_g3_i1	TRINITY_DN39679_c0_g3_i1	K02136	ATPeF1G, ATP5C1, ATP3	Oxidative phosphorylation	mitochondrial	up
TRINITY_DN3403_c0_g2_i3	TRINITY_DN3403_c0_g2_i3	K01535	PMA1, PMA2	Oxidative phosphorylation	chloroplast	up
TRINITY_DN16105_c0_g1_i1	TRINITY_DN16105_c0_g1_i1	K01507	ppa	Oxidative phosphorylation	cytoplasmic	up
TRINITY_DN16534_c0_g1_i1	TRINITY_DN16534_c0_g1_i1	K00411	UQCRFS1, RIP1, petA	Oxidative phosphorylation	chloroplast	up
TRINITY_DN311936_c0_g1_i1	TRINITY_DN311936_c0_g1_i1	K03940	NDUFS7	Oxidative phosphorylation	mitochondrial	up
TRINITY_DN198301_c0_g1_i1	TRINITY_DN198301_c0_g1_i1	K00411	UQCRFS1, RIP1, petA	Oxidative phosphorylation	chloroplast	up
TRINITY_DN35283_c0_g1_i2	TRINITY_DN35283_c0_g1_i2	K03934	NDUFS1	Oxidative phosphorylation	mitochondrial	up
TRINITY_DN351842_c0_g1_i1	TRINITY_DN351842_c0_g1_i1	K02261	COX2	Oxidative phosphorylation	chloroplast	up
TRINITY_DN94415_c1_g1_i1	TRINITY_DN94415_c1_g1_i1	K01535	PMA1, PMA2	Oxidative phosphorylation	cytoplasmic	up
TRINITY_DN22830_c0_g1_i1	TRINITY_DN22830_c0_g1_i1	K02137	ATPeF0O, ATP5O, ATP5	Oxidative phosphorylation	mitochondrial	up
TRINITY_DN212999_c0_g3_i1	TRINITY_DN212999_c0_g3_i1	K02134	ATPeF1D, ATP5D, ATP16	Oxidative phosphorylation	mitochondrial	up
TRINITY_DN157158_c0_g1_i1	TRINITY_DN157158_c0_g1_i1	K03937	NDUFS4	Oxidative phosphorylation	mitochondrial	up
TRINITY_DN24294_c1_g1_i2	TRINITY_DN24294_c1_g1_i2	K02133	ATPeF1B, ATP5B, ATP2	Oxidative phosphorylation	mitochondrial	up
TRINITY_DN31542_c0_g1_i3	TRINITY_DN31542_c0_g1_i3	K02133	ATPeF1B, ATP5B, ATP2	Oxidative phosphorylation	chloroplast	up
TRINITY_DN400155_c0_g1_i1	TRINITY_DN400155_c0_g1_i1	K02265	COX5B	Oxidative phosphorylation	mitochondrial	up
TRINITY_DN89963_c0_g1_i2	TRINITY_DN89963_c0_g1_i2	K01507	ppa	Oxidative phosphorylation	chloroplast	up
TRINITY_DN75508_c0_g5_i1	TRINITY_DN75508_c0_g5_i1	K02132	ATPeF1A, ATP5A1, ATP1	Oxidative phosphorylation	chloroplast	up
TRINITY_DN37114_c0_g3_i3	TRINITY_DN37114_c0_g3_i3	K03953	NDUFA9	Oxidative phosphorylation	mitochondrial	up
TRINITY_DN50872_c1_g1_i1	TRINITY_DN50872_c1_g1_i1	K02133	ATPeF1B, ATP5B, ATP2	Oxidative phosphorylation	cytoplasmic	up
TRINITY_DN13032_c0_g1_i3	TRINITY_DN13032_c0_g1_i3	K01507	ppa	Oxidative phosphorylation	chloroplast	up
TRINITY_DN38571_c0_g1_i2	TRINITY_DN38571_c0_g1_i2	K03883	ND5	Oxidative phosphorylation	plasma membrane	up
TRINITY_DN9955_c0_g1_i1	TRINITY_DN9955_c0_g1_i1	K00417	QCR7, UQCRB	Oxidative phosphorylation	nuclear	up
TRINITY_DN117332_c0_g1_i1	TRINITY_DN117332_c0_g1_i1	K03949	NDUFA5	Oxidative phosphorylation	cytoplasmic	up
TRINITY_DN338387_c0_g1_i1	TRINITY_DN338387_c0_g1_i1	K01507	ppa	Oxidative phosphorylation	cytoplasmic	up
TRINITY_DN70641_c1_g1_i1	TRINITY_DN70641_c1_g1_i1	K00413	CYC1, CYT1, petC	Oxidative phosphorylation	chloroplast	up
TRINITY_DN77515_c0_g2_i4	TRINITY_DN77515_c0_g2_i4	K03934	NDUFS1	Oxidative phosphorylation	mitochondrial	up
TRINITY_DN320059_c0_g1_i1	TRINITY_DN320059_c0_g1_i1	K02267	COX6B	Oxidative phosphorylation	chloroplast	up
TRINITY_DN166546_c0_g1_i1	TRINITY_DN166546_c0_g1_i1	K03955	NDUFAB1	Oxidative phosphorylation	chloroplast	up
TRINITY_DN47811_c0_g1_i1	TRINITY_DN47811_c0_g1_i1	K02133	ATPeF1B, ATP5B, ATP2	Oxidative phosphorylation	chloroplast	up
TRINITY_DN8705_c0_g1_i10	TRINITY_DN8705_c0_g1_i10	K02133	ATPeF1B, ATP5B, ATP2	Oxidative phosphorylation	chloroplast	up
TRINITY_DN82100_c0_g1_i2	TRINITY_DN82100_c0_g1_i2	K02134	ATPeF1D, ATP5D, ATP16	Oxidative phosphorylation	mitochondrial	up
TRINITY_DN92028_c0_g1_i3	TRINITY_DN92028_c0_g1_i3	K00413	CYC1, CYT1, petC	Oxidative phosphorylation	chloroplast	up
TRINITY_DN53903_c0_g1_i1	TRINITY_DN53903_c0_g1_i1	K02639	petF	Photosynthesis	chloroplast	up
TRINITY_DN13026_c0_g1_i1	TRINITY_DN13026_c0_g1_i1	K02717	psbP	Photosynthesis	chloroplast	up
TRINITY_DN84652_c0_g1_i2	TRINITY_DN84652_c0_g1_i2	K02639	petF	Photosynthesis	chloroplast	up
TRINITY_DN5095_c0_g1_i5	TRINITY_DN5095_c0_g1_i5	K02641	petH	Photosynthesis	cytoplasmic	up
TRINITY_DN357745_c0_g1_i1	TRINITY_DN357745_c0_g1_i1	K02698	psaK	Photosynthesis	chloroplast	up
TRINITY_DN110246_c0_g2_i1	TRINITY_DN110246_c0_g2_i1	K02638	petE	Photosynthesis	chloroplast	up
TRINITY_DN10286_c0_g1_i1	TRINITY_DN10286_c0_g1_i1	K02716	psbO	Photosynthesis	chloroplast	up
TRINITY_DN94_c0_g1_i11	TRINITY_DN94_c0_g1_i11	K02717	psbP	Photosynthesis	chloroplast	up
TRINITY_DN14588_c0_g2_i1	TRINITY_DN14588_c0_g2_i1	K02636	petC	Photosynthesis	chloroplast	up
TRINITY_DN2401_c0_g1_i2	TRINITY_DN2401_c0_g1_i2	K02717	psbP	Photosynthesis	chloroplast	up
TRINITY_DN16958_c0_g1_i1	TRINITY_DN16958_c0_g1_i1	K02717	psbP	Photosynthesis	chloroplast	up
TRINITY_DN2401_c0_g1_i1	TRINITY_DN2401_c0_g1_i1	K02717	psbP	Photosynthesis	chloroplast	up
TRINITY_DN10912_c0_g1_i2	TRINITY_DN10912_c0_g1_i2	K08902	psb27	Photosynthesis	chloroplast	up
TRINITY_DN5420_c0_g1_i10	TRINITY_DN5420_c0_g1_i10	K02695	psaH	Photosynthesis	chloroplast	up
TRINITY_DN10286_c0_g2_i2	TRINITY_DN10286_c0_g2_i2	K02716	psbO	Photosynthesis	chloroplast	up
TRINITY_DN23269_c0_g3_i1	TRINITY_DN23269_c0_g3_i1	K02636	petC	Photosynthesis	mitochondrial	up
TRINITY_DN8909_c0_g1_i2	TRINITY_DN8909_c0_g1_i2	K02695	psaH	Photosynthesis	chloroplast	up
TRINITY_DN10047_c0_g1_i1	TRINITY_DN10047_c0_g1_i1	K02716	psbO	Photosynthesis	chloroplast	up
TRINITY_DN157785_c0_g1_i1	TRINITY_DN157785_c0_g1_i1	K08902	psb27	Photosynthesis	chloroplast	up
TRINITY_DN5603_c1_g1_i7	TRINITY_DN5603_c1_g1_i7	K02717	psbP	Photosynthesis	chloroplast	up
TRINITY_DN14588_c0_g4_i1	TRINITY_DN14588_c0_g4_i1	K02636	petC	Photosynthesis	chloroplast	up
TRINITY_DN4991_c0_g1_i10	TRINITY_DN4991_c0_g1_i10	K02641	petH	Photosynthesis	chloroplast	up
TRINITY_DN6309_c0_g4_i1	TRINITY_DN6309_c0_g4_i1	K02693	psaE	Photosynthesis	chloroplast	up
TRINITY_DN5095_c0_g1_i7	TRINITY_DN5095_c0_g1_i7	K02641	petH	Photosynthesis	cytoplasmic	up
TRINITY_DN27260_c0_g2_i2	TRINITY_DN27260_c0_g2_i2	K02689	psaA	Photosynthesis	cytoplasmic	up
TRINITY_DN397114_c0_g1_i1	TRINITY_DN397114_c0_g1_i1	K08905	psaG	Photosynthesis	chloroplast	up
TRINITY_DN5013_c0_g4_i1	TRINITY_DN5013_c0_g4_i1	K08905	psaG	Photosynthesis	mitochondrial	up
TRINITY_DN25083_c0_g1_i2	TRINITY_DN25083_c0_g1_i2	K02691	psaC	Photosynthesis	cytoplasmic	up
TRINITY_DN21736_c0_g1_i1	TRINITY_DN21736_c0_g1_i1	K03541	psbR	Photosynthesis	cytoplasmic	up
TRINITY_DN175812_c0_g1_i1	TRINITY_DN175812_c0_g1_i1	K03541	psbR	Photosynthesis	cytoplasmic	up
TRINITY_DN5095_c0_g2_i1	TRINITY_DN5095_c0_g2_i1	K02641	petH	Photosynthesis	cytoplasmic	up
TRINITY_DN83079_c0_g1_i1	TRINITY_DN83079_c0_g1_i1	K02694	psaF	Photosynthesis	chloroplast	up
TRINITY_DN29250_c0_g1_i1	TRINITY_DN29250_c0_g1_i1	K02693	psaE	Photosynthesis	chloroplast	up
TRINITY_DN167345_c0_g1_i1	TRINITY_DN167345_c0_g1_i1	K02695	psaH	Photosynthesis	peroxisomal	up
TRINITY_DN14818_c0_g1_i1	TRINITY_DN14818_c0_g1_i1	K03541	psbR	Photosynthesis	chloroplast	up
TRINITY_DN6376_c0_g1_i1	TRINITY_DN6376_c0_g1_i1	K02701	psaN	Photosynthesis	chloroplast	up
TRINITY_DN15708_c1_g4_i1	TRINITY_DN15708_c1_g4_i1	K02638	petE	Photosynthesis	chloroplast	up
TRINITY_DN14588_c0_g2_i3	TRINITY_DN14588_c0_g2_i3	K02636	petC	Photosynthesis	chloroplast	up
TRINITY_DN312005_c0_g1_i1	TRINITY_DN312005_c0_g1_i1	K08902	psb27	Photosynthesis	mitochondrial	up
TRINITY_DN6309_c0_g2_i1	TRINITY_DN6309_c0_g2_i1	K02693	psaE	Photosynthesis	mitochondrial	up
TRINITY_DN174874_c0_g1_i1	TRINITY_DN174874_c0_g1_i1	K08905	psaG	Photosynthesis	chloroplast	up
TRINITY_DN245434_c0_g2_i1	TRINITY_DN245434_c0_g2_i1	K08903	psb28	Photosynthesis	chloroplast	up
TRINITY_DN129546_c0_g1_i1	TRINITY_DN129546_c0_g1_i1	K02716	psbO	Photosynthesis	cytoplasmic	up
TRINITY_DN42127_c1_g4_i1	TRINITY_DN42127_c1_g4_i1	K02716	psbO	Photosynthesis	chloroplast	up
TRINITY_DN1664_c1_g1_i1	TRINITY_DN1664_c1_g1_i1	K02638	petE	Photosynthesis	mitochondrial	up
TRINITY_DN5603_c0_g1_i1	TRINITY_DN5603_c0_g1_i1	K02717	psbP	Photosynthesis	chloroplast	up
TRINITY_DN75442_c0_g2_i3	TRINITY_DN75442_c0_g2_i3	K02694	psaF	Photosynthesis	chloroplast	up
TRINITY_DN137180_c0_g1_i1	TRINITY_DN137180_c0_g1_i1	K08905	psaG	Photosynthesis	chloroplast	up
TRINITY_DN44800_c0_g1_i3	TRINITY_DN44800_c0_g1_i3	K02703	psbA	Photosynthesis	cytoplasmic	up
TRINITY_DN94_c0_g1_i8	TRINITY_DN94_c0_g1_i8	K02717	psbP	Photosynthesis	chloroplast	up
TRINITY_DN33688_c0_g1_i1	TRINITY_DN33688_c0_g1_i1	K02639	petF	Photosynthesis	chloroplast	up
TRINITY_DN110168_c0_g2_i1	TRINITY_DN110168_c0_g2_i1	K02638	petE	Photosynthesis	cytoplasmic	up
TRINITY_DN362444_c0_g1_i1	TRINITY_DN362444_c0_g1_i1	K02634	petA	Photosynthesis	mitochondrial	up
TRINITY_DN67163_c1_g2_i1	TRINITY_DN67163_c1_g2_i1	K02695	psaH	Photosynthesis	peroxisomal	up
TRINITY_DN359486_c0_g1_i1	TRINITY_DN359486_c0_g1_i1	K02717	psbP	Photosynthesis	chloroplast	up
TRINITY_DN79907_c0_g2_i1	TRINITY_DN79907_c0_g2_i1	K02705	psbC	Photosynthesis	cytoplasmic	up
TRINITY_DN1664_c1_g1_i2	TRINITY_DN1664_c1_g1_i2	K02638	petE	Photosynthesis	chloroplast	up
TRINITY_DN243569_c1_g1_i1	TRINITY_DN243569_c1_g1_i1	K02638	petE	Photosynthesis	chloroplast	up
TRINITY_DN42127_c1_g1_i2	TRINITY_DN42127_c1_g1_i2	K02716	psbO	Photosynthesis	chloroplast	up
TRINITY_DN278558_c0_g1_i1	TRINITY_DN278558_c0_g1_i1	K02704	psbB	Photosynthesis	extracellular	up
TRINITY_DN124756_c0_g1_i1	TRINITY_DN124756_c0_g1_i1	K02716	psbO	Photosynthesis	mitochondrial	up
TRINITY_DN702_c0_g1_i3	TRINITY_DN702_c0_g1_i3	K03541	psbR	Photosynthesis	chloroplast	up
TRINITY_DN349307_c0_g1_i1	TRINITY_DN349307_c0_g1_i1	K02639	petF	Photosynthesis	mitochondrial	up
TRINITY_DN5603_c1_g2_i1	TRINITY_DN5603_c1_g2_i1	K02717	psbP	Photosynthesis	chloroplast	up
TRINITY_DN4312_c0_g2_i1	TRINITY_DN4312_c0_g2_i1	K02692	psaD	Photosynthesis	chloroplast	up
TRINITY_DN15708_c1_g2_i1	TRINITY_DN15708_c1_g2_i1	K02638	petE	Photosynthesis	cytoplasmic	up
TRINITY_DN20979_c0_g1_i1	TRINITY_DN20979_c0_g1_i1	K02693	psaE	Photosynthesis	mitochondrial	up
TRINITY_DN8762_c0_g1_i6	TRINITY_DN8762_c0_g1_i6	K02694	psaF	Photosynthesis	chloroplast	up
TRINITY_DN41449_c0_g1_i1	TRINITY_DN41449_c0_g1_i1	K02692	psaD	Photosynthesis	chloroplast	up
TRINITY_DN19082_c0_g1_i1	TRINITY_DN19082_c0_g1_i1	K02692	psaD	Photosynthesis	chloroplast	up
TRINITY_DN27260_c0_g3_i1	TRINITY_DN27260_c0_g3_i1	K02690	psaB	Photosynthesis	cytoplasmic	up
TRINITY_DN5057_c0_g1_i3	TRINITY_DN5057_c0_g1_i3	K02716	psbO	Photosynthesis	mitochondrial	up
TRINITY_DN26513_c0_g1_i1	TRINITY_DN26513_c0_g1_i1	K03541	psbR	Photosynthesis	chloroplast	up
TRINITY_DN5013_c0_g1_i1	TRINITY_DN5013_c0_g1_i1	K08905	psaG	Photosynthesis	mitochondrial	up
TRINITY_DN2671_c0_g1_i2	TRINITY_DN2671_c0_g1_i2	K02693	psaE	Photosynthesis	chloroplast	up
TRINITY_DN343783_c0_g1_i1	TRINITY_DN343783_c0_g1_i1	K02699	psaL	Photosynthesis	mitochondrial	up
TRINITY_DN376920_c0_g1_i1	TRINITY_DN376920_c0_g1_i1	K02693	psaE	Photosynthesis	mitochondrial	up
TRINITY_DN1664_c0_g3_i5	TRINITY_DN1664_c0_g3_i5	K02638	petE	Photosynthesis	chloroplast	up
TRINITY_DN27713_c0_g1_i2	TRINITY_DN27713_c0_g1_i2	K02716	psbO	Photosynthesis	chloroplast	up
TRINITY_DN7639_c0_g1_i3	TRINITY_DN7639_c0_g1_i3	K03541	psbR	Photosynthesis	chloroplast	up
TRINITY_DN739_c0_g1_i2	TRINITY_DN739_c0_g1_i2	K02699	psaL	Photosynthesis	chloroplast	up
TRINITY_DN4312_c0_g1_i1	TRINITY_DN4312_c0_g1_i1	K02692	psaD	Photosynthesis	chloroplast	up
TRINITY_DN29922_c1_g1_i1	TRINITY_DN29922_c1_g1_i1	K08901	psbQ	Photosynthesis	chloroplast	up
TRINITY_DN19436_c0_g1_i1	TRINITY_DN19436_c0_g1_i1	K08905	psaG	Photosynthesis	cytoplasmic	up
TRINITY_DN6276_c1_g1_i1	TRINITY_DN6276_c1_g1_i1	K02693	psaE	Photosynthesis	mitochondrial	up
TRINITY_DN42170_c0_g2_i1	TRINITY_DN42170_c0_g2_i1	K02641	petH	Photosynthesis	mitochondrial	up
TRINITY_DN37044_c1_g2_i1	TRINITY_DN37044_c1_g2_i1	K14332	psaO	Photosynthesis	plasma membrane	up
TRINITY_DN327482_c0_g1_i1	TRINITY_DN327482_c0_g1_i1	K02695	psaH	Photosynthesis	mitochondrial	up
TRINITY_DN23269_c0_g2_i1	TRINITY_DN23269_c0_g2_i1	K02636	petC	Photosynthesis	mitochondrial	up
TRINITY_DN1664_c0_g4_i1	TRINITY_DN1664_c0_g4_i1	K02638	petE	Photosynthesis	extracellular	up
TRINITY_DN28829_c0_g2_i1	TRINITY_DN28829_c0_g2_i1	K08901	psbQ	Photosynthesis	chloroplast	up
TRINITY_DN61857_c0_g1_i5	TRINITY_DN61857_c0_g1_i5	K02704	psbB	Photosynthesis	peroxisomal	up
TRINITY_DN1629_c0_g1_i1	TRINITY_DN1629_c0_g1_i1	K08906	petJ	Photosynthesis	mitochondrial	up
TRINITY_DN14142_c0_g2_i1	TRINITY_DN14142_c0_g2_i1	K08901	psbQ	Photosynthesis	chloroplast	up
TRINITY_DN83069_c1_g1_i3	TRINITY_DN83069_c1_g1_i3	K02638	petE	Photosynthesis	cytoplasmic	up
TRINITY_DN24281_c0_g2_i1	TRINITY_DN24281_c0_g2_i1	K02699	psaL	Photosynthesis	cytoplasmic	up
TRINITY_DN19466_c0_g1_i2	TRINITY_DN19466_c0_g1_i2	K08901	psbQ	Photosynthesis	chloroplast	up
TRINITY_DN396411_c0_g1_i1	TRINITY_DN396411_c0_g1_i1	K08902	psb27	Photosynthesis	mitochondrial	up
TRINITY_DN946_c0_g3_i1	TRINITY_DN946_c0_g3_i1	K02699	psaL	Photosynthesis	mitochondrial	up
TRINITY_DN8925_c2_g1_i1	TRINITY_DN8925_c2_g1_i1	K02694	psaF	Photosynthesis	chloroplast	up
TRINITY_DN313244_c0_g1_i1	TRINITY_DN313244_c0_g1_i1	K02699	psaL	Photosynthesis	mitochondrial	up
TRINITY_DN30615_c0_g3_i2	TRINITY_DN30615_c0_g3_i2	K02692	psaD	Photosynthesis	chloroplast	up
TRINITY_DN5389_c0_g1_i1	TRINITY_DN5389_c0_g1_i1	K02717	psbP	Photosynthesis	chloroplast	up
TRINITY_DN31531_c0_g1_i1	TRINITY_DN31531_c0_g1_i1	K02692	psaD	Photosynthesis	mitochondrial	up
TRINITY_DN8762_c0_g1_i2	TRINITY_DN8762_c0_g1_i2	K02694	psaF	Photosynthesis	chloroplast	up
TRINITY_DN44587_c0_g2_i1	TRINITY_DN44587_c0_g2_i1	K02699	psaL	Photosynthesis	chloroplast	up
TRINITY_DN2159_c0_g1_i1	TRINITY_DN2159_c0_g1_i1	K02698	psaK	Photosynthesis	chloroplast	up
TRINITY_DN44800_c0_g2_i1	TRINITY_DN44800_c0_g2_i1	K02703	psbA	Photosynthesis	cytoplasmic	up
TRINITY_DN73564_c0_g1_i1	TRINITY_DN73564_c0_g1_i1	K02115	ATPF1G, atpG	Photosynthesis;Oxidative phosphorylation	chloroplast	up
TRINITY_DN345694_c0_g1_i1	TRINITY_DN345694_c0_g1_i1	K02109	ATPF0B, atpF	Photosynthesis;Oxidative phosphorylation	ER	up
TRINITY_DN315525_c0_g1_i1	TRINITY_DN315525_c0_g1_i1	K02111	ATPF1A, atpA	Photosynthesis;Oxidative phosphorylation	chloroplast	up
TRINITY_DN86873_c0_g5_i1	TRINITY_DN86873_c0_g5_i1	K02115	ATPF1G, atpG	Photosynthesis;Oxidative phosphorylation	cytoplasmic	up
TRINITY_DN367320_c0_g1_i1	TRINITY_DN367320_c0_g1_i1	K02113	ATPF1D, atpH	Photosynthesis;Oxidative phosphorylation	peroxisomal	up
TRINITY_DN19671_c1_g1_i1	TRINITY_DN19671_c1_g1_i1	K02109	ATPF0B, atpF	Photosynthesis;Oxidative phosphorylation	mitochondrial	up
TRINITY_DN18191_c0_g1_i2	TRINITY_DN18191_c0_g1_i2	K02113	ATPF1D, atpH	Photosynthesis;Oxidative phosphorylation	mitochondrial	up
TRINITY_DN142672_c0_g2_i1	TRINITY_DN142672_c0_g2_i1	K02112	ATPF1B, atpD	Photosynthesis;Oxidative phosphorylation	chloroplast	up
TRINITY_DN25810_c1_g5_i1	TRINITY_DN25810_c1_g5_i1	K02111	ATPF1A, atpA	Photosynthesis;Oxidative phosphorylation	chloroplast	up
TRINITY_DN5425_c1_g5_i1	TRINITY_DN5425_c1_g5_i1	K08912	LHCB1	Photosynthesis - antenna proteins	extracellular	up
TRINITY_DN2053_c0_g5_i1	TRINITY_DN2053_c0_g5_i1	K08915	LHCB4	Photosynthesis - antenna proteins	cytoplasmic	up
TRINITY_DN8131_c0_g1_i1	TRINITY_DN8131_c0_g1_i1	K08912	LHCB1	Photosynthesis - antenna proteins	cytoplasmic	up
TRINITY_DN15816_c0_g5_i1	TRINITY_DN15816_c0_g5_i1	K08916	LHCB5	Photosynthesis - antenna proteins	mitochondrial	up
TRINITY_DN396482_c0_g1_i1	TRINITY_DN396482_c0_g1_i1	K08911	LHCA5	Photosynthesis - antenna proteins	chloroplast	up
TRINITY_DN12504_c4_g1_i2	TRINITY_DN12504_c4_g1_i2	K08913	LHCB2	Photosynthesis - antenna proteins	mitochondrial	up
TRINITY_DN4593_c0_g1_i11	TRINITY_DN4593_c0_g1_i11	K08912	LHCB1	Photosynthesis - antenna proteins	chloroplast	up
TRINITY_DN11470_c1_g1_i3	TRINITY_DN11470_c1_g1_i3	K08913	LHCB2	Photosynthesis - antenna proteins	chloroplast	up
TRINITY_DN14388_c0_g2_i3	TRINITY_DN14388_c0_g2_i3	K08907	LHCA1	Photosynthesis - antenna proteins	mitochondrial	up
TRINITY_DN12498_c0_g1_i1	TRINITY_DN12498_c0_g1_i1	K08912	LHCB1	Photosynthesis - antenna proteins	cytoplasmic	up
TRINITY_DN385182_c0_g1_i1	TRINITY_DN385182_c0_g1_i1	K08911	LHCA5	Photosynthesis - antenna proteins	mitochondrial	up
TRINITY_DN12006_c0_g1_i3	TRINITY_DN12006_c0_g1_i3	K08912	LHCB1	Photosynthesis - antenna proteins	chloroplast	up
TRINITY_DN24704_c0_g2_i1	TRINITY_DN24704_c0_g2_i1	K08907	LHCA1	Photosynthesis - antenna proteins	chloroplast	up
TRINITY_DN68890_c0_g3_i2	TRINITY_DN68890_c0_g3_i2	K08916	LHCB5	Photosynthesis - antenna proteins	cytoplasmic	up
TRINITY_DN82375_c0_g1_i1	TRINITY_DN82375_c0_g1_i1	K08915	LHCB4	Photosynthesis - antenna proteins	mitochondrial	up
TRINITY_DN20056_c0_g1_i4	TRINITY_DN20056_c0_g1_i4	K08911	LHCA5	Photosynthesis - antenna proteins	chloroplast	up
TRINITY_DN15885_c0_g2_i1	TRINITY_DN15885_c0_g2_i1	K08913	LHCB2	Photosynthesis - antenna proteins	chloroplast	up
TRINITY_DN6358_c0_g1_i2	TRINITY_DN6358_c0_g1_i2	K08912	LHCB1	Photosynthesis - antenna proteins	mitochondrial	up
TRINITY_DN122505_c1_g1_i1	TRINITY_DN122505_c1_g1_i1	K08912	LHCB1	Photosynthesis - antenna proteins	cytoplasmic	up
TRINITY_DN8512_c1_g2_i1	TRINITY_DN8512_c1_g2_i1	K08913	LHCB2	Photosynthesis - antenna proteins	cytoplasmic	up
TRINITY_DN2735_c1_g3_i1	TRINITY_DN2735_c1_g3_i1	K08913	LHCB2	Photosynthesis - antenna proteins	cytoplasmic	up
TRINITY_DN387653_c0_g1_i1	TRINITY_DN387653_c0_g1_i1	K08915	LHCB4	Photosynthesis - antenna proteins	ER	up
TRINITY_DN11470_c0_g1_i1	TRINITY_DN11470_c0_g1_i1	K08913	LHCB2	Photosynthesis - antenna proteins	chloroplast	up
TRINITY_DN215209_c0_g1_i1	TRINITY_DN215209_c0_g1_i1	K08912	LHCB1	Photosynthesis - antenna proteins	mitochondrial	up
TRINITY_DN61106_c0_g1_i1	TRINITY_DN61106_c0_g1_i1	K08912	LHCB1	Photosynthesis - antenna proteins	mitochondrial	up
TRINITY_DN20090_c0_g5_i2	TRINITY_DN20090_c0_g5_i2	K08908	LHCA2	Photosynthesis - antenna proteins	chloroplast	up
TRINITY_DN4593_c0_g1_i2	TRINITY_DN4593_c0_g1_i2	K08912	LHCB1	Photosynthesis - antenna proteins	chloroplast	up
TRINITY_DN102757_c0_g1_i1	TRINITY_DN102757_c0_g1_i1	K08908	LHCA2	Photosynthesis - antenna proteins	chloroplast	up
TRINITY_DN4593_c1_g2_i1	TRINITY_DN4593_c1_g2_i1	K08913	LHCB2	Photosynthesis - antenna proteins	cytoplasmic	up
TRINITY_DN15194_c0_g2_i1	TRINITY_DN15194_c0_g2_i1	K08911	LHCA5	Photosynthesis - antenna proteins	chloroplast	up
TRINITY_DN37532_c2_g1_i1	TRINITY_DN37532_c2_g1_i1	K08911	LHCA5	Photosynthesis - antenna proteins	mitochondrial	up
TRINITY_DN10627_c0_g1_i3	TRINITY_DN10627_c0_g1_i3	K08913	LHCB2	Photosynthesis - antenna proteins	cytoplasmic	up
TRINITY_DN41353_c0_g1_i1	TRINITY_DN41353_c0_g1_i1	K08916	LHCB5	Photosynthesis - antenna proteins	cytoplasmic	up
TRINITY_DN15406_c0_g2_i1	TRINITY_DN15406_c0_g2_i1	K08912	LHCB1	Photosynthesis - antenna proteins	chloroplast	up
TRINITY_DN9004_c0_g3_i2	TRINITY_DN9004_c0_g3_i2	K08913	LHCB2	Photosynthesis - antenna proteins	mitochondrial	up
TRINITY_DN253698_c0_g3_i1	TRINITY_DN253698_c0_g3_i1	K08911	LHCA5	Photosynthesis - antenna proteins	cytoplasmic	up
TRINITY_DN3713_c0_g1_i4	TRINITY_DN3713_c0_g1_i4	K08912	LHCB1	Photosynthesis - antenna proteins	chloroplast	up
TRINITY_DN11543_c0_g1_i1	TRINITY_DN11543_c0_g1_i1	K08909	LHCA3	Photosynthesis - antenna proteins	chloroplast	up
TRINITY_DN20090_c0_g1_i1	TRINITY_DN20090_c0_g1_i1	K08911	LHCA5	Photosynthesis - antenna proteins	mitochondrial	up
TRINITY_DN82375_c0_g7_i1	TRINITY_DN82375_c0_g7_i1	K08915	LHCB4	Photosynthesis - antenna proteins	mitochondrial	up
TRINITY_DN16641_c0_g2_i1	TRINITY_DN16641_c0_g2_i1	K08907	LHCA1	Photosynthesis - antenna proteins	chloroplast	up
TRINITY_DN8986_c0_g2_i1	TRINITY_DN8986_c0_g2_i1	K08909	LHCA3	Photosynthesis - antenna proteins	chloroplast	up
TRINITY_DN12347_c2_g1_i1	TRINITY_DN12347_c2_g1_i1	K08916	LHCB5	Photosynthesis - antenna proteins	extracellular	up
TRINITY_DN3713_c2_g1_i1	TRINITY_DN3713_c2_g1_i1	K08913	LHCB2	Photosynthesis - antenna proteins	mitochondrial	up
TRINITY_DN11674_c0_g3_i1	TRINITY_DN11674_c0_g3_i1	K08913	LHCB2	Photosynthesis - antenna proteins	cytoplasmic	up
TRINITY_DN82920_c0_g1_i1	TRINITY_DN82920_c0_g1_i1	K08909	LHCA3	Photosynthesis - antenna proteins	cytoplasmic	up
TRINITY_DN6358_c0_g3_i1	TRINITY_DN6358_c0_g3_i1	K08913	LHCB2	Photosynthesis - antenna proteins	chloroplast	up
TRINITY_DN3366_c0_g2_i1	TRINITY_DN3366_c0_g2_i1	K08916	LHCB5	Photosynthesis - antenna proteins	cytoplasmic	up
TRINITY_DN31543_c0_g1_i1	TRINITY_DN31543_c0_g1_i1	K08910	LHCA4	Photosynthesis - antenna proteins	mitochondrial	up
TRINITY_DN6358_c1_g1_i1	TRINITY_DN6358_c1_g1_i1	K08913	LHCB2	Photosynthesis - antenna proteins	mitochondrial	up
TRINITY_DN8465_c0_g1_i2	TRINITY_DN8465_c0_g1_i2	K08917	LHCB6	Photosynthesis - antenna proteins	chloroplast	up
TRINITY_DN8512_c1_g1_i2	TRINITY_DN8512_c1_g1_i2	K08913	LHCB2	Photosynthesis - antenna proteins	cytoplasmic	up
TRINITY_DN11543_c0_g1_i10	TRINITY_DN11543_c0_g1_i10	K08909	LHCA3	Photosynthesis - antenna proteins	chloroplast	up
TRINITY_DN10000_c1_g3_i1	TRINITY_DN10000_c1_g3_i1	K08916	LHCB5	Photosynthesis - antenna proteins	cytoplasmic	up
TRINITY_DN20859_c0_g1_i1	TRINITY_DN20859_c0_g1_i1	K08912	LHCB1	Photosynthesis - antenna proteins	extracellular	up
TRINITY_DN5610_c0_g1_i1	TRINITY_DN5610_c0_g1_i1	K08909	LHCA3	Photosynthesis - antenna proteins	chloroplast	up
TRINITY_DN6358_c0_g5_i2	TRINITY_DN6358_c0_g5_i2	K08913	LHCB2	Photosynthesis - antenna proteins	cytoplasmic	up
TRINITY_DN18175_c0_g1_i1	TRINITY_DN18175_c0_g1_i1	K08915	LHCB4	Photosynthesis - antenna proteins	mitochondrial	up
TRINITY_DN2053_c0_g3_i1	TRINITY_DN2053_c0_g3_i1	K08915	LHCB4	Photosynthesis - antenna proteins	mitochondrial	up
TRINITY_DN13060_c0_g1_i4	TRINITY_DN13060_c0_g1_i4	K08915	LHCB4	Photosynthesis - antenna proteins	chloroplast	up
TRINITY_DN91251_c0_g1_i3	TRINITY_DN91251_c0_g1_i3	K08915	LHCB4	Photosynthesis - antenna proteins	chloroplast	up
TRINITY_DN4129_c0_g1_i2	TRINITY_DN4129_c0_g1_i2	K08910	LHCA4	Photosynthesis - antenna proteins	chloroplast	up
TRINITY_DN72539_c0_g1_i5	TRINITY_DN72539_c0_g1_i5	K08913	LHCB2	Photosynthesis - antenna proteins	cytoplasmic	up
TRINITY_DN24902_c0_g1_i1	TRINITY_DN24902_c0_g1_i1	K00145	argC	Arginine biosynthesis	chloroplast	up
TRINITY_DN108445_c0_g1_i1	TRINITY_DN108445_c0_g1_i1	K00620	argJ	Arginine biosynthesis	chloroplast	up
TRINITY_DN46719_c0_g1_i3	TRINITY_DN46719_c0_g1_i3	K00145	argC	Arginine biosynthesis	chloroplast	up
TRINITY_DN37193_c0_g2_i1	TRINITY_DN37193_c0_g2_i1	K00818	E2.6.1.11, argD	Arginine biosynthesis	chloroplast	up
TRINITY_DN34972_c0_g3_i2	TRINITY_DN34972_c0_g3_i2	K00620	argJ	Arginine biosynthesis	chloroplast	up
TRINITY_DN34972_c0_g2_i1	TRINITY_DN34972_c0_g2_i1	K00620	argJ	Arginine biosynthesis	chloroplast	up
TRINITY_DN4501_c0_g1_i1	TRINITY_DN4501_c0_g1_i1	K00611	OTC, argF, argI	Arginine biosynthesis	chloroplast	up
TRINITY_DN377422_c0_g1_i1	TRINITY_DN377422_c0_g1_i1	K00818	E2.6.1.11, argD	Arginine biosynthesis	chloroplast	up
TRINITY_DN17651_c0_g1_i8	TRINITY_DN17651_c0_g1_i8	K00145	argC	Arginine biosynthesis	chloroplast	up
TRINITY_DN50906_c0_g1_i5	TRINITY_DN50906_c0_g1_i5	K00145	argC	Arginine biosynthesis	chloroplast	up
TRINITY_DN239965_c0_g1_i1	TRINITY_DN239965_c0_g1_i1	K01940	argG, ASS1	Arginine biosynthesis;Alanine, aspartate and glutamate metabolism	chloroplast	up
TRINITY_DN360434_c0_g1_i1	TRINITY_DN360434_c0_g1_i1	K01755	argH, ASL	Arginine biosynthesis;Alanine, aspartate and glutamate metabolism	chloroplast	up
TRINITY_DN34772_c0_g1_i3	TRINITY_DN34772_c0_g1_i3	K00814	GPT, ALT	Arginine biosynthesis;Alanine, aspartate and glutamate metabolism;Carbon fixation in photosynthetic organisms	chloroplast	up
TRINITY_DN28561_c0_g1_i1	TRINITY_DN28561_c0_g1_i1	K00261	GLUD1_2, gdhA	Arginine biosynthesis;Alanine, aspartate and glutamate metabolism;Nitrogen metabolism	mitochondrial	up
TRINITY_DN342863_c0_g1_i1	TRINITY_DN342863_c0_g1_i1	K00261	GLUD1_2, gdhA	Arginine biosynthesis;Alanine, aspartate and glutamate metabolism;Nitrogen metabolism	mitochondrial	up
TRINITY_DN269181_c0_g1_i1	TRINITY_DN269181_c0_g1_i1	K14455	GOT2	Arginine biosynthesis;Cysteine and methionine metabolism;Arginine and proline metabolism;Carbon fixation in photosynthetic organisms;Isoquinoline alkaloid biosynthesis;Alanine, aspartate and glutamate metabolism;Phenylalanine metabolism;Tyrosine metabolism;Tropane, piperidine and pyridine alkaloid biosynthesis;Phenylalanine, tyrosine and tryptophan biosynthesis	chloroplast	up
TRINITY_DN24958_c0_g1_i1	TRINITY_DN24958_c0_g1_i1	K14455	GOT2	Arginine biosynthesis;Cysteine and methionine metabolism;Arginine and proline metabolism;Carbon fixation in photosynthetic organisms;Isoquinoline alkaloid biosynthesis;Alanine, aspartate and glutamate metabolism;Phenylalanine metabolism;Tyrosine metabolism;Tropane, piperidine and pyridine alkaloid biosynthesis;Phenylalanine, tyrosine and tryptophan biosynthesis	chloroplast	up
TRINITY_DN4524_c0_g2_i2	TRINITY_DN4524_c0_g2_i2	K14454	GOT1	Arginine biosynthesis;Cysteine and methionine metabolism;Arginine and proline metabolism;Carbon fixation in photosynthetic organisms;Isoquinoline alkaloid biosynthesis;Alanine, aspartate and glutamate metabolism;Phenylalanine metabolism;Tyrosine metabolism;Tropane, piperidine and pyridine alkaloid biosynthesis;Phenylalanine, tyrosine and tryptophan biosynthesis	chloroplast	up
TRINITY_DN74875_c0_g1_i10	TRINITY_DN74875_c0_g1_i10	K00811	ASP5	Arginine biosynthesis;Cysteine and methionine metabolism;Arginine and proline metabolism;Isoquinoline alkaloid biosynthesis;Alanine, aspartate and glutamate metabolism;Phenylalanine metabolism;Tyrosine metabolism;Tropane, piperidine and pyridine alkaloid biosynthesis;Phenylalanine, tyrosine and tryptophan biosynthesis	chloroplast	up
TRINITY_DN4524_c0_g3_i4	TRINITY_DN4524_c0_g3_i4	K00811	ASP5	Arginine biosynthesis;Cysteine and methionine metabolism;Arginine and proline metabolism;Isoquinoline alkaloid biosynthesis;Alanine, aspartate and glutamate metabolism;Phenylalanine metabolism;Tyrosine metabolism;Tropane, piperidine and pyridine alkaloid biosynthesis;Phenylalanine, tyrosine and tryptophan biosynthesis	chloroplast	up
TRINITY_DN115318_c0_g2_i1	TRINITY_DN115318_c0_g2_i1	K14977	ylbA, UGHY	Purine metabolism	Golgi apparatus	up
TRINITY_DN21939_c0_g4_i1	TRINITY_DN21939_c0_g4_i1	K01952	PFAS, purL	Purine metabolism	chloroplast	up
TRINITY_DN245818_c0_g1_i1	TRINITY_DN245818_c0_g1_i1	K01933	purM	Purine metabolism	chloroplast	up
TRINITY_DN4661_c0_g1_i16	TRINITY_DN4661_c0_g1_i16	K16329	psuG	Pyrimidine metabolism	cytoplasmic	up
TRINITY_DN21932_c1_g2_i2	TRINITY_DN21932_c1_g2_i2	K01955	carB, CPA2	Pyrimidine metabolism;Alanine, aspartate and glutamate metabolism;Biosynthesis of cofactors	chloroplast	up
TRINITY_DN115789_c0_g1_i1	TRINITY_DN115789_c0_g1_i1	K01956	carA, CPA1	Pyrimidine metabolism;Alanine, aspartate and glutamate metabolism;Biosynthesis of cofactors	mitochondrial	up
TRINITY_DN21932_c1_g3_i1	TRINITY_DN21932_c1_g3_i1	K01955	carB, CPA2	Pyrimidine metabolism;Alanine, aspartate and glutamate metabolism;Biosynthesis of cofactors	mitochondrial	up
TRINITY_DN21932_c0_g1_i1	TRINITY_DN21932_c0_g1_i1	K01955	carB, CPA2	Pyrimidine metabolism;Alanine, aspartate and glutamate metabolism;Biosynthesis of cofactors	cytoplasmic	up
TRINITY_DN153601_c0_g1_i1	TRINITY_DN153601_c0_g1_i1	K10808	RRM2	Pyrimidine metabolism;Glutathione metabolism;Nucleotide metabolism;Purine metabolism	ER	up
TRINITY_DN93697_c0_g1_i1	TRINITY_DN93697_c0_g1_i1	K00207	DPYD	Pyrimidine metabolism;Pantothenate and CoA biosynthesis;beta-Alanine metabolism	chloroplast	up
TRINITY_DN22817_c1_g1_i1	TRINITY_DN22817_c1_g1_i1	K00207	DPYD	Pyrimidine metabolism;Pantothenate and CoA biosynthesis;beta-Alanine metabolism	chloroplast	up
TRINITY_DN152902_c0_g1_i1	TRINITY_DN152902_c0_g1_i1	K00761	upp, UPRT	Pyrimidine metabolism;Nucleotide metabolism	chloroplast	up
TRINITY_DN67708_c0_g1_i2	TRINITY_DN67708_c0_g1_i2	K03787	surE	Pyrimidine metabolism;Nucleotide metabolism;Purine metabolism;Nicotinate and nicotinamide metabolism	mitochondrial	up
TRINITY_DN18684_c0_g1_i4	TRINITY_DN18684_c0_g1_i4	K01465	URA4, pyrC	Pyrimidine metabolism;Biosynthesis of cofactors	mitochondrial	up
TRINITY_DN21293_c0_g1_i1	TRINITY_DN21293_c0_g1_i1	K00254	DHODH, pyrD	Pyrimidine metabolism;Biosynthesis of cofactors	chloroplast	up
TRINITY_DN148862_c0_g2_i1	TRINITY_DN148862_c0_g2_i1	K00940	ndk, NME	Pyrimidine metabolism;MAPK signaling pathway - plant;Nucleotide metabolism;Purine metabolism;Biosynthesis of cofactors	chloroplast	up
TRINITY_DN41821_c0_g1_i2	TRINITY_DN41821_c0_g1_i2	K00940	ndk, NME	Pyrimidine metabolism;MAPK signaling pathway - plant;Nucleotide metabolism;Purine metabolism;Biosynthesis of cofactors	chloroplast	up
TRINITY_DN397255_c0_g1_i1	TRINITY_DN397255_c0_g1_i1	K00940	ndk, NME	Pyrimidine metabolism;MAPK signaling pathway - plant;Nucleotide metabolism;Purine metabolism;Biosynthesis of cofactors	chloroplast	up
TRINITY_DN14892_c0_g1_i2	TRINITY_DN14892_c0_g1_i2	K00940	ndk, NME	Pyrimidine metabolism;MAPK signaling pathway - plant;Nucleotide metabolism;Purine metabolism;Biosynthesis of cofactors	chloroplast	up
TRINITY_DN348274_c0_g1_i1	TRINITY_DN348274_c0_g1_i1	K00940	ndk, NME	Pyrimidine metabolism;MAPK signaling pathway - plant;Nucleotide metabolism;Purine metabolism;Biosynthesis of cofactors	chloroplast	up
TRINITY_DN345574_c0_g1_i1	TRINITY_DN345574_c0_g1_i1	K00940	ndk, NME	Pyrimidine metabolism;MAPK signaling pathway - plant;Nucleotide metabolism;Purine metabolism;Biosynthesis of cofactors	chloroplast	up
TRINITY_DN329517_c0_g1_i1	TRINITY_DN329517_c0_g1_i1	K00940	ndk, NME	Pyrimidine metabolism;MAPK signaling pathway - plant;Nucleotide metabolism;Purine metabolism;Biosynthesis of cofactors	chloroplast	up
TRINITY_DN20867_c0_g1_i1	TRINITY_DN20867_c0_g1_i1	K00940	ndk, NME	Pyrimidine metabolism;MAPK signaling pathway - plant;Nucleotide metabolism;Purine metabolism;Biosynthesis of cofactors	chloroplast	up
TRINITY_DN1297_c0_g2_i3	TRINITY_DN1297_c0_g2_i3	K00940	ndk, NME	Pyrimidine metabolism;MAPK signaling pathway - plant;Nucleotide metabolism;Purine metabolism;Biosynthesis of cofactors	chloroplast	up
TRINITY_DN3789_c1_g1_i1	TRINITY_DN3789_c1_g1_i1	K00940	ndk, NME	Pyrimidine metabolism;MAPK signaling pathway - plant;Nucleotide metabolism;Purine metabolism;Biosynthesis of cofactors	chloroplast	up
TRINITY_DN226493_c0_g1_i1	TRINITY_DN226493_c0_g1_i1	K00940	ndk, NME	Pyrimidine metabolism;MAPK signaling pathway - plant;Nucleotide metabolism;Purine metabolism;Biosynthesis of cofactors	chloroplast	up
TRINITY_DN351458_c0_g1_i1	TRINITY_DN351458_c0_g1_i1	K00940	ndk, NME	Pyrimidine metabolism;MAPK signaling pathway - plant;Nucleotide metabolism;Purine metabolism;Biosynthesis of cofactors	chloroplast	up
TRINITY_DN1297_c0_g2_i5	TRINITY_DN1297_c0_g2_i5	K00940	ndk, NME	Pyrimidine metabolism;MAPK signaling pathway - plant;Nucleotide metabolism;Purine metabolism;Biosynthesis of cofactors	chloroplast	up
TRINITY_DN28456_c1_g2_i1	TRINITY_DN28456_c1_g2_i1	K00940	ndk, NME	Pyrimidine metabolism;MAPK signaling pathway - plant;Nucleotide metabolism;Purine metabolism;Biosynthesis of cofactors	chloroplast	up
TRINITY_DN390088_c0_g1_i1	TRINITY_DN390088_c0_g1_i1	K00940	ndk, NME	Pyrimidine metabolism;MAPK signaling pathway - plant;Nucleotide metabolism;Purine metabolism;Biosynthesis of cofactors	chloroplast	up
TRINITY_DN117759_c0_g1_i2	TRINITY_DN117759_c0_g1_i2	K00940	ndk, NME	Pyrimidine metabolism;MAPK signaling pathway - plant;Nucleotide metabolism;Purine metabolism;Biosynthesis of cofactors	chloroplast	up
TRINITY_DN323167_c0_g1_i1	TRINITY_DN323167_c0_g1_i1	K00940	ndk, NME	Pyrimidine metabolism;MAPK signaling pathway - plant;Nucleotide metabolism;Purine metabolism;Biosynthesis of cofactors	chloroplast	up
TRINITY_DN21340_c0_g1_i1	TRINITY_DN21340_c0_g1_i1	K00940	ndk, NME	Pyrimidine metabolism;MAPK signaling pathway - plant;Nucleotide metabolism;Purine metabolism;Biosynthesis of cofactors	chloroplast	up
TRINITY_DN7932_c0_g1_i3	TRINITY_DN7932_c0_g1_i3	K01953	asnB, ASNS	Alanine, aspartate and glutamate metabolism	chloroplast	up
TRINITY_DN7932_c0_g1_i6	TRINITY_DN7932_c0_g1_i6	K01953	asnB, ASNS	Alanine, aspartate and glutamate metabolism	chloroplast	up
TRINITY_DN15463_c0_g2_i3	TRINITY_DN15463_c0_g2_i3	K00264	GLT1	Alanine, aspartate and glutamate metabolism;Nitrogen metabolism	chloroplast	up
TRINITY_DN15463_c0_g2_i2	TRINITY_DN15463_c0_g2_i2	K00264	GLT1	Alanine, aspartate and glutamate metabolism;Nitrogen metabolism	chloroplast	up
TRINITY_DN377975_c0_g1_i1	TRINITY_DN377975_c0_g1_i1	K01939	purA, ADSS	Alanine, aspartate and glutamate metabolism;Nucleotide metabolism;Purine metabolism;Biosynthesis of cofactors	chloroplast	up
TRINITY_DN43486_c0_g1_i1	TRINITY_DN43486_c0_g1_i1	K00639	kbl, GCAT	Glycine, serine and threonine metabolism	chloroplast	up
TRINITY_DN18096_c0_g1_i1	TRINITY_DN18096_c0_g1_i1	K01079	serB, PSPH	Glycine, serine and threonine metabolism	cytoplasmic	up
TRINITY_DN126302_c0_g2_i1	TRINITY_DN126302_c0_g2_i1	K00130	betB, gbsA	Glycine, serine and threonine metabolism	peroxisomal	up
TRINITY_DN632_c0_g1_i3	TRINITY_DN632_c0_g1_i3	K00276	AOC3, AOC2, tynA	Glycine, serine and threonine metabolism;Tropane, piperidine and pyridine alkaloid biosynthesis;Isoquinoline alkaloid biosynthesis;Phenylalanine metabolism;Tyrosine metabolism;beta-Alanine metabolism	cytoplasmic	up
TRINITY_DN632_c0_g1_i10	TRINITY_DN632_c0_g1_i10	K00276	AOC3, AOC2, tynA	Glycine, serine and threonine metabolism;Tropane, piperidine and pyridine alkaloid biosynthesis;Isoquinoline alkaloid biosynthesis;Phenylalanine metabolism;Tyrosine metabolism;beta-Alanine metabolism	cytoplasmic	up
TRINITY_DN32996_c0_g1_i4	TRINITY_DN32996_c0_g1_i4	K01251	AHCY, ahcY	Cysteine and methionine metabolism	cytoplasmic	up
TRINITY_DN53554_c0_g2_i1	TRINITY_DN53554_c0_g2_i1	K00899	mtnK	Cysteine and methionine metabolism	cytoplasmic	up
TRINITY_DN270163_c0_g1_i1	TRINITY_DN270163_c0_g1_i1	K01244	MTN	Cysteine and methionine metabolism	cytoplasmic	up
TRINITY_DN91528_c0_g2_i1	TRINITY_DN91528_c0_g2_i1	K01740	metY	Cysteine and methionine metabolism	chloroplast	up
TRINITY_DN24434_c1_g1_i3	TRINITY_DN24434_c1_g1_i3	K01251	AHCY, ahcY	Cysteine and methionine metabolism	chloroplast	up
TRINITY_DN55100_c0_g1_i1	TRINITY_DN55100_c0_g1_i1	K08967	mtnD, mtnZ, ADI1	Cysteine and methionine metabolism	cytoplasmic	up
TRINITY_DN40469_c0_g1_i3	TRINITY_DN40469_c0_g1_i3	K08967	mtnD, mtnZ, ADI1	Cysteine and methionine metabolism	cytoplasmic	up
TRINITY_DN35814_c0_g1_i1	TRINITY_DN35814_c0_g1_i1	K01251	AHCY, ahcY	Cysteine and methionine metabolism	cytoplasmic	up
TRINITY_DN366766_c0_g1_i1	TRINITY_DN366766_c0_g1_i1	K00827	AGXT2	Cysteine and methionine metabolism;Alanine, aspartate and glutamate metabolism;Valine, leucine and isoleucine degradation;Glycine, serine and threonine metabolism	chloroplast	up
TRINITY_DN51941_c0_g1_i1	TRINITY_DN51941_c0_g1_i1	K00058	serA, PHGDH	Cysteine and methionine metabolism;Glycine, serine and threonine metabolism	cytoplasmic	up
TRINITY_DN114963_c0_g1_i1	TRINITY_DN114963_c0_g1_i1	K00058	serA, PHGDH	Cysteine and methionine metabolism;Glycine, serine and threonine metabolism	chloroplast	up
TRINITY_DN21393_c0_g1_i1	TRINITY_DN21393_c0_g1_i1	K05396	dcyD	Cysteine and methionine metabolism;D-Amino acid metabolism	cytoplasmic	up
TRINITY_DN66079_c0_g1_i3	TRINITY_DN66079_c0_g1_i3	K00797	speE, SRM, SPE3	Cysteine and methionine metabolism;Glutathione metabolism;Arginine and proline metabolism	chloroplast	up
TRINITY_DN26439_c0_g1_i1	TRINITY_DN26439_c0_g1_i1	K00797	speE, SRM, SPE3	Cysteine and methionine metabolism;Glutathione metabolism;Arginine and proline metabolism	cytoplasmic	up
TRINITY_DN14968_c0_g1_i10	TRINITY_DN14968_c0_g1_i10	K01919	gshA	Cysteine and methionine metabolism;Glutathione metabolism;Biosynthesis of cofactors	chloroplast	up
TRINITY_DN107266_c0_g1_i2	TRINITY_DN107266_c0_g1_i2	K21456	GSS	Cysteine and methionine metabolism;Glutathione metabolism;Biosynthesis of cofactors	chloroplast	up
TRINITY_DN4673_c0_g2_i1	TRINITY_DN4673_c0_g2_i1	K01738	cysK	Cysteine and methionine metabolism;Sulfur metabolism	chloroplast	up
TRINITY_DN1872_c0_g7_i1	TRINITY_DN1872_c0_g7_i1	K01738	cysK	Cysteine and methionine metabolism;Sulfur metabolism	chloroplast	up
TRINITY_DN40123_c0_g1_i1	TRINITY_DN40123_c0_g1_i1	K01738	cysK	Cysteine and methionine metabolism;Sulfur metabolism	mitochondrial	up
TRINITY_DN257582_c0_g1_i1	TRINITY_DN257582_c0_g1_i1	K01738	cysK	Cysteine and methionine metabolism;Sulfur metabolism	mitochondrial	up
TRINITY_DN400570_c0_g1_i1	TRINITY_DN400570_c0_g1_i1	K01738	cysK	Cysteine and methionine metabolism;Sulfur metabolism	mitochondrial	up
TRINITY_DN13779_c0_g1_i1	TRINITY_DN13779_c0_g1_i1	K01738	cysK	Cysteine and methionine metabolism;Sulfur metabolism	chloroplast	up
TRINITY_DN257200_c0_g8_i1	TRINITY_DN257200_c0_g8_i1	K01738	cysK	Cysteine and methionine metabolism;Sulfur metabolism	chloroplast	up
TRINITY_DN27866_c0_g1_i1	TRINITY_DN27866_c0_g1_i1	K05953	NAS	Cysteine and methionine metabolism;Biosynthesis of various plant secondary metabolites	cytoplasmic	up
TRINITY_DN71814_c0_g1_i1	TRINITY_DN71814_c0_g1_i1	K00789	metK, MAT	Cysteine and methionine metabolism;Biosynthesis of various plant secondary metabolites;Biosynthesis of cofactors	cytoplasmic	up
TRINITY_DN8084_c0_g1_i9	TRINITY_DN8084_c0_g1_i9	K00789	metK, MAT	Cysteine and methionine metabolism;Biosynthesis of various plant secondary metabolites;Biosynthesis of cofactors	cytoplasmic	up
TRINITY_DN30189_c0_g3_i1	TRINITY_DN30189_c0_g3_i1	K00789	metK, MAT	Cysteine and methionine metabolism;Biosynthesis of various plant secondary metabolites;Biosynthesis of cofactors	cytoplasmic	up
TRINITY_DN13514_c0_g1_i1	TRINITY_DN13514_c0_g1_i1	K00789	metK, MAT	Cysteine and methionine metabolism;Biosynthesis of various plant secondary metabolites;Biosynthesis of cofactors	cytoplasmic	up
TRINITY_DN20792_c0_g2_i2	TRINITY_DN20792_c0_g2_i2	K00789	metK, MAT	Cysteine and methionine metabolism;Biosynthesis of various plant secondary metabolites;Biosynthesis of cofactors	ER	up
TRINITY_DN17947_c0_g1_i1	TRINITY_DN17947_c0_g1_i1	K00789	metK, MAT	Cysteine and methionine metabolism;Biosynthesis of various plant secondary metabolites;Biosynthesis of cofactors	cytoplasmic	up
TRINITY_DN6599_c0_g2_i3	TRINITY_DN6599_c0_g2_i3	K01011	TST, MPST, sseA	Cysteine and methionine metabolism;Sulfur relay system;Sulfur metabolism	chloroplast	up
TRINITY_DN199083_c0_g2_i1	TRINITY_DN199083_c0_g2_i1	K00140	mmsA, iolA, ALDH6A1	Valine, leucine and isoleucine degradation;Propanoate metabolism;beta-Alanine metabolism;Inositol phosphate metabolism	chloroplast	up
TRINITY_DN47182_c0_g1_i1	TRINITY_DN47182_c0_g1_i1	K00826	E2.6.1.42, ilvE	Valine, leucine and isoleucine degradation;Biosynthesis of cofactors;Cysteine and methionine metabolism;Valine, leucine and isoleucine biosynthesis;Glucosinolate biosynthesis;Pantothenate and CoA biosynthesis	chloroplast	up
TRINITY_DN87005_c0_g1_i1	TRINITY_DN87005_c0_g1_i1	K00826	E2.6.1.42, ilvE	Valine, leucine and isoleucine degradation;Biosynthesis of cofactors;Cysteine and methionine metabolism;Valine, leucine and isoleucine biosynthesis;Glucosinolate biosynthesis;Pantothenate and CoA biosynthesis	chloroplast	up
TRINITY_DN69596_c0_g1_i2	TRINITY_DN69596_c0_g1_i2	K10206	E2.6.1.83	Lysine biosynthesis	cytoplasmic	up
TRINITY_DN33902_c0_g1_i11	TRINITY_DN33902_c0_g1_i11	K01714	dapA	Lysine biosynthesis;Monobactam biosynthesis	peroxisomal	up
TRINITY_DN323102_c0_g1_i1	TRINITY_DN323102_c0_g1_i1	K14085	ALDH7A1	Lysine degradation;Glycerolipid metabolism;Glycine, serine and threonine metabolism;Histidine metabolism;Arginine and proline metabolism;Ascorbate and aldarate metabolism;Tryptophan metabolism;Glycolysis / Gluconeogenesis;Pyruvate metabolism;Fatty acid degradation;Valine, leucine and isoleucine degradation;beta-Alanine metabolism	cytoplasmic	up
TRINITY_DN378046_c0_g1_i1	TRINITY_DN378046_c0_g1_i1	K00128	ALDH	Lysine degradation;Glycerolipid metabolism;Valine, leucine and isoleucine degradation;Biosynthesis of cofactors;Histidine metabolism;Arginine and proline metabolism;Ascorbate and aldarate metabolism;Tryptophan metabolism;Glycolysis / Gluconeogenesis;Pyruvate metabolism;Fatty acid degradation;Pantothenate and CoA biosynthesis;beta-Alanine metabolism	chloroplast	up
TRINITY_DN34551_c0_g1_i1	TRINITY_DN34551_c0_g1_i1	K00128	ALDH	Lysine degradation;Glycerolipid metabolism;Valine, leucine and isoleucine degradation;Biosynthesis of cofactors;Histidine metabolism;Arginine and proline metabolism;Ascorbate and aldarate metabolism;Tryptophan metabolism;Glycolysis / Gluconeogenesis;Pyruvate metabolism;Fatty acid degradation;Pantothenate and CoA biosynthesis;beta-Alanine metabolism	chloroplast	up
TRINITY_DN11151_c0_g2_i1	TRINITY_DN11151_c0_g2_i1	K00128	ALDH	Lysine degradation;Glycerolipid metabolism;Valine, leucine and isoleucine degradation;Biosynthesis of cofactors;Histidine metabolism;Arginine and proline metabolism;Ascorbate and aldarate metabolism;Tryptophan metabolism;Glycolysis / Gluconeogenesis;Pyruvate metabolism;Fatty acid degradation;Pantothenate and CoA biosynthesis;beta-Alanine metabolism	chloroplast	up
TRINITY_DN138141_c0_g2_i1	TRINITY_DN138141_c0_g2_i1	K07515	HADHA	Lysine degradation;Propanoate metabolism;Fatty acid elongation;Butanoate metabolism;Tryptophan metabolism;Fatty acid degradation;Valine, leucine and isoleucine degradation;beta-Alanine metabolism	cytoplasmic	up
TRINITY_DN123469_c0_g1_i1	TRINITY_DN123469_c0_g1_i1	K01692	paaF, echA	Lysine degradation;Propanoate metabolism;Butanoate metabolism;Tryptophan metabolism;Phenylalanine metabolism;Fatty acid degradation;Valine, leucine and isoleucine degradation;beta-Alanine metabolism	cytoplasmic	up
TRINITY_DN55204_c0_g3_i1	TRINITY_DN55204_c0_g3_i1	K00933	E2.7.3.2	Arginine and proline metabolism	mitochondrial	up
TRINITY_DN25800_c0_g1_i2	TRINITY_DN25800_c0_g1_i2	K00472	P4HA	Arginine and proline metabolism	ER	up
TRINITY_DN36161_c0_g3_i1	TRINITY_DN36161_c0_g3_i1	K00819	rocD, OAT	Arginine and proline metabolism	mitochondrial	up
TRINITY_DN278819_c0_g1_i1	TRINITY_DN278819_c0_g1_i1	K11755	hisIE	Histidine metabolism	chloroplast	up
TRINITY_DN202645_c0_g3_i1	TRINITY_DN202645_c0_g3_i1	K01663	HIS7	Histidine metabolism	peroxisomal	up
TRINITY_DN72074_c1_g1_i1	TRINITY_DN72074_c1_g1_i1_m.1528026 TRINITY_DN72074_c1_g1::TRINITY_DN72074_c1_g1_i1::g.1528026 ORF type:complete len:279 (+),score=36.76 TRINITY_DN72074_c1_g1_i1:197-1033(+)	K01426	E3.5.1.4, amiE	Phenylalanine metabolism;Arginine and proline metabolism;Tryptophan metabolism	chloroplast	up
TRINITY_DN258078_c0_g1_i1	TRINITY_DN258078_c0_g1_i1	K01426	E3.5.1.4, amiE	Phenylalanine metabolism;Arginine and proline metabolism;Tryptophan metabolism	mitochondrial	up
TRINITY_DN221626_c0_g1_i1	TRINITY_DN221626_c0_g1_i1	K07253	MIF	Phenylalanine metabolism;Tyrosine metabolism	cytoplasmic	up
TRINITY_DN23378_c0_g1_i1	TRINITY_DN23378_c0_g1_i1	K01626	E2.5.1.54, aroF, aroG, aroH	Phenylalanine, tyrosine and tryptophan biosynthesis	mitochondrial	up
TRINITY_DN24452_c0_g1_i1	TRINITY_DN24452_c0_g1_i1	K01657	trpE	Phenylalanine, tyrosine and tryptophan biosynthesis	chloroplast	up
TRINITY_DN298504_c0_g1_i1	TRINITY_DN298504_c0_g1_i1	K00891	aroK, aroL	Phenylalanine, tyrosine and tryptophan biosynthesis	mitochondrial	up
TRINITY_DN199069_c0_g1_i1	TRINITY_DN199069_c0_g1_i1	K13832	aroDE, DHQ-SDH	Phenylalanine, tyrosine and tryptophan biosynthesis;Biosynthesis of various plant secondary metabolites	chloroplast	up
TRINITY_DN279024_c0_g1_i2	TRINITY_DN279024_c0_g1_i2	K00384	trxB, TRR	Selenocompound metabolism	chloroplast	up
TRINITY_DN39656_c0_g1_i1	TRINITY_DN39656_c0_g1_i1	K13811	PAPSS	Selenocompound metabolism;Monobactam biosynthesis;Purine metabolism;Sulfur metabolism	chloroplast	up
TRINITY_DN4877_c0_g1_i2	TRINITY_DN4877_c0_g1_i2	K00958	sat, met3	Selenocompound metabolism;Monobactam biosynthesis;Purine metabolism;Sulfur metabolism	chloroplast	up
TRINITY_DN43592_c0_g1_i1	TRINITY_DN43592_c0_g1_i1	K00549	metE	Selenocompound metabolism;Cysteine and methionine metabolism	chloroplast	up
TRINITY_DN233133_c0_g1_i1	TRINITY_DN233133_c0_g1_i1	K00549	metE	Selenocompound metabolism;Cysteine and methionine metabolism	cytoplasmic	up
TRINITY_DN61799_c0_g2_i1	TRINITY_DN61799_c0_g2_i1	K00549	metE	Selenocompound metabolism;Cysteine and methionine metabolism	chloroplast	up
TRINITY_DN157514_c0_g1_i1	TRINITY_DN157514_c0_g1_i1	K01739	metB	Selenocompound metabolism;Sulfur metabolism;Cysteine and methionine metabolism	chloroplast	up
TRINITY_DN52351_c0_g1_i1	TRINITY_DN52351_c0_g1_i1	K01739	metB	Selenocompound metabolism;Sulfur metabolism;Cysteine and methionine metabolism	peroxisomal	up
TRINITY_DN1800_c0_g1_i20	TRINITY_DN1800_c0_g1_i20	K05350	bglB	Cyanoamino acid metabolism;Starch and sucrose metabolism;Biosynthesis of various plant secondary metabolites	cytoplasmic	up
TRINITY_DN1800_c0_g1_i22	TRINITY_DN1800_c0_g1_i22	K05350	bglB	Cyanoamino acid metabolism;Starch and sucrose metabolism;Biosynthesis of various plant secondary metabolites	extracellular	up
TRINITY_DN29984_c0_g1_i1	TRINITY_DN29984_c0_g1_i1	K05349	bglX	Cyanoamino acid metabolism;Starch and sucrose metabolism;Biosynthesis of various plant secondary metabolites	mitochondrial	up
TRINITY_DN189009_c0_g2_i1	TRINITY_DN189009_c0_g2_i1	K05350	bglB	Cyanoamino acid metabolism;Starch and sucrose metabolism;Biosynthesis of various plant secondary metabolites	cytoplasmic	up
TRINITY_DN1176_c0_g1_i15	TRINITY_DN1176_c0_g1_i15	K18592	GGT1_5, CD224	Cyanoamino acid metabolism;Arachidonic acid metabolism;Glutathione metabolism;Taurine and hypotaurine metabolism	Golgi apparatus	up
TRINITY_DN255732_c1_g1_i1	TRINITY_DN255732_c1_g1_i1	K00600	glyA, SHMT	Cyanoamino acid metabolism;Glyoxylate and dicarboxylate metabolism;One carbon pool by folate;Glycine, serine and threonine metabolism;Biosynthesis of cofactors	chloroplast	up
TRINITY_DN25208_c0_g1_i4	TRINITY_DN25208_c0_g1_i4	K00600	glyA, SHMT	Cyanoamino acid metabolism;Glyoxylate and dicarboxylate metabolism;One carbon pool by folate;Glycine, serine and threonine metabolism;Biosynthesis of cofactors	cytoplasmic	up
TRINITY_DN25664_c0_g5_i1	TRINITY_DN25664_c0_g5_i1	K00600	glyA, SHMT	Cyanoamino acid metabolism;Glyoxylate and dicarboxylate metabolism;One carbon pool by folate;Glycine, serine and threonine metabolism;Biosynthesis of cofactors	chloroplast	up
TRINITY_DN9729_c0_g1_i5	TRINITY_DN9729_c0_g1_i5	K00600	glyA, SHMT	Cyanoamino acid metabolism;Glyoxylate and dicarboxylate metabolism;One carbon pool by folate;Glycine, serine and threonine metabolism;Biosynthesis of cofactors	mitochondrial	up
TRINITY_DN28206_c0_g1_i1	TRINITY_DN28206_c0_g1_i1	K01455	E3.5.1.49	Cyanoamino acid metabolism;Glyoxylate and dicarboxylate metabolism;Nitrogen metabolism	cytoplasmic	up
TRINITY_DN47834_c0_g1_i1	TRINITY_DN47834_c0_g1_i1	K01586	lysA	D-Amino acid metabolism;Lysine biosynthesis	cytoplasmic	up
TRINITY_DN376541_c0_g1_i1	TRINITY_DN376541_c0_g1_i1	K01586	lysA	D-Amino acid metabolism;Lysine biosynthesis	chloroplast	up
TRINITY_DN52477_c0_g2_i1	TRINITY_DN52477_c0_g2_i1	K01778	dapF	D-Amino acid metabolism;Lysine biosynthesis	mitochondrial	up
TRINITY_DN10342_c0_g1_i2	TRINITY_DN10342_c0_g1_i2	K00432	gpx, btuE, bsaA	Glutathione metabolism	chloroplast	up
TRINITY_DN375100_c0_g1_i1	TRINITY_DN375100_c0_g1_i1	K24138	prx3	Glutathione metabolism	cytoplasmic	up
TRINITY_DN78718_c0_g1_i4	TRINITY_DN78718_c0_g1_i4	K01256	pepN	Glutathione metabolism	mitochondrial	up
TRINITY_DN5422_c0_g1_i3	TRINITY_DN5422_c0_g1_i3	K00799	GST, gst	Glutathione metabolism	cytoplasmic	up
TRINITY_DN15691_c0_g1_i1	TRINITY_DN15691_c0_g1_i1	K00383	GSR, gor	Glutathione metabolism	chloroplast	up
TRINITY_DN37435_c0_g1_i2	TRINITY_DN37435_c0_g1_i2	K00799	GST, gst	Glutathione metabolism	mitochondrial	up
TRINITY_DN5422_c0_g1_i7	TRINITY_DN5422_c0_g1_i7	K00799	GST, gst	Glutathione metabolism	cytoplasmic	up
TRINITY_DN1868_c0_g1_i1	TRINITY_DN1868_c0_g1_i1	K00799	GST, gst	Glutathione metabolism	cytoplasmic	up
TRINITY_DN4384_c0_g1_i1	TRINITY_DN4384_c0_g1_i1	K00799	GST, gst	Glutathione metabolism	cytoplasmic	up
TRINITY_DN35528_c1_g1_i6	TRINITY_DN35528_c1_g1_i6	K01256	pepN	Glutathione metabolism	chloroplast	up
TRINITY_DN35528_c0_g2_i1	TRINITY_DN35528_c0_g2_i1	K01256	pepN	Glutathione metabolism	cytoplasmic	up
TRINITY_DN53546_c0_g1_i1	TRINITY_DN53546_c0_g1_i1	K00383	GSR, gor	Glutathione metabolism	chloroplast	up
TRINITY_DN44249_c0_g1_i1	TRINITY_DN44249_c0_g1_i1	K00383	GSR, gor	Glutathione metabolism	chloroplast	up
TRINITY_DN16504_c0_g1_i1	TRINITY_DN16504_c0_g1_i1	K24138	prx3	Glutathione metabolism	cytoplasmic	up
TRINITY_DN359981_c0_g1_i1	TRINITY_DN359981_c0_g1_i1	K00799	GST, gst	Glutathione metabolism	chloroplast	up
TRINITY_DN4705_c0_g1_i1	TRINITY_DN4705_c0_g1_i1	K00432	gpx, btuE, bsaA	Glutathione metabolism	chloroplast	up
TRINITY_DN6555_c0_g2_i2	TRINITY_DN6555_c0_g2_i2	K00799	GST, gst	Glutathione metabolism	cytoplasmic	up
TRINITY_DN15292_c0_g1_i5	TRINITY_DN15292_c0_g1_i5	K00799	GST, gst	Glutathione metabolism	cytoplasmic	up
TRINITY_DN14056_c0_g1_i1	TRINITY_DN14056_c0_g1_i1	K00383	GSR, gor	Glutathione metabolism	chloroplast	up
TRINITY_DN41400_c0_g1_i1	TRINITY_DN41400_c0_g1_i1	K00036	G6PD, zwf	Glutathione metabolism;Pentose phosphate pathway	chloroplast	up
TRINITY_DN112519_c1_g1_i1	TRINITY_DN112519_c1_g1_i1	K00036	G6PD, zwf	Glutathione metabolism;Pentose phosphate pathway	peroxisomal	up
TRINITY_DN24681_c1_g1_i1	TRINITY_DN24681_c1_g1_i1	K00033	PGD, gnd, gntZ	Glutathione metabolism;Pentose phosphate pathway	mitochondrial	up
TRINITY_DN234277_c0_g1_i1	TRINITY_DN234277_c0_g1_i1	K21888	DHAR	Glutathione metabolism;Ascorbate and aldarate metabolism	cytoplasmic	up
TRINITY_DN269363_c0_g1_i1	TRINITY_DN269363_c0_g1_i1	K00434	E1.11.1.11	Glutathione metabolism;Ascorbate and aldarate metabolism	cytoplasmic	up
TRINITY_DN32012_c0_g3_i4	TRINITY_DN32012_c0_g3_i4	K21888	DHAR	Glutathione metabolism;Ascorbate and aldarate metabolism	cytoplasmic	up
TRINITY_DN32012_c0_g3_i1	TRINITY_DN32012_c0_g3_i1	K21888	DHAR	Glutathione metabolism;Ascorbate and aldarate metabolism	mitochondrial	up
TRINITY_DN30378_c0_g2_i1	TRINITY_DN30378_c0_g2_i1	K21888	DHAR	Glutathione metabolism;Ascorbate and aldarate metabolism	chloroplast	up
TRINITY_DN27171_c0_g2_i1	TRINITY_DN27171_c0_g2_i1	K00434	E1.11.1.11	Glutathione metabolism;Ascorbate and aldarate metabolism	cytoplasmic	up
TRINITY_DN13260_c0_g1_i1	TRINITY_DN13260_c0_g1_i1	K00434	E1.11.1.11	Glutathione metabolism;Ascorbate and aldarate metabolism	cytoplasmic	up
TRINITY_DN259179_c0_g1_i1	TRINITY_DN259179_c0_g1_i1	K00434	E1.11.1.11	Glutathione metabolism;Ascorbate and aldarate metabolism	extracellular	up
TRINITY_DN32012_c0_g3_i3	TRINITY_DN32012_c0_g3_i3	K21888	DHAR	Glutathione metabolism;Ascorbate and aldarate metabolism	chloroplast	up
TRINITY_DN51225_c0_g1_i1	TRINITY_DN51225_c0_g1_i1	K00434	E1.11.1.11	Glutathione metabolism;Ascorbate and aldarate metabolism	mitochondrial	up
TRINITY_DN38552_c0_g1_i1	TRINITY_DN38552_c0_g1_i1	K00434	E1.11.1.11	Glutathione metabolism;Ascorbate and aldarate metabolism	cytoplasmic	up
TRINITY_DN12294_c0_g1_i3	TRINITY_DN12294_c0_g1_i3	K00434	E1.11.1.11	Glutathione metabolism;Ascorbate and aldarate metabolism	chloroplast	up
TRINITY_DN24854_c0_g1_i2	TRINITY_DN24854_c0_g1_i2	K00434	E1.11.1.11	Glutathione metabolism;Ascorbate and aldarate metabolism	mitochondrial	up
TRINITY_DN47294_c0_g1_i2	TRINITY_DN47294_c0_g1_i2	K00434	E1.11.1.11	Glutathione metabolism;Ascorbate and aldarate metabolism	nuclear	up
TRINITY_DN7379_c1_g1_i1	TRINITY_DN7379_c1_g1_i1	K00434	E1.11.1.11	Glutathione metabolism;Ascorbate and aldarate metabolism	chloroplast	up
TRINITY_DN71917_c1_g2_i1	TRINITY_DN71917_c1_g2_i1	K00434	E1.11.1.11	Glutathione metabolism;Ascorbate and aldarate metabolism	cytoplasmic	up
TRINITY_DN81499_c0_g1_i6	TRINITY_DN81499_c0_g1_i6	K00434	E1.11.1.11	Glutathione metabolism;Ascorbate and aldarate metabolism	cytoplasmic	up
TRINITY_DN321567_c0_g1_i1	TRINITY_DN321567_c0_g1_i1	K00434	E1.11.1.11	Glutathione metabolism;Ascorbate and aldarate metabolism	mitochondrial	up
TRINITY_DN405051_c0_g1_i1	TRINITY_DN405051_c0_g1_i1	K11188	PRDX6	Glutathione metabolism;Phenylpropanoid biosynthesis	chloroplast	up
TRINITY_DN35124_c0_g2_i1	TRINITY_DN35124_c0_g2_i1	K19893	GN5_6	Starch and sucrose metabolism	vacuolar	up
TRINITY_DN4890_c0_g1_i2	TRINITY_DN4890_c0_g1_i2	K00705	malQ	Starch and sucrose metabolism	mitochondrial	up
TRINITY_DN41639_c0_g1_i2	TRINITY_DN41639_c0_g1_i2	K00703	glgA	Starch and sucrose metabolism	cytoplasmic	up
TRINITY_DN145640_c0_g1_i6	TRINITY_DN145640_c0_g1_i6	K00703	glgA	Starch and sucrose metabolism	mitochondrial	up
TRINITY_DN26448_c0_g1_i1	TRINITY_DN26448_c0_g1_i1	K00700	GBE1, glgB	Starch and sucrose metabolism	chloroplast	up
TRINITY_DN171785_c0_g1_i1	TRINITY_DN171785_c0_g1_i1	K07024	SPP	Starch and sucrose metabolism	chloroplast	up
TRINITY_DN6414_c0_g1_i1	TRINITY_DN6414_c0_g1_i1	K00688	PYG, glgP	Starch and sucrose metabolism	mitochondrial	up
TRINITY_DN165022_c0_g2_i3	TRINITY_DN165022_c0_g2_i3	K01194	TREH, treA, treF	Starch and sucrose metabolism	cytoplasmic	up
TRINITY_DN37675_c0_g1_i2	TRINITY_DN37675_c0_g1_i2	K00703	glgA	Starch and sucrose metabolism	mitochondrial	up
TRINITY_DN23338_c0_g1_i1	TRINITY_DN23338_c0_g1_i1	K01176	AMY, amyA, malS	Starch and sucrose metabolism	mitochondrial	up
TRINITY_DN109396_c0_g1_i3	TRINITY_DN109396_c0_g1_i3	K01214	ISA, treX	Starch and sucrose metabolism	chloroplast	up
TRINITY_DN25793_c0_g1_i1	TRINITY_DN25793_c0_g1_i1	K00700	GBE1, glgB	Starch and sucrose metabolism	chloroplast	up
TRINITY_DN26448_c0_g2_i4	TRINITY_DN26448_c0_g2_i4	K00700	GBE1, glgB	Starch and sucrose metabolism	chloroplast	up
TRINITY_DN44973_c0_g1_i5	TRINITY_DN44973_c0_g1_i5	K00688	PYG, glgP	Starch and sucrose metabolism	cytoplasmic	up
TRINITY_DN26448_c0_g2_i3	TRINITY_DN26448_c0_g2_i3	K00700	GBE1, glgB	Starch and sucrose metabolism	chloroplast	up
TRINITY_DN25772_c0_g1_i1	TRINITY_DN25772_c0_g1_i1	K13679	WAXY	Starch and sucrose metabolism	mitochondrial	up
TRINITY_DN2988_c0_g1_i4	TRINITY_DN2988_c0_g1_i4	K01176	AMY, amyA, malS	Starch and sucrose metabolism	mitochondrial	up
TRINITY_DN26448_c0_g3_i1	TRINITY_DN26448_c0_g3_i1	K00700	GBE1, glgB	Starch and sucrose metabolism	chloroplast	up
TRINITY_DN41690_c0_g1_i1	TRINITY_DN41690_c0_g1_i1	K01176	AMY, amyA, malS	Starch and sucrose metabolism	chloroplast	up
TRINITY_DN177783_c0_g1_i1	TRINITY_DN177783_c0_g1_i1	K12666	RPN1, OST1	N-Glycan biosynthesis;Various types of N-glycan biosynthesis;Protein processing in endoplasmic reticulum	ER	up
TRINITY_DN25219_c0_g2_i1	TRINITY_DN25219_c0_g2_i1	K12670	DDOST, WBP1	N-Glycan biosynthesis;Various types of N-glycan biosynthesis;Protein processing in endoplasmic reticulum	ER	up
TRINITY_DN40502_c0_g1_i4	TRINITY_DN40502_c0_g1_i4	K05546	GANAB	N-Glycan biosynthesis;Protein processing in endoplasmic reticulum	vacuolar	up
TRINITY_DN26638_c0_g1_i4	TRINITY_DN26638_c0_g1_i4	K01191	MAN2C1	Other glycan degradation	extracellular	up
TRINITY_DN263311_c0_g1_i1	TRINITY_DN263311_c0_g1_i1	K01191	MAN2C1	Other glycan degradation	cytoplasmic	up
TRINITY_DN101804_c0_g1_i4	TRINITY_DN101804_c0_g1_i4	K01206	FUCA	Other glycan degradation	extracellular	up
TRINITY_DN321301_c0_g1_i1	TRINITY_DN321301_c0_g1_i1	K01191	MAN2C1	Other glycan degradation	extracellular	up
TRINITY_DN6917_c0_g1_i1	TRINITY_DN6917_c0_g1_i1	K03714	XYLT	Various types of N-glycan biosynthesis	cytoplasmic	up
TRINITY_DN256917_c0_g1_i1	TRINITY_DN256917_c0_g1_i1	K20784	XEG113	Other types of O-glycan biosynthesis	mitochondrial	up
TRINITY_DN70375_c0_g1_i1	TRINITY_DN70375_c0_g1_i1	K01209	abfA	Amino sugar and nucleotide sugar metabolism	extracellular	up
TRINITY_DN14594_c0_g1_i4	TRINITY_DN14594_c0_g1_i4	K01183	E3.2.1.14	Amino sugar and nucleotide sugar metabolism	ER	up
TRINITY_DN12131_c0_g1_i3	TRINITY_DN12131_c0_g1_i3	K01183	E3.2.1.14	Amino sugar and nucleotide sugar metabolism	extracellular	up
TRINITY_DN17761_c0_g1_i1	TRINITY_DN17761_c0_g1_i1	K00326	CYB5R	Amino sugar and nucleotide sugar metabolism	chloroplast	up
TRINITY_DN6785_c0_g1_i1	TRINITY_DN6785_c0_g1_i1	K01183	E3.2.1.14	Amino sugar and nucleotide sugar metabolism	extracellular	up
TRINITY_DN10641_c0_g1_i5	TRINITY_DN10641_c0_g1_i5	K01810	GPI, pgi	Amino sugar and nucleotide sugar metabolism;Pentose phosphate pathway;Starch and sucrose metabolism;Biosynthesis of nucleotide sugars;Glycolysis / Gluconeogenesis	chloroplast	up
TRINITY_DN62368_c0_g1_i1	TRINITY_DN62368_c0_g1_i1	K01810	GPI, pgi	Amino sugar and nucleotide sugar metabolism;Pentose phosphate pathway;Starch and sucrose metabolism;Biosynthesis of nucleotide sugars;Glycolysis / Gluconeogenesis	chloroplast	up
TRINITY_DN10641_c0_g3_i1	TRINITY_DN10641_c0_g3_i1	K01810	GPI, pgi	Amino sugar and nucleotide sugar metabolism;Pentose phosphate pathway;Starch and sucrose metabolism;Biosynthesis of nucleotide sugars;Glycolysis / Gluconeogenesis	cytoplasmic	up
TRINITY_DN136670_c1_g1_i1	TRINITY_DN136670_c1_g1_i1	K01810	GPI, pgi	Amino sugar and nucleotide sugar metabolism;Pentose phosphate pathway;Starch and sucrose metabolism;Biosynthesis of nucleotide sugars;Glycolysis / Gluconeogenesis	extracellular	up
TRINITY_DN18433_c0_g3_i2	TRINITY_DN18433_c0_g3_i2	K01810	GPI, pgi	Amino sugar and nucleotide sugar metabolism;Pentose phosphate pathway;Starch and sucrose metabolism;Biosynthesis of nucleotide sugars;Glycolysis / Gluconeogenesis	chloroplast	up
TRINITY_DN95002_c1_g1_i6	TRINITY_DN95002_c1_g1_i6	K12447	USP	Amino sugar and nucleotide sugar metabolism;Pentose and glucuronate interconversions;Biosynthesis of nucleotide sugars;Ascorbate and aldarate metabolism;Galactose metabolism	nuclear	up
TRINITY_DN396219_c0_g1_i1	TRINITY_DN396219_c0_g1_i1	K00012	UGDH, ugd	Amino sugar and nucleotide sugar metabolism;Pentose and glucuronate interconversions;Biosynthesis of nucleotide sugars;Ascorbate and aldarate metabolism;Biosynthesis of cofactors	cytoplasmic	up
TRINITY_DN31562_c0_g2_i1	TRINITY_DN31562_c0_g2_i1	K00975	glgC	Amino sugar and nucleotide sugar metabolism;Starch and sucrose metabolism;Biosynthesis of nucleotide sugars	chloroplast	up
TRINITY_DN397246_c0_g1_i1	TRINITY_DN397246_c0_g1_i1	K00975	glgC	Amino sugar and nucleotide sugar metabolism;Starch and sucrose metabolism;Biosynthesis of nucleotide sugars	mitochondrial	up
TRINITY_DN31562_c0_g1_i1	TRINITY_DN31562_c0_g1_i1	K00975	glgC	Amino sugar and nucleotide sugar metabolism;Starch and sucrose metabolism;Biosynthesis of nucleotide sugars	chloroplast	up
TRINITY_DN12327_c0_g1_i12	TRINITY_DN12327_c0_g1_i12	K00975	glgC	Amino sugar and nucleotide sugar metabolism;Starch and sucrose metabolism;Biosynthesis of nucleotide sugars	chloroplast	up
TRINITY_DN38977_c0_g1_i3	TRINITY_DN38977_c0_g1_i3	K00975	glgC	Amino sugar and nucleotide sugar metabolism;Starch and sucrose metabolism;Biosynthesis of nucleotide sugars	cytoplasmic	up
TRINITY_DN38707_c0_g5_i1	TRINITY_DN38707_c0_g5_i1	K00847	E2.7.1.4, scrK	Amino sugar and nucleotide sugar metabolism;Starch and sucrose metabolism;Biosynthesis of nucleotide sugars;Fructose and mannose metabolism	mitochondrial	up
TRINITY_DN23894_c0_g1_i1	TRINITY_DN23894_c0_g1_i1	K12451	UER1	Amino sugar and nucleotide sugar metabolism;Polyketide sugar unit biosynthesis;Biosynthesis of nucleotide sugars	cytoplasmic	up
TRINITY_DN34645_c0_g1_i2	TRINITY_DN34645_c0_g1_i2	K12450	RHM	Amino sugar and nucleotide sugar metabolism;Biosynthesis of nucleotide sugars	cytoplasmic	up
TRINITY_DN304449_c0_g1_i1	TRINITY_DN304449_c0_g1_i1	K13379	RGP, UTM	Amino sugar and nucleotide sugar metabolism;Biosynthesis of nucleotide sugars	cytoplasmic	up
TRINITY_DN34731_c0_g1_i1	TRINITY_DN34731_c0_g1_i1	K13379	RGP, UTM	Amino sugar and nucleotide sugar metabolism;Biosynthesis of nucleotide sugars	cytoplasmic	up
TRINITY_DN17299_c0_g1_i3	TRINITY_DN17299_c0_g1_i3	K12450	RHM	Amino sugar and nucleotide sugar metabolism;Biosynthesis of nucleotide sugars	cytoplasmic	up
TRINITY_DN10235_c0_g1_i1	TRINITY_DN10235_c0_g1_i1	K13379	RGP, UTM	Amino sugar and nucleotide sugar metabolism;Biosynthesis of nucleotide sugars	cytoplasmic	up
TRINITY_DN10235_c0_g3_i1	TRINITY_DN10235_c0_g3_i1	K13379	RGP, UTM	Amino sugar and nucleotide sugar metabolism;Biosynthesis of nucleotide sugars	cytoplasmic	up
TRINITY_DN10235_c0_g2_i1	TRINITY_DN10235_c0_g2_i1	K13379	RGP, UTM	Amino sugar and nucleotide sugar metabolism;Biosynthesis of nucleotide sugars	cytoplasmic	up
TRINITY_DN279267_c0_g2_i1	TRINITY_DN279267_c0_g2_i1	K01711	gmd, GMDS	Amino sugar and nucleotide sugar metabolism;Biosynthesis of nucleotide sugars;Fructose and mannose metabolism	cytoplasmic	up
TRINITY_DN30317_c0_g1_i1	TRINITY_DN30317_c0_g1_i1	K02377	TSTA3, fcl	Amino sugar and nucleotide sugar metabolism;Biosynthesis of nucleotide sugars;Fructose and mannose metabolism	peroxisomal	up
TRINITY_DN81485_c0_g1_i1	TRINITY_DN81485_c0_g1_i1	K17497	PMM	Amino sugar and nucleotide sugar metabolism;Biosynthesis of nucleotide sugars;Fructose and mannose metabolism;Biosynthesis of cofactors	cytoplasmic	up
TRINITY_DN88066_c0_g3_i2	TRINITY_DN88066_c0_g3_i2	K17497	PMM	Amino sugar and nucleotide sugar metabolism;Biosynthesis of nucleotide sugars;Fructose and mannose metabolism;Biosynthesis of cofactors	cytoplasmic	up
TRINITY_DN9426_c0_g1_i1	TRINITY_DN9426_c0_g1_i1	K10046	GME	Amino sugar and nucleotide sugar metabolism;Biosynthesis of nucleotide sugars;Ascorbate and aldarate metabolism;Biosynthesis of cofactors	cytoplasmic	up
TRINITY_DN42340_c0_g1_i1	TRINITY_DN42340_c0_g1_i1	K20547	CHIB	Amino sugar and nucleotide sugar metabolism;MAPK signaling pathway - plant	extracellular	up
TRINITY_DN50532_c0_g1_i1	TRINITY_DN50532_c0_g1_i1	K06128	LYPLA1	Glycerophospholipid metabolism	extracellular	up
TRINITY_DN121518_c0_g1_i1	TRINITY_DN121518_c0_g1_i1	K06128	LYPLA1	Glycerophospholipid metabolism	extracellular	up
TRINITY_DN159037_c0_g1_i1	TRINITY_DN159037_c0_g1_i1	K18696	GDE1	Glycerophospholipid metabolism	ER	up
TRINITY_DN26072_c0_g1_i1	TRINITY_DN26072_c0_g1_i1	K01517	ADPRM	Glycerophospholipid metabolism;Purine metabolism	cytoplasmic	up
TRINITY_DN323152_c0_g1_i1	TRINITY_DN323152_c0_g1_i1	K00630	ATS1	Glycerophospholipid metabolism;Glycerolipid metabolism	mitochondrial	up
TRINITY_DN10107_c0_g1_i14	TRINITY_DN10107_c0_g1_i14	K19246	loxA	Arachidonic acid metabolism	cytoplasmic	up
TRINITY_DN25244_c0_g1_i1	TRINITY_DN25244_c0_g1_i1	K04097	HPGDS	Arachidonic acid metabolism;Glutathione metabolism	cytoplasmic	up
TRINITY_DN33519_c0_g2_i2	TRINITY_DN33519_c0_g2_i2	K04097	HPGDS	Arachidonic acid metabolism;Glutathione metabolism	cytoplasmic	up
TRINITY_DN164793_c0_g1_i1	TRINITY_DN164793_c0_g1_i1	K04097	HPGDS	Arachidonic acid metabolism;Glutathione metabolism	cytoplasmic	up
TRINITY_DN358848_c0_g1_i1	TRINITY_DN358848_c0_g1_i1	K04097	HPGDS	Arachidonic acid metabolism;Glutathione metabolism	cytoplasmic	up
TRINITY_DN133490_c0_g1_i1	TRINITY_DN133490_c0_g1_i1	K04097	HPGDS	Arachidonic acid metabolism;Glutathione metabolism	cytoplasmic	up
TRINITY_DN36568_c0_g1_i1	TRINITY_DN36568_c0_g1_i1	K04097	HPGDS	Arachidonic acid metabolism;Glutathione metabolism	cytoplasmic	up
TRINITY_DN25066_c0_g1_i2	TRINITY_DN25066_c0_g1_i2	K04097	HPGDS	Arachidonic acid metabolism;Glutathione metabolism	cytoplasmic	up
TRINITY_DN30920_c0_g1_i2	TRINITY_DN30920_c0_g1_i2	K04097	HPGDS	Arachidonic acid metabolism;Glutathione metabolism	cytoplasmic	up
TRINITY_DN19856_c0_g1_i4	TRINITY_DN19856_c0_g1_i4	K04097	HPGDS	Arachidonic acid metabolism;Glutathione metabolism	cytoplasmic	up
TRINITY_DN47241_c0_g1_i5	TRINITY_DN47241_c0_g1_i5	K00454	LOX2S	Linoleic acid metabolism;alpha-Linolenic acid metabolism	cytoplasmic	up
TRINITY_DN22802_c0_g1_i3	TRINITY_DN22802_c0_g1_i3	K00454	LOX2S	Linoleic acid metabolism;alpha-Linolenic acid metabolism	extracellular	up
TRINITY_DN16309_c0_g1_i6	TRINITY_DN16309_c0_g1_i6	K00454	LOX2S	Linoleic acid metabolism;alpha-Linolenic acid metabolism	cytoplasmic	up
TRINITY_DN12768_c0_g1_i2	TRINITY_DN12768_c0_g1_i2	K00454	LOX2S	Linoleic acid metabolism;alpha-Linolenic acid metabolism	cytoplasmic	up
TRINITY_DN44739_c0_g1_i2	TRINITY_DN44739_c0_g1_i2	K00454	LOX2S	Linoleic acid metabolism;alpha-Linolenic acid metabolism	chloroplast	up
TRINITY_DN72736_c0_g1_i4	TRINITY_DN72736_c0_g1_i4	K00454	LOX2S	Linoleic acid metabolism;alpha-Linolenic acid metabolism	cytoplasmic	up
TRINITY_DN44739_c0_g2_i1	TRINITY_DN44739_c0_g2_i1	K00454	LOX2S	Linoleic acid metabolism;alpha-Linolenic acid metabolism	cytoplasmic	up
TRINITY_DN3854_c0_g2_i2	TRINITY_DN3854_c0_g2_i2	K00454	LOX2S	Linoleic acid metabolism;alpha-Linolenic acid metabolism	chloroplast	up
TRINITY_DN7183_c0_g1_i4	TRINITY_DN7183_c0_g1_i4	K01723	AOS	alpha-Linolenic acid metabolism	chloroplast	up
TRINITY_DN7183_c0_g1_i1	TRINITY_DN7183_c0_g1_i1	K01723	AOS	alpha-Linolenic acid metabolism	chloroplast	up
TRINITY_DN319371_c0_g1_i1	TRINITY_DN319371_c0_g1_i1	K05894	OPR	alpha-Linolenic acid metabolism	mitochondrial	up
TRINITY_DN7183_c0_g1_i6	TRINITY_DN7183_c0_g1_i6	K01723	AOS	alpha-Linolenic acid metabolism	chloroplast	up
TRINITY_DN23528_c0_g1_i10	TRINITY_DN23528_c0_g1_i10	K01723	AOS	alpha-Linolenic acid metabolism	chloroplast	up
TRINITY_DN12357_c0_g1_i3	TRINITY_DN12357_c0_g1_i3	K10529	DOX	alpha-Linolenic acid metabolism	mitochondrial	up
TRINITY_DN65346_c0_g4_i1	TRINITY_DN65346_c0_g4_i1	K00224	CEQORH	alpha-Linolenic acid metabolism	peroxisomal	up
TRINITY_DN3963_c0_g3_i2	TRINITY_DN3963_c0_g3_i2	K00224	CEQORH	alpha-Linolenic acid metabolism	mitochondrial	up
TRINITY_DN190930_c0_g1_i1	TRINITY_DN190930_c0_g1_i1	K12349	ASAH2	Sphingolipid metabolism	mitochondrial	up
TRINITY_DN2436_c0_g1_i10	TRINITY_DN2436_c0_g1_i10	K12373	HEXA_B	Sphingolipid metabolism;Amino sugar and nucleotide sugar metabolism;Glycosphingolipid biosynthesis - globo and isoglobo series;Glycosphingolipid biosynthesis - ganglio series;Other glycan degradation;Various types of N-glycan biosynthesis;Glycosaminoglycan degradation	cytoplasmic	up
TRINITY_DN2436_c0_g1_i1	TRINITY_DN2436_c0_g1_i1	K12373	HEXA_B	Sphingolipid metabolism;Amino sugar and nucleotide sugar metabolism;Glycosphingolipid biosynthesis - globo and isoglobo series;Glycosphingolipid biosynthesis - ganglio series;Other glycan degradation;Various types of N-glycan biosynthesis;Glycosaminoglycan degradation	Golgi apparatus	up
TRINITY_DN110839_c0_g1_i3	TRINITY_DN110839_c0_g1_i3	K12373	HEXA_B	Sphingolipid metabolism;Amino sugar and nucleotide sugar metabolism;Glycosphingolipid biosynthesis - globo and isoglobo series;Glycosphingolipid biosynthesis - ganglio series;Other glycan degradation;Various types of N-glycan biosynthesis;Glycosaminoglycan degradation	Golgi apparatus	up
TRINITY_DN28569_c0_g1_i2	TRINITY_DN28569_c0_g1_i2	K07407	E3.2.1.22B, galA, rafA	Sphingolipid metabolism;Glycosphingolipid biosynthesis - globo and isoglobo series;Glycerolipid metabolism;Galactose metabolism	Golgi apparatus	up
TRINITY_DN41566_c0_g2_i3	TRINITY_DN41566_c0_g2_i3	K07407	E3.2.1.22B, galA, rafA	Sphingolipid metabolism;Glycosphingolipid biosynthesis - globo and isoglobo series;Glycerolipid metabolism;Galactose metabolism	extracellular	up
TRINITY_DN38154_c0_g1_i4	TRINITY_DN38154_c0_g1_i4	K01759	GLO1, gloA	Pyruvate metabolism	cytoplasmic	up
TRINITY_DN240790_c0_g3_i1	TRINITY_DN240790_c0_g3_i1	K01759	GLO1, gloA	Pyruvate metabolism	chloroplast	up
TRINITY_DN106053_c0_g1_i1	TRINITY_DN106053_c0_g1_i1	K01759	GLO1, gloA	Pyruvate metabolism	chloroplast	up
TRINITY_DN38154_c0_g1_i5	TRINITY_DN38154_c0_g1_i5	K01759	GLO1, gloA	Pyruvate metabolism	cytoplasmic	up
TRINITY_DN24971_c0_g3_i1	TRINITY_DN24971_c0_g3_i1	K01759	GLO1, gloA	Pyruvate metabolism	cytoplasmic	up
TRINITY_DN117103_c1_g1_i1	TRINITY_DN117103_c1_g1_i1	K01069	gloB, gloC, HAGH	Pyruvate metabolism	mitochondrial	up
TRINITY_DN44402_c0_g1_i4	TRINITY_DN44402_c0_g1_i4	K01759	GLO1, gloA	Pyruvate metabolism	cytoplasmic	up
TRINITY_DN20315_c1_g2_i1	TRINITY_DN20315_c1_g2_i1	K04072	adhE	Pyruvate metabolism;Glycolysis / Gluconeogenesis;Fatty acid degradation;Tyrosine metabolism;Butanoate metabolism	cytoplasmic	up
TRINITY_DN58153_c0_g1_i1	TRINITY_DN58153_c0_g1_i1	K01649	leuA, IMS	Pyruvate metabolism;Valine, leucine and isoleucine biosynthesis	mitochondrial	up
TRINITY_DN359618_c0_g1_i1	TRINITY_DN359618_c0_g1_i1	K00029	maeB	Pyruvate metabolism;Carbon fixation in photosynthetic organisms	chloroplast	up
TRINITY_DN159205_c0_g4_i1	TRINITY_DN159205_c0_g4_i1	K00051	E1.1.1.82	Pyruvate metabolism;Carbon fixation in photosynthetic organisms	chloroplast	up
TRINITY_DN20871_c0_g1_i2	TRINITY_DN20871_c0_g1_i2	K00029	maeB	Pyruvate metabolism;Carbon fixation in photosynthetic organisms	chloroplast	up
TRINITY_DN43086_c0_g1_i2	TRINITY_DN43086_c0_g1_i2	K19269	PGP, PGLP	Glyoxylate and dicarboxylate metabolism	mitochondrial	up
TRINITY_DN15947_c0_g1_i1	TRINITY_DN15947_c0_g1_i1	K19269	PGP, PGLP	Glyoxylate and dicarboxylate metabolism	chloroplast	up
TRINITY_DN111_c0_g1_i1	TRINITY_DN111_c0_g1_i1	K14272	GGAT	Glyoxylate and dicarboxylate metabolism;Arginine biosynthesis;Alanine, aspartate and glutamate metabolism;Glycine, serine and threonine metabolism;Carbon fixation in photosynthetic organisms	chloroplast	up
TRINITY_DN20271_c0_g1_i6	TRINITY_DN20271_c0_g1_i6	K14272	GGAT	Glyoxylate and dicarboxylate metabolism;Arginine biosynthesis;Alanine, aspartate and glutamate metabolism;Glycine, serine and threonine metabolism;Carbon fixation in photosynthetic organisms	chloroplast	up
TRINITY_DN17035_c0_g1_i1	TRINITY_DN17035_c0_g1_i1	K01915	glnA, GLUL	Glyoxylate and dicarboxylate metabolism;Arginine biosynthesis;Alanine, aspartate and glutamate metabolism;Nitrogen metabolism	chloroplast	up
TRINITY_DN5688_c0_g1_i2	TRINITY_DN5688_c0_g1_i2	K01915	glnA, GLUL	Glyoxylate and dicarboxylate metabolism;Arginine biosynthesis;Alanine, aspartate and glutamate metabolism;Nitrogen metabolism	chloroplast	up
TRINITY_DN21205_c0_g2_i2	TRINITY_DN21205_c0_g2_i2	K01915	glnA, GLUL	Glyoxylate and dicarboxylate metabolism;Arginine biosynthesis;Alanine, aspartate and glutamate metabolism;Nitrogen metabolism	chloroplast	up
TRINITY_DN5697_c0_g2_i1	TRINITY_DN5697_c0_g2_i1	K01915	glnA, GLUL	Glyoxylate and dicarboxylate metabolism;Arginine biosynthesis;Alanine, aspartate and glutamate metabolism;Nitrogen metabolism	chloroplast	up
TRINITY_DN23231_c0_g2_i1	TRINITY_DN23231_c0_g2_i1	K01915	glnA, GLUL	Glyoxylate and dicarboxylate metabolism;Arginine biosynthesis;Alanine, aspartate and glutamate metabolism;Nitrogen metabolism	chloroplast	up
TRINITY_DN5688_c0_g2_i2	TRINITY_DN5688_c0_g2_i2	K01915	glnA, GLUL	Glyoxylate and dicarboxylate metabolism;Arginine biosynthesis;Alanine, aspartate and glutamate metabolism;Nitrogen metabolism	chloroplast	up
TRINITY_DN81756_c0_g1_i1	TRINITY_DN81756_c0_g1_i1	K00830	AGXT	Glyoxylate and dicarboxylate metabolism;Alanine, aspartate and glutamate metabolism;Glycine, serine and threonine metabolism;Peroxisome	mitochondrial	up
TRINITY_DN81756_c0_g3_i2	TRINITY_DN81756_c0_g3_i2	K00830	AGXT	Glyoxylate and dicarboxylate metabolism;Alanine, aspartate and glutamate metabolism;Glycine, serine and threonine metabolism;Peroxisome	cytoplasmic	up
TRINITY_DN296952_c0_g1_i1	TRINITY_DN296952_c0_g1_i1	K00830	AGXT	Glyoxylate and dicarboxylate metabolism;Alanine, aspartate and glutamate metabolism;Glycine, serine and threonine metabolism;Peroxisome	peroxisomal	up
TRINITY_DN32731_c0_g1_i1	TRINITY_DN32731_c0_g1_i1	K00830	AGXT	Glyoxylate and dicarboxylate metabolism;Alanine, aspartate and glutamate metabolism;Glycine, serine and threonine metabolism;Peroxisome	peroxisomal	up
TRINITY_DN134141_c0_g2_i1	TRINITY_DN134141_c0_g2_i1	K00830	AGXT	Glyoxylate and dicarboxylate metabolism;Alanine, aspartate and glutamate metabolism;Glycine, serine and threonine metabolism;Peroxisome	cytoplasmic	up
TRINITY_DN159679_c0_g2_i1	TRINITY_DN159679_c0_g2_i1	K15893	HPR1	Glyoxylate and dicarboxylate metabolism;Glycine, serine and threonine metabolism	chloroplast	up
TRINITY_DN65940_c0_g1_i7	TRINITY_DN65940_c0_g1_i7	K15893	HPR1	Glyoxylate and dicarboxylate metabolism;Glycine, serine and threonine metabolism	cytoplasmic	up
TRINITY_DN23459_c0_g1_i2	TRINITY_DN23459_c0_g1_i2	K00382	DLD, lpd, pdhD	Glyoxylate and dicarboxylate metabolism;Lysine degradation;Propanoate metabolism;Biosynthesis of cofactors;Lipoic acid metabolism;Pyruvate metabolism;Glycolysis / Gluconeogenesis;Glycine, serine and threonine metabolism;Citrate cycl;Valine, leucine and isoleucine degradation;Tryptophan metabolism	chloroplast	up
TRINITY_DN225113_c0_g2_i1	TRINITY_DN225113_c0_g2_i1	K00382	DLD, lpd, pdhD	Glyoxylate and dicarboxylate metabolism;Lysine degradation;Propanoate metabolism;Biosynthesis of cofactors;Lipoic acid metabolism;Pyruvate metabolism;Glycolysis / Gluconeogenesis;Glycine, serine and threonine metabolism;Citrate cycl;Valine, leucine and isoleucine degradation;Tryptophan metabolism	cytoplasmic	up
TRINITY_DN2383_c0_g2_i3	TRINITY_DN2383_c0_g2_i3	K00382	DLD, lpd, pdhD	Glyoxylate and dicarboxylate metabolism;Lysine degradation;Propanoate metabolism;Biosynthesis of cofactors;Lipoic acid metabolism;Pyruvate metabolism;Glycolysis / Gluconeogenesis;Glycine, serine and threonine metabolism;Citrate cycl;Valine, leucine and isoleucine degradation;Tryptophan metabolism	chloroplast	up
TRINITY_DN277550_c0_g1_i1	TRINITY_DN277550_c0_g1_i1	K15918	GLYK	Glyoxylate and dicarboxylate metabolism;Glycerolipid metabolism;Glycine, serine and threonine metabolism	mitochondrial	up
TRINITY_DN9799_c0_g3_i1	TRINITY_DN9799_c0_g3_i1	K01602	rbcS, cbbS	Glyoxylate and dicarboxylate metabolism;Carbon fixation in photosynthetic organisms	chloroplast	up
TRINITY_DN6043_c0_g1_i3	TRINITY_DN6043_c0_g1_i3	K01602	rbcS, cbbS	Glyoxylate and dicarboxylate metabolism;Carbon fixation in photosynthetic organisms	chloroplast	up
TRINITY_DN23873_c0_g3_i1	TRINITY_DN23873_c0_g3_i1	K01602	rbcS, cbbS	Glyoxylate and dicarboxylate metabolism;Carbon fixation in photosynthetic organisms	chloroplast	up
TRINITY_DN9799_c0_g2_i1	TRINITY_DN9799_c0_g2_i1	K01602	rbcS, cbbS	Glyoxylate and dicarboxylate metabolism;Carbon fixation in photosynthetic organisms	chloroplast	up
TRINITY_DN4615_c0_g1_i3	TRINITY_DN4615_c0_g1_i3	K01602	rbcS, cbbS	Glyoxylate and dicarboxylate metabolism;Carbon fixation in photosynthetic organisms	chloroplast	up
TRINITY_DN5477_c0_g1_i3	TRINITY_DN5477_c0_g1_i3	K01602	rbcS, cbbS	Glyoxylate and dicarboxylate metabolism;Carbon fixation in photosynthetic organisms	cytoplasmic	up
TRINITY_DN5477_c0_g1_i10	TRINITY_DN5477_c0_g1_i10	K01602	rbcS, cbbS	Glyoxylate and dicarboxylate metabolism;Carbon fixation in photosynthetic organisms	chloroplast	up
TRINITY_DN15806_c0_g1_i1	TRINITY_DN15806_c0_g1_i1	K01602	rbcS, cbbS	Glyoxylate and dicarboxylate metabolism;Carbon fixation in photosynthetic organisms	ER	up
TRINITY_DN12278_c0_g1_i4	TRINITY_DN12278_c0_g1_i4	K01602	rbcS, cbbS	Glyoxylate and dicarboxylate metabolism;Carbon fixation in photosynthetic organisms	cytoplasmic	up
TRINITY_DN9799_c0_g1_i1	TRINITY_DN9799_c0_g1_i1	K01602	rbcS, cbbS	Glyoxylate and dicarboxylate metabolism;Carbon fixation in photosynthetic organisms	chloroplast	up
TRINITY_DN5477_c0_g3_i1	TRINITY_DN5477_c0_g3_i1	K01602	rbcS, cbbS	Glyoxylate and dicarboxylate metabolism;Carbon fixation in photosynthetic organisms	cytoplasmic	up
TRINITY_DN6043_c0_g1_i5	TRINITY_DN6043_c0_g1_i5	K01602	rbcS, cbbS	Glyoxylate and dicarboxylate metabolism;Carbon fixation in photosynthetic organisms	chloroplast	up
TRINITY_DN22921_c0_g1_i5	TRINITY_DN22921_c0_g1_i5	K01602	rbcS, cbbS	Glyoxylate and dicarboxylate metabolism;Carbon fixation in photosynthetic organisms	cytoplasmic	up
TRINITY_DN21072_c1_g1_i3	TRINITY_DN21072_c1_g1_i3	K00281	GLDC, gcvP	Glyoxylate and dicarboxylate metabolism;Lipoic acid metabolism;Glycine, serine and threonine metabolism	cytoplasmic	up
TRINITY_DN53438_c0_g1_i2	TRINITY_DN53438_c0_g1_i2	K00605	gcvT, AMT	Glyoxylate and dicarboxylate metabolism;Lipoic acid metabolism;One carbon pool by folate;Glycine, serine and threonine metabolism	mitochondrial	up
TRINITY_DN85944_c0_g3_i1	TRINITY_DN85944_c0_g3_i1	K00284	GLU, gltS	Glyoxylate and dicarboxylate metabolism;Nitrogen metabolism	chloroplast	up
TRINITY_DN85944_c0_g2_i1	TRINITY_DN85944_c0_g2_i1	K00284	GLU, gltS	Glyoxylate and dicarboxylate metabolism;Nitrogen metabolism	chloroplast	up
TRINITY_DN16198_c0_g1_i1	TRINITY_DN16198_c0_g1_i1	K00284	GLU, gltS	Glyoxylate and dicarboxylate metabolism;Nitrogen metabolism	chloroplast	up
TRINITY_DN18454_c0_g1_i3	TRINITY_DN18454_c0_g1_i3	K00284	GLU, gltS	Glyoxylate and dicarboxylate metabolism;Nitrogen metabolism	chloroplast	up
TRINITY_DN18454_c1_g2_i1	TRINITY_DN18454_c1_g2_i1	K00284	GLU, gltS	Glyoxylate and dicarboxylate metabolism;Nitrogen metabolism	chloroplast	up
TRINITY_DN37045_c0_g1_i1	TRINITY_DN37045_c0_g1_i1	K00284	GLU, gltS	Glyoxylate and dicarboxylate metabolism;Nitrogen metabolism	chloroplast	up
TRINITY_DN165330_c3_g2_i1	TRINITY_DN165330_c3_g2_i1	K03781	katE, CAT, catB, srpA	Glyoxylate and dicarboxylate metabolism;MAPK signaling pathway - plant;Tryptophan metabolism;Peroxisome	chloroplast	up
TRINITY_DN29601_c0_g3_i1	TRINITY_DN29601_c0_g3_i1	K03781	katE, CAT, catB, srpA	Glyoxylate and dicarboxylate metabolism;MAPK signaling pathway - plant;Tryptophan metabolism;Peroxisome	chloroplast	up
TRINITY_DN5125_c0_g1_i5	TRINITY_DN5125_c0_g1_i5	K11517	HAO	Glyoxylate and dicarboxylate metabolism;Peroxisome	peroxisomal	up
TRINITY_DN192848_c0_g1_i1	TRINITY_DN192848_c0_g1_i1	K11517	HAO	Glyoxylate and dicarboxylate metabolism;Peroxisome	peroxisomal	up
TRINITY_DN41222_c0_g4_i1	TRINITY_DN41222_c0_g4_i1	K01961	accC	Propanoate metabolism;Fatty acid biosynthesis;Pyruvate metabolism	chloroplast	up
TRINITY_DN10922_c0_g1_i2	TRINITY_DN10922_c0_g1_i2	K01963	accD	Propanoate metabolism;Fatty acid biosynthesis;Pyruvate metabolism	chloroplast	up
TRINITY_DN130437_c0_g1_i1	TRINITY_DN130437_c0_g1_i1	K01961	accC	Propanoate metabolism;Fatty acid biosynthesis;Pyruvate metabolism	chloroplast	up
TRINITY_DN281837_c1_g1_i1	TRINITY_DN281837_c1_g1_i1	K00232	E1.3.3.6, ACOX1, ACOX3	Propanoate metabolism;alpha-Linolenic acid metabolism;Biosynthesis of unsaturated fatty acids;Fatty acid degradation;Peroxisome;beta-Alanine metabolism	peroxisomal	up
TRINITY_DN17621_c0_g1_i2	TRINITY_DN17621_c0_g1_i2	K01704	leuD, IPMI-S	C5-Branched dibasic acid metabolism;Valine, leucine and isoleucine biosynthesis	chloroplast	up
TRINITY_DN209364_c0_g4_i1	TRINITY_DN209364_c0_g4_i1	K01652	E2.2.1.6L, ilvB, ilvG, ilvI	C5-Branched dibasic acid metabolism;Valine, leucine and isoleucine biosynthesis;Pantothenate and CoA biosynthesis;Butanoate metabolism	chloroplast	up
TRINITY_DN36420_c0_g1_i1	TRINITY_DN36420_c0_g1_i1	K01703	leuC, IPMI-L	C5-Branched dibasic acid metabolism;Glucosinolate biosynthesis;Valine, leucine and isoleucine biosynthesis	chloroplast	up
TRINITY_DN106406_c0_g4_i1	TRINITY_DN106406_c0_g4_i1	K00297	metF, MTHFR	One carbon pool by folate	chloroplast	up
TRINITY_DN12038_c0_g3_i3	TRINITY_DN12038_c0_g3_i3	K00855	PRK, prkB	Carbon fixation in photosynthetic organisms	chloroplast	up
TRINITY_DN4908_c1_g1_i9	TRINITY_DN4908_c1_g1_i9	K05298	GAPA	Carbon fixation in photosynthetic organisms	chloroplast	up
TRINITY_DN47103_c0_g1_i2	TRINITY_DN47103_c0_g1_i2	K05298	GAPA	Carbon fixation in photosynthetic organisms	cytoplasmic	up
TRINITY_DN160538_c0_g3_i1	TRINITY_DN160538_c0_g3_i1	K05298	GAPA	Carbon fixation in photosynthetic organisms	chloroplast	up
TRINITY_DN12038_c0_g1_i1	TRINITY_DN12038_c0_g1_i1	K00855	PRK, prkB	Carbon fixation in photosynthetic organisms	cytoplasmic	up
TRINITY_DN63564_c0_g2_i1	TRINITY_DN63564_c0_g2_i1	K05298	GAPA	Carbon fixation in photosynthetic organisms	chloroplast	up
TRINITY_DN12038_c0_g2_i1	TRINITY_DN12038_c0_g2_i1	K00855	PRK, prkB	Carbon fixation in photosynthetic organisms	cytoplasmic	up
TRINITY_DN130863_c0_g1_i1	TRINITY_DN130863_c0_g1_i1	K01100	E3.1.3.37	Carbon fixation in photosynthetic organisms	nuclear	up
TRINITY_DN40472_c0_g1_i2	TRINITY_DN40472_c0_g1_i2	K00855	PRK, prkB	Carbon fixation in photosynthetic organisms	cytoplasmic	up
TRINITY_DN14803_c0_g4_i1	TRINITY_DN14803_c0_g4_i1	K01100	E3.1.3.37	Carbon fixation in photosynthetic organisms	chloroplast	up
TRINITY_DN4908_c0_g3_i1	TRINITY_DN4908_c0_g3_i1	K05298	GAPA	Carbon fixation in photosynthetic organisms	chloroplast	up
TRINITY_DN24848_c1_g1_i2	TRINITY_DN24848_c1_g1_i2	K01100	E3.1.3.37	Carbon fixation in photosynthetic organisms	chloroplast	up
TRINITY_DN15537_c0_g1_i10	TRINITY_DN15537_c0_g1_i10	K01100	E3.1.3.37	Carbon fixation in photosynthetic organisms	cytoplasmic	up
TRINITY_DN23190_c1_g1_i1	TRINITY_DN23190_c1_g1_i1	K05298	GAPA	Carbon fixation in photosynthetic organisms	chloroplast	up
TRINITY_DN44332_c0_g2_i1	TRINITY_DN44332_c0_g2_i1	K00855	PRK, prkB	Carbon fixation in photosynthetic organisms	chloroplast	up
TRINITY_DN12038_c1_g1_i1	TRINITY_DN12038_c1_g1_i1	K00855	PRK, prkB	Carbon fixation in photosynthetic organisms	cytoplasmic	up
TRINITY_DN286319_c0_g1_i1	TRINITY_DN286319_c0_g1_i1	K00939	adk, AK	Thiamine metabolism;Nucleotide metabolism;Purine metabolism;Biosynthesis of cofactors	chloroplast	up
TRINITY_DN131591_c0_g1_i1	TRINITY_DN131591_c0_g1_i1	K00939	adk, AK	Thiamine metabolism;Nucleotide metabolism;Purine metabolism;Biosynthesis of cofactors	chloroplast	up
TRINITY_DN71388_c0_g1_i3	TRINITY_DN71388_c0_g1_i3	K00939	adk, AK	Thiamine metabolism;Nucleotide metabolism;Purine metabolism;Biosynthesis of cofactors	cytoplasmic	up
TRINITY_DN202274_c0_g1_i1	TRINITY_DN202274_c0_g1_i1	K00939	adk, AK	Thiamine metabolism;Nucleotide metabolism;Purine metabolism;Biosynthesis of cofactors	cytoplasmic	up
TRINITY_DN25603_c0_g1_i1	TRINITY_DN25603_c0_g1_i1	K03146	THI4, THI1	Thiamine metabolism;Biosynthesis of cofactors	chloroplast	up
TRINITY_DN46748_c0_g1_i1	TRINITY_DN46748_c0_g1_i1	K03146	THI4, THI1	Thiamine metabolism;Biosynthesis of cofactors	chloroplast	up
TRINITY_DN5790_c0_g2_i2	TRINITY_DN5790_c0_g2_i2	K03146	THI4, THI1	Thiamine metabolism;Biosynthesis of cofactors	chloroplast	up
TRINITY_DN53223_c0_g1_i1	TRINITY_DN53223_c0_g1_i1	K14410	ACP2	Riboflavin metabolism	plasma membrane	up
TRINITY_DN29631_c1_g1_i1	TRINITY_DN29631_c1_g1_i1	K01733	thrC	Vitamin B6 metabolism;Glycine, serine and threonine metabolism	chloroplast	up
TRINITY_DN67210_c0_g2_i2	TRINITY_DN67210_c0_g2_i2	K00275	pdxH, PNPO	Vitamin B6 metabolism;Biosynthesis of cofactors	mitochondrial	up
TRINITY_DN376906_c0_g1_i1	TRINITY_DN376906_c0_g1_i1	K00275	pdxH, PNPO	Vitamin B6 metabolism;Biosynthesis of cofactors	mitochondrial	up
TRINITY_DN38239_c0_g3_i1	TRINITY_DN38239_c0_g3_i1	K00323	NNT	Nicotinate and nicotinamide metabolism	cytoplasmic	up
TRINITY_DN3257_c0_g1_i6	TRINITY_DN3257_c0_g1_i6	K00323	NNT	Nicotinate and nicotinamide metabolism	mitochondrial	up
TRINITY_DN99111_c1_g3_i1	TRINITY_DN99111_c1_g3_i1	K00323	NNT	Nicotinate and nicotinamide metabolism	cytoplasmic	up
TRINITY_DN267748_c0_g1_i1	TRINITY_DN267748_c0_g1_i1	K00323	NNT	Nicotinate and nicotinamide metabolism	mitochondrial	up
TRINITY_DN3257_c0_g1_i5	TRINITY_DN3257_c0_g1_i5	K00323	NNT	Nicotinate and nicotinamide metabolism	mitochondrial	up
TRINITY_DN18896_c0_g1_i2	TRINITY_DN18896_c0_g1_i2	K00767	nadC, QPRT	Nicotinate and nicotinamide metabolism;Biosynthesis of cofactors	cytoplasmic	up
TRINITY_DN159602_c0_g1_i1	TRINITY_DN159602_c0_g1_i1	K00053	ilvC	Pantothenate and CoA biosynthesis;Valine, leucine and isoleucine biosynthesis	chloroplast	up
TRINITY_DN55422_c0_g1_i1	TRINITY_DN55422_c0_g1_i1	K01687	ilvD	Pantothenate and CoA biosynthesis;Valine, leucine and isoleucine biosynthesis	vacuolar	up
TRINITY_DN72935_c0_g1_i4	TRINITY_DN72935_c0_g1_i4	K01687	ilvD	Pantothenate and CoA biosynthesis;Valine, leucine and isoleucine biosynthesis	chloroplast	up
TRINITY_DN16885_c0_g1_i8	TRINITY_DN16885_c0_g1_i8	K01687	ilvD	Pantothenate and CoA biosynthesis;Valine, leucine and isoleucine biosynthesis	chloroplast	up
TRINITY_DN72935_c0_g1_i2	TRINITY_DN72935_c0_g1_i2	K01687	ilvD	Pantothenate and CoA biosynthesis;Valine, leucine and isoleucine biosynthesis	mitochondrial	up
TRINITY_DN32096_c0_g1_i1	TRINITY_DN32096_c0_g1_i1	K00053	ilvC	Pantothenate and CoA biosynthesis;Valine, leucine and isoleucine biosynthesis	mitochondrial	up
TRINITY_DN397804_c0_g1_i1	TRINITY_DN397804_c0_g1_i1	K02201	E2.7.7.3B	Pantothenate and CoA biosynthesis;Biosynthesis of cofactors	mitochondrial	up
TRINITY_DN124642_c0_g1_i2	TRINITY_DN124642_c0_g1_i2	K00208	fabI	Biotin metabolism;Fatty acid biosynthesis;Biosynthesis of cofactors	chloroplast	up
TRINITY_DN37108_c0_g4_i2	TRINITY_DN37108_c0_g4_i2	K09458	fabF, OXSM, CEM1	Biotin metabolism;Fatty acid biosynthesis;Biosynthesis of cofactors	mitochondrial	up
TRINITY_DN27811_c0_g1_i1	TRINITY_DN27811_c0_g1_i1	K00059	fabG, OAR1	Biotin metabolism;Fatty acid biosynthesis;Biosynthesis of cofactors	chloroplast	up
TRINITY_DN112283_c0_g1_i1	TRINITY_DN112283_c0_g1_i1	K00208	fabI	Biotin metabolism;Fatty acid biosynthesis;Biosynthesis of cofactors	mitochondrial	up
TRINITY_DN172894_c0_g1_i1	TRINITY_DN172894_c0_g1_i1	K00059	fabG, OAR1	Biotin metabolism;Fatty acid biosynthesis;Biosynthesis of cofactors	chloroplast	up
TRINITY_DN39442_c0_g1_i1	TRINITY_DN39442_c0_g1_i1	K00208	fabI	Biotin metabolism;Fatty acid biosynthesis;Biosynthesis of cofactors	chloroplast	up
TRINITY_DN10397_c0_g1_i2	TRINITY_DN10397_c0_g1_i2	K09458	fabF, OXSM, CEM1	Biotin metabolism;Fatty acid biosynthesis;Biosynthesis of cofactors	chloroplast	up
TRINITY_DN245243_c0_g1_i1	TRINITY_DN245243_c0_g1_i1	K15376	GPHN	Folate biosynthesis;Biosynthesis of cofactors	cytoplasmic	up
TRINITY_DN53491_c0_g1_i1	TRINITY_DN53491_c0_g1_i1	K01307	GGH	Folate biosynthesis;Biosynthesis of cofactors	extracellular	up
TRINITY_DN12583_c0_g1_i1	TRINITY_DN12583_c0_g1_i1	K00218	por	Porphyrin metabolism	chloroplast	up
TRINITY_DN4880_c0_g1_i1	TRINITY_DN4880_c0_g1_i1	K04035	E1.14.13.81, acsF, chlE	Porphyrin metabolism	mitochondrial	up
TRINITY_DN30906_c0_g1_i1	TRINITY_DN30906_c0_g1_i1	K03403	chlH, bchH	Porphyrin metabolism	mitochondrial	up
TRINITY_DN94046_c0_g1_i1	TRINITY_DN94046_c0_g1_i1	K08099	E3.1.1.14	Porphyrin metabolism	peroxisomal	up
TRINITY_DN4880_c2_g1_i1	TRINITY_DN4880_c2_g1_i1	K04035	E1.14.13.81, acsF, chlE	Porphyrin metabolism	cytoplasmic	up
TRINITY_DN19950_c0_g1_i1	TRINITY_DN19950_c0_g1_i1	K00218	por	Porphyrin metabolism	chloroplast	up
TRINITY_DN19950_c0_g2_i4	TRINITY_DN19950_c0_g2_i4	K00218	por	Porphyrin metabolism	chloroplast	up
TRINITY_DN36541_c0_g1_i2	TRINITY_DN36541_c0_g1_i2	K19073	DVR	Porphyrin metabolism	chloroplast	up
TRINITY_DN187353_c0_g3_i1	TRINITY_DN187353_c0_g3_i1	K00218	por	Porphyrin metabolism	chloroplast	up
TRINITY_DN23159_c0_g1_i1	TRINITY_DN23159_c0_g1_i1	K00218	por	Porphyrin metabolism	chloroplast	up
TRINITY_DN187042_c0_g2_i1	TRINITY_DN187042_c0_g2_i1	K04040	chlG, bchG	Porphyrin metabolism	cytoplasmic	up
TRINITY_DN26075_c0_g1_i2	TRINITY_DN26075_c0_g1_i2	K08099	E3.1.1.14	Porphyrin metabolism	extracellular	up
TRINITY_DN33564_c0_g1_i1	TRINITY_DN33564_c0_g1_i1	K04040	chlG, bchG	Porphyrin metabolism	mitochondrial	up
TRINITY_DN46577_c1_g2_i3	TRINITY_DN46577_c1_g2_i3	K13545	RCCR, ACD2	Porphyrin metabolism	chloroplast	up
TRINITY_DN9540_c0_g1_i2	TRINITY_DN9540_c0_g1_i2	K14735	HEPH	Porphyrin metabolism	extracellular	up
TRINITY_DN12462_c0_g2_i1	TRINITY_DN12462_c0_g2_i1	K00218	por	Porphyrin metabolism	chloroplast	up
TRINITY_DN231022_c0_g4_i1	TRINITY_DN231022_c0_g4_i1	K21480	HO, pbsA1, hmuO	Porphyrin metabolism	chloroplast	up
TRINITY_DN26910_c0_g1_i1	TRINITY_DN26910_c0_g1_i1	K10960	chlP, bchP	Porphyrin metabolism;Terpenoid backbone biosynthesis	chloroplast	up
TRINITY_DN21166_c1_g2_i1	TRINITY_DN21166_c1_g2_i1	K10960	chlP, bchP	Porphyrin metabolism;Terpenoid backbone biosynthesis	cytoplasmic	up
TRINITY_DN21166_c1_g1_i1	TRINITY_DN21166_c1_g1_i1	K10960	chlP, bchP	Porphyrin metabolism;Terpenoid backbone biosynthesis	chloroplast	up
TRINITY_DN56362_c0_g1_i1	TRINITY_DN56362_c0_g1_i1	K00228	CPOX, hemF	Porphyrin metabolism;Biosynthesis of cofactors	chloroplast	up
TRINITY_DN4739_c0_g1_i1	TRINITY_DN4739_c0_g1_i1	K01845	hemL	Porphyrin metabolism;Biosynthesis of cofactors	chloroplast	up
TRINITY_DN214231_c0_g1_i2	TRINITY_DN214231_c0_g1_i2	K00231	PPOX, hemY	Porphyrin metabolism;Biosynthesis of cofactors	chloroplast	up
TRINITY_DN207895_c0_g1_i1	TRINITY_DN207895_c0_g1_i1	K03794	sirB	Porphyrin metabolism;Biosynthesis of cofactors	extracellular	up
TRINITY_DN31732_c0_g1_i1	TRINITY_DN31732_c0_g1_i1	K00231	PPOX, hemY	Porphyrin metabolism;Biosynthesis of cofactors	chloroplast	up
TRINITY_DN43877_c0_g1_i1	TRINITY_DN43877_c0_g1_i1	K01749	hemC, HMBS	Porphyrin metabolism;Biosynthesis of cofactors	chloroplast	up
TRINITY_DN214231_c0_g1_i4	TRINITY_DN214231_c0_g1_i4	K00231	PPOX, hemY	Porphyrin metabolism;Biosynthesis of cofactors	mitochondrial	up
TRINITY_DN40145_c0_g1_i5	TRINITY_DN40145_c0_g1_i5	K00231	PPOX, hemY	Porphyrin metabolism;Biosynthesis of cofactors	chloroplast	up
TRINITY_DN27023_c0_g1_i1	TRINITY_DN27023_c0_g1_i1	K01698	hemB, ALAD	Porphyrin metabolism;Biosynthesis of cofactors	chloroplast	up
TRINITY_DN164123_c1_g1_i1	TRINITY_DN164123_c1_g1_i1	K01599	hemE, UROD	Porphyrin metabolism;Biosynthesis of cofactors	chloroplast	up
TRINITY_DN32484_c0_g1_i1	TRINITY_DN32484_c0_g1_i1	K00228	CPOX, hemF	Porphyrin metabolism;Biosynthesis of cofactors	chloroplast	up
TRINITY_DN48007_c0_g1_i1	TRINITY_DN48007_c0_g1_i1	K00231	PPOX, hemY	Porphyrin metabolism;Biosynthesis of cofactors	chloroplast	up
TRINITY_DN51555_c0_g3_i1	TRINITY_DN51555_c0_g3_i1	K00228	CPOX, hemF	Porphyrin metabolism;Biosynthesis of cofactors	mitochondrial	up
TRINITY_DN30884_c0_g2_i1	TRINITY_DN30884_c0_g2_i1	K01599	hemE, UROD	Porphyrin metabolism;Biosynthesis of cofactors	chloroplast	up
TRINITY_DN77614_c0_g1_i1	TRINITY_DN77614_c0_g1_i1	K01719	hemD, UROS	Porphyrin metabolism;Biosynthesis of cofactors	mitochondrial	up
TRINITY_DN17796_c0_g1_i1	TRINITY_DN17796_c0_g1_i1	K01749	hemC, HMBS	Porphyrin metabolism;Biosynthesis of cofactors	chloroplast	up
TRINITY_DN6784_c0_g1_i1	TRINITY_DN6784_c0_g1_i1	K01599	hemE, UROD	Porphyrin metabolism;Biosynthesis of cofactors	chloroplast	up
TRINITY_DN224348_c0_g1_i1	TRINITY_DN224348_c0_g1_i1	K01749	hemC, HMBS	Porphyrin metabolism;Biosynthesis of cofactors	mitochondrial	up
TRINITY_DN73299_c0_g1_i1	TRINITY_DN73299_c0_g1_i1	K01599	hemE, UROD	Porphyrin metabolism;Biosynthesis of cofactors	chloroplast	up
TRINITY_DN3600_c0_g1_i2	TRINITY_DN3600_c0_g1_i2	K00099	dxr	Terpenoid backbone biosynthesis	mitochondrial	up
TRINITY_DN30224_c0_g2_i1	TRINITY_DN30224_c0_g2_i1	K03526	gcpE, ispG	Terpenoid backbone biosynthesis	mitochondrial	up
TRINITY_DN396735_c0_g1_i1	TRINITY_DN396735_c0_g1_i1	K01823	idi, IDI	Terpenoid backbone biosynthesis	chloroplast	up
TRINITY_DN24839_c0_g1_i1	TRINITY_DN24839_c0_g1_i1	K03527	ispH, lytB	Terpenoid backbone biosynthesis	mitochondrial	up
TRINITY_DN110389_c0_g1_i3	TRINITY_DN110389_c0_g1_i3	K05906	PCYOX1, FCLY	Terpenoid backbone biosynthesis	extracellular	up
TRINITY_DN56814_c0_g1_i1	TRINITY_DN56814_c0_g1_i1	K13789	GGPS	Terpenoid backbone biosynthesis	mitochondrial	up
TRINITY_DN3600_c0_g1_i3	TRINITY_DN3600_c0_g1_i3	K00099	dxr	Terpenoid backbone biosynthesis	cytoplasmic	up
TRINITY_DN30224_c0_g3_i1	TRINITY_DN30224_c0_g3_i1	K03526	gcpE, ispG	Terpenoid backbone biosynthesis	mitochondrial	up
TRINITY_DN87710_c0_g1_i1	TRINITY_DN87710_c0_g1_i1	K00099	dxr	Terpenoid backbone biosynthesis	cytoplasmic	up
TRINITY_DN37140_c0_g1_i2	TRINITY_DN37140_c0_g1_i2	K13789	GGPS	Terpenoid backbone biosynthesis	mitochondrial	up
TRINITY_DN399717_c0_g1_i1	TRINITY_DN399717_c0_g1_i1	K09839	VDE, NPQ1	Carotenoid biosynthesis	peroxisomal	up
TRINITY_DN58396_c0_g3_i1	TRINITY_DN58396_c0_g3_i1	K09839	VDE, NPQ1	Carotenoid biosynthesis	peroxisomal	up
TRINITY_DN43093_c0_g1_i3	TRINITY_DN43093_c0_g1_i3	K02293	PDS, crtP	Carotenoid biosynthesis	mitochondrial	up
TRINITY_DN58396_c0_g2_i2	TRINITY_DN58396_c0_g2_i2	K09839	VDE, NPQ1	Carotenoid biosynthesis	chloroplast	up
TRINITY_DN338454_c0_g1_i1	TRINITY_DN338454_c0_g1_i1	K09838	ZEP, ABA1	Carotenoid biosynthesis	mitochondrial	up
TRINITY_DN4336_c0_g1_i15	TRINITY_DN4336_c0_g1_i15	K00279	CKX	Zeatin biosynthesis	plasma membrane	up
TRINITY_DN5287_c0_g1_i1	TRINITY_DN5287_c0_g1_i1	K00801	FDFT1	Sesquiterpenoid and triterpenoid biosynthesis;Steroid biosynthesis	extracellular	up
TRINITY_DN9220_c0_g1_i1	TRINITY_DN9220_c0_g1_i1	K01674	cah	Nitrogen metabolism	extracellular	up
TRINITY_DN32429_c0_g1_i9	TRINITY_DN32429_c0_g1_i9	K01674	cah	Nitrogen metabolism	extracellular	up
TRINITY_DN237330_c1_g4_i1	TRINITY_DN237330_c1_g4_i1	K01674	cah	Nitrogen metabolism	cytoplasmic	up
TRINITY_DN50239_c0_g1_i1	TRINITY_DN50239_c0_g1_i1	K01673	cynT, can	Nitrogen metabolism	cytoplasmic	up
TRINITY_DN68146_c0_g1_i1	TRINITY_DN68146_c0_g1_i1	K01673	cynT, can	Nitrogen metabolism	chloroplast	up
TRINITY_DN14092_c0_g2_i1	TRINITY_DN14092_c0_g2_i1	K00459	ncd2, npd	Nitrogen metabolism	cytoplasmic	up
TRINITY_DN14024_c0_g1_i1	TRINITY_DN14024_c0_g1_i1	K01673	cynT, can	Nitrogen metabolism	cytoplasmic	up
TRINITY_DN168073_c0_g1_i1	TRINITY_DN168073_c0_g1_i1	K01673	cynT, can	Nitrogen metabolism	cytoplasmic	up
TRINITY_DN41576_c0_g1_i1	TRINITY_DN41576_c0_g1_i1	K15877	CYP55	Nitrogen metabolism	cytoplasmic	up
TRINITY_DN32429_c0_g1_i11	TRINITY_DN32429_c0_g1_i11	K01674	cah	Nitrogen metabolism	cytoplasmic	up
TRINITY_DN8732_c0_g1_i34	TRINITY_DN8732_c0_g1_i34	K01673	cynT, can	Nitrogen metabolism	cytoplasmic	up
TRINITY_DN5176_c0_g2_i2	TRINITY_DN5176_c0_g2_i2	K02575	NRT2, narK, nrtP, nasA	Nitrogen metabolism	plasma membrane	up
TRINITY_DN168073_c0_g1_i3	TRINITY_DN168073_c0_g1_i3	K01673	cynT, can	Nitrogen metabolism	chloroplast	up
TRINITY_DN8732_c0_g1_i1	TRINITY_DN8732_c0_g1_i1	K01673	cynT, can	Nitrogen metabolism	cytoplasmic	up
TRINITY_DN226023_c0_g2_i1	TRINITY_DN226023_c0_g2_i1	K01674	cah	Nitrogen metabolism	cytoplasmic	up
TRINITY_DN32429_c0_g1_i1	TRINITY_DN32429_c0_g1_i1	K01674	cah	Nitrogen metabolism	extracellular	up
TRINITY_DN125671_c0_g2_i1	TRINITY_DN125671_c0_g2_i1	K00390	cysH	Sulfur metabolism	peroxisomal	up
TRINITY_DN358948_c1_g1_i1	TRINITY_DN358948_c1_g1_i1	K00392	sir	Sulfur metabolism	chloroplast	up
TRINITY_DN379366_c0_g1_i1	TRINITY_DN379366_c0_g1_i1	K05907	APR	Sulfur metabolism	mitochondrial	up
TRINITY_DN43061_c0_g1_i2	TRINITY_DN43061_c0_g1_i2	K00430	E1.11.1.7	Phenylpropanoid biosynthesis	extracellular	up
TRINITY_DN8928_c0_g2_i1	TRINITY_DN8928_c0_g2_i1	K00430	E1.11.1.7	Phenylpropanoid biosynthesis	extracellular	up
TRINITY_DN4211_c0_g1_i1	TRINITY_DN4211_c0_g1_i1	K00430	E1.11.1.7	Phenylpropanoid biosynthesis	extracellular	up
TRINITY_DN4659_c0_g1_i15	TRINITY_DN4659_c0_g1_i15	K00430	E1.11.1.7	Phenylpropanoid biosynthesis	extracellular	up
TRINITY_DN4468_c0_g1_i11	TRINITY_DN4468_c0_g1_i11	K00430	E1.11.1.7	Phenylpropanoid biosynthesis	extracellular	up
TRINITY_DN43061_c0_g1_i1	TRINITY_DN43061_c0_g1_i1	K00430	E1.11.1.7	Phenylpropanoid biosynthesis	extracellular	up
TRINITY_DN4659_c0_g1_i1	TRINITY_DN4659_c0_g1_i1	K00430	E1.11.1.7	Phenylpropanoid biosynthesis	cytoplasmic	up
TRINITY_DN4659_c0_g1_i12	TRINITY_DN4659_c0_g1_i12	K00430	E1.11.1.7	Phenylpropanoid biosynthesis	extracellular	up
TRINITY_DN40621_c0_g1_i1	TRINITY_DN40621_c0_g1_i1	K00430	E1.11.1.7	Phenylpropanoid biosynthesis	extracellular	up
TRINITY_DN4659_c0_g1_i14	TRINITY_DN4659_c0_g1_i14	K00430	E1.11.1.7	Phenylpropanoid biosynthesis	cytoplasmic	up
TRINITY_DN104798_c0_g2_i1	TRINITY_DN104798_c0_g2_i1	K03782	katG	Phenylpropanoid biosynthesis;Tryptophan metabolism;Phenylalanine metabolism	cytoplasmic	up
TRINITY_DN81746_c0_g1_i1	TRINITY_DN81746_c0_g1_i1	K03782	katG	Phenylpropanoid biosynthesis;Tryptophan metabolism;Phenylalanine metabolism	cytoplasmic	up
TRINITY_DN8502_c0_g1_i4	TRINITY_DN8502_c0_g1_i4	K00475	F3H	Flavonoid biosynthesis	peroxisomal	up
TRINITY_DN3000_c0_g1_i1	TRINITY_DN3000_c0_g1_i1	K05280	CYP75B1	Flavonoid biosynthesis;Flavone and flavonol biosynthesis	Golgi apparatus	up
TRINITY_DN60582_c0_g1_i1	TRINITY_DN60582_c0_g1_i1	K22772	FG2	Flavone and flavonol biosynthesis	cytoplasmic	up
TRINITY_DN20566_c0_g1_i4	TRINITY_DN20566_c0_g1_i4	K00422	E1.10.3.1	Isoquinoline alkaloid biosynthesis;Tyrosine metabolism	chloroplast	up
TRINITY_DN31219_c0_g1_i5	TRINITY_DN31219_c0_g1_i5	K00422	E1.10.3.1	Isoquinoline alkaloid biosynthesis;Tyrosine metabolism	extracellular	up
TRINITY_DN136861_c0_g1_i1	TRINITY_DN136861_c0_g1_i1	K15849	PAT, AAT	Isoquinoline alkaloid biosynthesis;Tropane, piperidine and pyridine alkaloid biosynthesis;Phenylalanine, tyrosine and tryptophan biosynthesis;Phenylalanine metabolism;Tyrosine metabolism	chloroplast	up
TRINITY_DN320911_c0_g1_i1	TRINITY_DN320911_c0_g1_i1	K15849	PAT, AAT	Isoquinoline alkaloid biosynthesis;Tropane, piperidine and pyridine alkaloid biosynthesis;Phenylalanine, tyrosine and tryptophan biosynthesis;Phenylalanine metabolism;Tyrosine metabolism	chloroplast	up
TRINITY_DN1265_c0_g1_i1	TRINITY_DN1265_c0_g1_i1	K08081	TR1	Tropane, piperidine and pyridine alkaloid biosynthesis	chloroplast	up
TRINITY_DN5191_c0_g1_i8	TRINITY_DN5191_c0_g1_i8	K08081	TR1	Tropane, piperidine and pyridine alkaloid biosynthesis	chloroplast	up
TRINITY_DN42108_c0_g2_i1	TRINITY_DN42108_c0_g2_i1	K01593	DDC, TDC	Betalain biosynthesis;Indole alkaloid biosynthesis;Isoquinoline alkaloid biosynthesis;Phenylalanine metabolism;Tyrosine metabolism;Tryptophan metabolism	cytoplasmic	up
TRINITY_DN14572_c0_g1_i10	TRINITY_DN14572_c0_g1_i10	K01872	AARS, alaS	Aminoacyl-tRNA biosynthesis	chloroplast	up
TRINITY_DN65092_c0_g2_i1	TRINITY_DN65092_c0_g2_i1	K22503	DARS1	Aminoacyl-tRNA biosynthesis	cytoplasmic	up
TRINITY_DN145759_c0_g2_i1	TRINITY_DN145759_c0_g2_i1	K01872	AARS, alaS	Aminoacyl-tRNA biosynthesis	mitochondrial	up
TRINITY_DN27183_c1_g1_i1	TRINITY_DN27183_c1_g1_i1	K01881	PARS, proS	Aminoacyl-tRNA biosynthesis	chloroplast	up
TRINITY_DN103902_c1_g1_i1	TRINITY_DN103902_c1_g1_i1	K01880	GARS, glyS1	Aminoacyl-tRNA biosynthesis	chloroplast	up
TRINITY_DN17124_c0_g2_i1	TRINITY_DN17124_c0_g2_i1	K01886	QARS, glnS	Aminoacyl-tRNA biosynthesis	chloroplast	up
TRINITY_DN255392_c0_g1_i2	TRINITY_DN255392_c0_g1_i2	K01951	guaA, GMPS	Nucleotide metabolism;Purine metabolism	chloroplast	up
TRINITY_DN55993_c0_g1_i1	TRINITY_DN55993_c0_g1_i1	K00759	APRT, apt	Nucleotide metabolism;Purine metabolism	cytoplasmic	up
TRINITY_DN109293_c0_g1_i2	TRINITY_DN109293_c0_g1_i2	K01835	pgm	Biosynthesis of nucleotide sugars;Purine metabolism;Amino sugar and nucleotide sugar metabolism;Galactose metabolism;Glycolysis / Gluconeogenesis;Starch and sucrose metabolism;Pentose phosphate pathway	chloroplast	up
TRINITY_DN53550_c0_g1_i3	TRINITY_DN53550_c0_g1_i3	K01835	pgm	Biosynthesis of nucleotide sugars;Purine metabolism;Amino sugar and nucleotide sugar metabolism;Galactose metabolism;Glycolysis / Gluconeogenesis;Starch and sucrose metabolism;Pentose phosphate pathway	chloroplast	up
TRINITY_DN100201_c0_g1_i1	TRINITY_DN100201_c0_g1_i1	K01835	pgm	Biosynthesis of nucleotide sugars;Purine metabolism;Amino sugar and nucleotide sugar metabolism;Galactose metabolism;Glycolysis / Gluconeogenesis;Starch and sucrose metabolism;Pentose phosphate pathway	chloroplast	up
TRINITY_DN78395_c0_g1_i2	TRINITY_DN78395_c0_g1_i2	K01835	pgm	Biosynthesis of nucleotide sugars;Purine metabolism;Amino sugar and nucleotide sugar metabolism;Galactose metabolism;Glycolysis / Gluconeogenesis;Starch and sucrose metabolism;Pentose phosphate pathway	chloroplast	up
TRINITY_DN36342_c0_g1_i1	TRINITY_DN36342_c0_g1_i1	K01835	pgm	Biosynthesis of nucleotide sugars;Purine metabolism;Amino sugar and nucleotide sugar metabolism;Galactose metabolism;Glycolysis / Gluconeogenesis;Starch and sucrose metabolism;Pentose phosphate pathway	chloroplast	up
TRINITY_DN63168_c0_g1_i1	TRINITY_DN63168_c0_g1_i1	K01835	pgm	Biosynthesis of nucleotide sugars;Purine metabolism;Amino sugar and nucleotide sugar metabolism;Galactose metabolism;Glycolysis / Gluconeogenesis;Starch and sucrose metabolism;Pentose phosphate pathway	chloroplast	up
TRINITY_DN73873_c0_g1_i3	TRINITY_DN73873_c0_g1_i3	K01835	pgm	Biosynthesis of nucleotide sugars;Purine metabolism;Amino sugar and nucleotide sugar metabolism;Galactose metabolism;Glycolysis / Gluconeogenesis;Starch and sucrose metabolism;Pentose phosphate pathway	chloroplast	up
TRINITY_DN107841_c0_g1_i3	TRINITY_DN107841_c0_g1_i3	K00844	HK	Biosynthesis of nucleotide sugars;Amino sugar and nucleotide sugar metabolism;Fructose and mannose metabolism;Neomycin, kanamycin and gentamicin biosynthesis;Galactose metabolism;Glycolysis / Gluconeogenesis;Starch and sucrose metabolism	chloroplast	up
TRINITY_DN15192_c0_g1_i1	TRINITY_DN15192_c0_g1_i1	K00963	UGP2, galU, galF	Biosynthesis of nucleotide sugars;Biosynthesis of cofactors;Amino sugar and nucleotide sugar metabolism;Pentose and glucuronate interconversions;Galactose metabolism;Starch and sucrose metabolism	chloroplast	up
TRINITY_DN3812_c0_g1_i10	TRINITY_DN3812_c0_g1_i10	K05665	ABCC1	ABC transporters	peroxisomal	up
TRINITY_DN15012_c1_g1_i2	TRINITY_DN15012_c1_g1_i2	K05681	ABCG2, CD338	ABC transporters	chloroplast	up
TRINITY_DN31794_c0_g1_i11	TRINITY_DN31794_c0_g1_i11	K05658	ABCB1, CD243	ABC transporters	plasma membrane	up
TRINITY_DN21114_c0_g2_i1	TRINITY_DN21114_c0_g2_i1	K05658	ABCB1, CD243	ABC transporters	chloroplast	up
TRINITY_DN98621_c0_g1_i1	TRINITY_DN98621_c0_g1_i1	K05681	ABCG2, CD338	ABC transporters	cytoplasmic	up
TRINITY_DN58355_c0_g1_i1	TRINITY_DN58355_c0_g1_i1	K02045	cysA	ABC transporters;Sulfur metabolism	vacuolar	up
TRINITY_DN338743_c0_g1_i1	TRINITY_DN338743_c0_g1_i1	K14563	NOP1, FBL	Ribosome biogenesis in eukaryotes	nuclear	up
TRINITY_DN14666_c0_g1_i1	TRINITY_DN14666_c0_g1_i1	K02942	RP-LP1, RPLP1	Ribosome	cytoplasmic	up
TRINITY_DN30991_c0_g1_i2	TRINITY_DN30991_c0_g1_i2	K02998	RP-SAe, RPSA	Ribosome	chloroplast	up
TRINITY_DN187976_c4_g1_i1	TRINITY_DN187976_c4_g1_i1	K02955	RP-S14e, RPS14	Ribosome	chloroplast	up
TRINITY_DN40749_c0_g1_i1	TRINITY_DN40749_c0_g1_i1	K02943	RP-LP2, RPLP2	Ribosome	extracellular	up
TRINITY_DN10719_c0_g2_i1	TRINITY_DN10719_c0_g2_i1	K02995	RP-S8e, RPS8	Ribosome	chloroplast	up
TRINITY_DN11585_c0_g2_i1	TRINITY_DN11585_c0_g2_i1	K02958	RP-S15e, RPS15	Ribosome	chloroplast	up
TRINITY_DN5082_c0_g1_i3	TRINITY_DN5082_c0_g1_i3	K02908	RP-L30e, RPL30	Ribosome	chloroplast	up
TRINITY_DN98472_c0_g1_i1	TRINITY_DN98472_c0_g1_i1	K02868	RP-L11e, RPL11	Ribosome	chloroplast	up
TRINITY_DN20406_c0_g1_i1	TRINITY_DN20406_c0_g1_i1	K02940	RP-L9e, RPL9	Ribosome	chloroplast	up
TRINITY_DN184053_c0_g2_i1	TRINITY_DN184053_c0_g2_i1	K02876	RP-L15, MRPL15, rplO	Ribosome	chloroplast	up
TRINITY_DN58938_c0_g2_i1	TRINITY_DN58938_c0_g2_i1	K02901	RP-L27e, RPL27	Ribosome	chloroplast	up
TRINITY_DN343154_c0_g1_i1	TRINITY_DN343154_c0_g1_i1	K02998	RP-SAe, RPSA	Ribosome	chloroplast	up
TRINITY_DN37517_c0_g1_i1	TRINITY_DN37517_c0_g1_i1	K02918	RP-L35e, RPL35	Ribosome	chloroplast	up
TRINITY_DN5185_c0_g1_i2	TRINITY_DN5185_c0_g1_i2	K02941	RP-LP0, RPLP0	Ribosome	chloroplast	up
TRINITY_DN20552_c0_g1_i1	TRINITY_DN20552_c0_g1_i1	K02984	RP-S3Ae, RPS3A	Ribosome	cytoplasmic	up
TRINITY_DN22715_c0_g1_i1	TRINITY_DN22715_c0_g1_i1	K02942	RP-LP1, RPLP1	Ribosome	cytoplasmic	up
TRINITY_DN150329_c1_g1_i1	TRINITY_DN150329_c1_g1_i1	K02985	RP-S3e, RPS3	Ribosome	chloroplast	up
TRINITY_DN5082_c1_g1_i1	TRINITY_DN5082_c1_g1_i1	K02908	RP-L30e, RPL30	Ribosome	chloroplast	up
TRINITY_DN25300_c0_g1_i1	TRINITY_DN25300_c0_g1_i1	K02875	RP-L14e, RPL14	Ribosome	chloroplast	up
TRINITY_DN10996_c0_g1_i2	TRINITY_DN10996_c0_g1_i2	K02880	RP-L17e, RPL17	Ribosome	chloroplast	up
TRINITY_DN42904_c0_g1_i1	TRINITY_DN42904_c0_g1_i1	K02935	RP-L7, MRPL12, rplL	Ribosome	chloroplast	up
TRINITY_DN37901_c0_g1_i1	TRINITY_DN37901_c0_g1_i1	K02875	RP-L14e, RPL14	Ribosome	chloroplast	up
TRINITY_DN16678_c0_g1_i1	TRINITY_DN16678_c0_g1_i1	K02915	RP-L34e, RPL34	Ribosome	mitochondrial	up
TRINITY_DN105823_c0_g2_i1	TRINITY_DN105823_c0_g2_i1	K02993	RP-S7e, RPS7	Ribosome	chloroplast	up
TRINITY_DN63581_c1_g1_i1	TRINITY_DN63581_c1_g1_i1	K02863	RP-L1, MRPL1, rplA	Ribosome	mitochondrial	up
TRINITY_DN741_c0_g1_i12	TRINITY_DN741_c0_g1_i12	K02941	RP-LP0, RPLP0	Ribosome	cytoplasmic	up
TRINITY_DN108296_c0_g1_i1	TRINITY_DN108296_c0_g1_i1	K02875	RP-L14e, RPL14	Ribosome	cytoplasmic	up
TRINITY_DN125318_c0_g1_i1	TRINITY_DN125318_c0_g1_i1	K02936	RP-L7Ae, RPL7A	Ribosome	nuclear	up
TRINITY_DN6604_c0_g2_i1	TRINITY_DN6604_c0_g2_i1	K02873	RP-L13e, RPL13	Ribosome	chloroplast	up
TRINITY_DN9484_c0_g3_i4	TRINITY_DN9484_c0_g3_i4	K02940	RP-L9e, RPL9	Ribosome	chloroplast	up
TRINITY_DN14670_c0_g1_i1	TRINITY_DN14670_c0_g1_i1	K02960	RP-S16e, RPS16	Ribosome	chloroplast	up
TRINITY_DN6525_c0_g1_i3	TRINITY_DN6525_c0_g1_i3	K02908	RP-L30e, RPL30	Ribosome	chloroplast	up
TRINITY_DN5206_c0_g1_i4	TRINITY_DN5206_c0_g1_i4	K02873	RP-L13e, RPL13	Ribosome	chloroplast	up
TRINITY_DN2792_c0_g2_i6	TRINITY_DN2792_c0_g2_i6	K02937	RP-L7e, RPL7	Ribosome	chloroplast	up
TRINITY_DN5177_c0_g2_i1	TRINITY_DN5177_c0_g2_i1	K02937	RP-L7e, RPL7	Ribosome	mitochondrial	up
TRINITY_DN35056_c0_g2_i1	TRINITY_DN35056_c0_g2_i1	K02980	RP-S29e, RPS29	Ribosome	chloroplast	up
TRINITY_DN38139_c0_g1_i2	TRINITY_DN38139_c0_g1_i2	K02964	RP-S18e, RPS18	Ribosome	chloroplast	up
TRINITY_DN5185_c0_g1_i7	TRINITY_DN5185_c0_g1_i7	K02941	RP-LP0, RPLP0	Ribosome	cytoplasmic	up
TRINITY_DN22940_c0_g1_i1	TRINITY_DN22940_c0_g1_i1	K02976	RP-S26e, RPS26	Ribosome	chloroplast	up
TRINITY_DN353629_c0_g1_i2	TRINITY_DN353629_c0_g1_i2	K02863	RP-L1, MRPL1, rplA	Ribosome	chloroplast	up
TRINITY_DN130132_c0_g2_i1	TRINITY_DN130132_c0_g2_i1	K02868	RP-L11e, RPL11	Ribosome	chloroplast	up
TRINITY_DN244238_c0_g3_i1	TRINITY_DN244238_c0_g3_i1	K02941	RP-LP0, RPLP0	Ribosome	chloroplast	up
TRINITY_DN13892_c0_g1_i8	TRINITY_DN13892_c0_g1_i8	K02997	RP-S9e, RPS9	Ribosome	chloroplast	up
TRINITY_DN30305_c0_g2_i1	TRINITY_DN30305_c0_g2_i1	K02941	RP-LP0, RPLP0	Ribosome	cytoplasmic	up
TRINITY_DN24185_c0_g1_i1	TRINITY_DN24185_c0_g1_i1	K02908	RP-L30e, RPL30	Ribosome	chloroplast	up
TRINITY_DN197019_c3_g1_i1	TRINITY_DN197019_c3_g1_i1	K02981	RP-S2e, RPS2	Ribosome	chloroplast	up
TRINITY_DN4781_c0_g1_i1	TRINITY_DN4781_c0_g1_i1	K02998	RP-SAe, RPSA	Ribosome	chloroplast	up
TRINITY_DN10100_c0_g1_i1	TRINITY_DN10100_c0_g1_i1	K02951	RP-S12e, RPS12	Ribosome	chloroplast	up
TRINITY_DN236796_c0_g1_i1	TRINITY_DN236796_c0_g1_i1	K02908	RP-L30e, RPL30	Ribosome	chloroplast	up
TRINITY_DN27142_c0_g1_i2	TRINITY_DN27142_c0_g1_i2	K02945	RP-S1, rpsA	Ribosome	mitochondrial	up
TRINITY_DN5834_c0_g1_i1	TRINITY_DN5834_c0_g1_i1	K02993	RP-S7e, RPS7	Ribosome	chloroplast	up
TRINITY_DN18509_c0_g1_i1	TRINITY_DN18509_c0_g1_i1	K02981	RP-S2e, RPS2	Ribosome	chloroplast	up
TRINITY_DN5193_c0_g3_i1	TRINITY_DN5193_c0_g3_i1	K02998	RP-SAe, RPSA	Ribosome	chloroplast	up
TRINITY_DN172135_c0_g1_i1	TRINITY_DN172135_c0_g1_i1	K02937	RP-L7e, RPL7	Ribosome	nuclear	up
TRINITY_DN741_c0_g1_i1	TRINITY_DN741_c0_g1_i1	K02941	RP-LP0, RPLP0	Ribosome	chloroplast	up
TRINITY_DN1134_c1_g2_i3	TRINITY_DN1134_c1_g2_i3	K02870	RP-L12e, RPL12	Ribosome	chloroplast	up
TRINITY_DN133206_c0_g1_i1	TRINITY_DN133206_c0_g1_i1	K02935	RP-L7, MRPL12, rplL	Ribosome	cytoplasmic	up
TRINITY_DN4927_c0_g1_i1	TRINITY_DN4927_c0_g1_i1	K02974	RP-S24e, RPS24	Ribosome	chloroplast	up
TRINITY_DN168985_c0_g2_i1	TRINITY_DN168985_c0_g2_i1	K02868	RP-L11e, RPL11	Ribosome	chloroplast	up
TRINITY_DN12626_c0_g3_i1	TRINITY_DN12626_c0_g3_i1	K02875	RP-L14e, RPL14	Ribosome	cytoplasmic	up
TRINITY_DN54873_c1_g3_i1	TRINITY_DN54873_c1_g3_i1	K02866	RP-L10e, RPL10	Ribosome	chloroplast	up
TRINITY_DN13971_c0_g1_i1	TRINITY_DN13971_c0_g1_i1	K02960	RP-S16e, RPS16	Ribosome	chloroplast	up
TRINITY_DN8370_c1_g5_i1	TRINITY_DN8370_c1_g5_i1	K02969	RP-S20e, RPS20	Ribosome	chloroplast	up
TRINITY_DN15998_c0_g1_i1	TRINITY_DN15998_c0_g1_i1	K02863	RP-L1, MRPL1, rplA	Ribosome	chloroplast	up
TRINITY_DN161702_c0_g1_i1	TRINITY_DN161702_c0_g1_i1	K02941	RP-LP0, RPLP0	Ribosome	chloroplast	up
TRINITY_DN192659_c0_g1_i2	TRINITY_DN192659_c0_g1_i2	K02990	RP-S6, MRPS6, rpsF	Ribosome	chloroplast	up
TRINITY_DN11623_c0_g1_i1	TRINITY_DN11623_c0_g1_i1	K02917	RP-L35Ae, RPL35A	Ribosome	mitochondrial	up
TRINITY_DN27499_c0_g2_i1	TRINITY_DN27499_c0_g2_i1	K02939	RP-L9, MRPL9, rplI	Ribosome	mitochondrial	up
TRINITY_DN26961_c0_g1_i1	TRINITY_DN26961_c0_g1_i1	K02951	RP-S12e, RPS12	Ribosome	chloroplast	up
TRINITY_DN11585_c0_g1_i4	TRINITY_DN11585_c0_g1_i4	K02958	RP-S15e, RPS15	Ribosome	chloroplast	up
TRINITY_DN12364_c0_g1_i1	TRINITY_DN12364_c0_g1_i1	K02893	RP-L23Ae, RPL23A	Ribosome	chloroplast	up
TRINITY_DN11583_c0_g1_i1	TRINITY_DN11583_c0_g1_i1	K02966	RP-S19e, RPS19	Ribosome	chloroplast	up
TRINITY_DN6624_c1_g2_i2	TRINITY_DN6624_c1_g2_i2	K02943	RP-LP2, RPLP2	Ribosome	cytoplasmic	up
TRINITY_DN6968_c0_g1_i5	TRINITY_DN6968_c0_g1_i5	K02964	RP-S18e, RPS18	Ribosome	chloroplast	up
TRINITY_DN326715_c0_g1_i1	TRINITY_DN326715_c0_g1_i1	K02870	RP-L12e, RPL12	Ribosome	chloroplast	up
TRINITY_DN29194_c1_g1_i3	TRINITY_DN29194_c1_g1_i3	K02864	RP-L10, MRPL10, rplJ	Ribosome	mitochondrial	up
TRINITY_DN244614_c0_g1_i1	TRINITY_DN244614_c0_g1_i1	K02946	RP-S10, MRPS10, rpsJ	Ribosome	cytoplasmic	up
TRINITY_DN3730_c0_g1_i1	TRINITY_DN3730_c0_g1_i1	K02872	RP-L13Ae, RPL13A	Ribosome	mitochondrial	up
TRINITY_DN103624_c0_g1_i1	TRINITY_DN103624_c0_g1_i1	K02866	RP-L10e, RPL10	Ribosome	chloroplast	up
TRINITY_DN18721_c2_g1_i1	TRINITY_DN18721_c2_g1_i1	K02882	RP-L18Ae, RPL18A	Ribosome	chloroplast	up
TRINITY_DN30986_c0_g2_i1	TRINITY_DN30986_c0_g2_i1	K02955	RP-S14e, RPS14	Ribosome	chloroplast	up
TRINITY_DN31824_c1_g2_i1	TRINITY_DN31824_c1_g2_i1	K02941	RP-LP0, RPLP0	Ribosome	chloroplast	up
TRINITY_DN8248_c2_g1_i1	TRINITY_DN8248_c2_g1_i1	K02955	RP-S14e, RPS14	Ribosome	chloroplast	up
TRINITY_DN58720_c0_g1_i2	TRINITY_DN58720_c0_g1_i2	K02876	RP-L15, MRPL15, rplO	Ribosome	mitochondrial	up
TRINITY_DN224840_c0_g3_i1	TRINITY_DN224840_c0_g3_i1	K02941	RP-LP0, RPLP0	Ribosome	chloroplast	up
TRINITY_DN383142_c0_g1_i1	TRINITY_DN383142_c0_g1_i1	K02990	RP-S6, MRPS6, rpsF	Ribosome	chloroplast	up
TRINITY_DN6624_c1_g2_i3	TRINITY_DN6624_c1_g2_i3	K02943	RP-LP2, RPLP2	Ribosome	cytoplasmic	up
TRINITY_DN4289_c0_g1_i1	TRINITY_DN4289_c0_g1_i1	K02943	RP-LP2, RPLP2	Ribosome	chloroplast	up
TRINITY_DN322306_c0_g1_i1	TRINITY_DN322306_c0_g1_i1	K02883	RP-L18e, RPL18	Ribosome	chloroplast	up
TRINITY_DN36375_c0_g1_i1	TRINITY_DN36375_c0_g1_i1	K02943	RP-LP2, RPLP2	Ribosome	cytoplasmic	up
TRINITY_DN23947_c0_g2_i1	TRINITY_DN23947_c0_g2_i1	K02934	RP-L6e, RPL6	Ribosome	cytoplasmic	up
TRINITY_DN129967_c2_g1_i1	TRINITY_DN129967_c2_g1_i1	K02957	RP-S15Ae, RPS15A	Ribosome	cytoplasmic	up
TRINITY_DN109580_c0_g2_i1	TRINITY_DN109580_c0_g2_i1	K02881	RP-L18, MRPL18, rplR	Ribosome	chloroplast	up
TRINITY_DN7125_c0_g1_i2	TRINITY_DN7125_c0_g1_i2	K02898	RP-L26e, RPL26	Ribosome	chloroplast	up
TRINITY_DN6679_c0_g1_i2	TRINITY_DN6679_c0_g1_i2	K02872	RP-L13Ae, RPL13A	Ribosome	chloroplast	up
TRINITY_DN236106_c1_g1_i1	TRINITY_DN236106_c1_g1_i1	K02868	RP-L11e, RPL11	Ribosome	cytoplasmic	up
TRINITY_DN5923_c0_g1_i1	TRINITY_DN5923_c0_g1_i1	K02901	RP-L27e, RPL27	Ribosome	mitochondrial	up
TRINITY_DN12543_c0_g1_i2	TRINITY_DN12543_c0_g1_i2	K02868	RP-L11e, RPL11	Ribosome	chloroplast	up
TRINITY_DN43436_c0_g2_i1	TRINITY_DN43436_c0_g2_i1	K02984	RP-S3Ae, RPS3A	Ribosome	peroxisomal	up
TRINITY_DN5185_c0_g1_i3	TRINITY_DN5185_c0_g1_i3	K02941	RP-LP0, RPLP0	Ribosome	chloroplast	up
TRINITY_DN6624_c0_g1_i1	TRINITY_DN6624_c0_g1_i1	K02943	RP-LP2, RPLP2	Ribosome	ER	up
TRINITY_DN27281_c0_g1_i1	TRINITY_DN27281_c0_g1_i1	K02984	RP-S3Ae, RPS3A	Ribosome	cytoplasmic	up
TRINITY_DN447_c0_g1_i1	TRINITY_DN447_c0_g1_i1	K02964	RP-S18e, RPS18	Ribosome	chloroplast	up
TRINITY_DN7166_c0_g1_i3	TRINITY_DN7166_c0_g1_i3	K02930	RP-L4e, RPL4	Ribosome	chloroplast	up
TRINITY_DN7159_c1_g2_i3	TRINITY_DN7159_c1_g2_i3	K02955	RP-S14e, RPS14	Ribosome	chloroplast	up
TRINITY_DN5675_c1_g1_i3	TRINITY_DN5675_c1_g1_i3	K02938	RP-L8e, RPL8	Ribosome	mitochondrial	up
TRINITY_DN171524_c0_g1_i1	TRINITY_DN171524_c0_g1_i1	K02977	RP-S27Ae, RPS27A, UBA80	Ribosome;Ubiquitin mediated proteolysis	nuclear	up
TRINITY_DN7612_c0_g1_i1	TRINITY_DN7612_c0_g1_i1	K03231	EEF1A	Nucleocytoplasmic transport	cytoplasmic	up
TRINITY_DN57789_c0_g2_i2	TRINITY_DN57789_c0_g2_i2	K03231	EEF1A	Nucleocytoplasmic transport	cytoplasmic	up
TRINITY_DN4912_c0_g1_i1	TRINITY_DN4912_c0_g1_i1	K20224	IPO9, RANBP9	Nucleocytoplasmic transport	cytoplasmic	up
TRINITY_DN10661_c0_g2_i2	TRINITY_DN10661_c0_g2_i2	K15042	KPNA5_6	Nucleocytoplasmic transport	mitochondrial	up
TRINITY_DN1089_c0_g2_i2	TRINITY_DN1089_c0_g2_i2	K03231	EEF1A	Nucleocytoplasmic transport	chloroplast	up
TRINITY_DN97579_c0_g2_i2	TRINITY_DN97579_c0_g2_i2	K03231	EEF1A	Nucleocytoplasmic transport	cytoplasmic	up
TRINITY_DN16108_c1_g1_i10	TRINITY_DN16108_c1_g1_i10	K13175	THOC6	Nucleocytoplasmic transport	cytoplasmic	up
TRINITY_DN9306_c0_g1_i1	TRINITY_DN9306_c0_g1_i1	K03231	EEF1A	Nucleocytoplasmic transport	cytoplasmic	up
TRINITY_DN29405_c0_g3_i1	TRINITY_DN29405_c0_g3_i1	K03231	EEF1A	Nucleocytoplasmic transport	cytoplasmic	up
TRINITY_DN1699_c1_g1_i2	TRINITY_DN1699_c1_g1_i2	K03231	EEF1A	Nucleocytoplasmic transport	chloroplast	up
TRINITY_DN23986_c0_g1_i5	TRINITY_DN23986_c0_g1_i5	K03231	EEF1A	Nucleocytoplasmic transport	cytoplasmic	up
TRINITY_DN224550_c0_g1_i1	TRINITY_DN224550_c0_g1_i1	K14297	NUP98, ADAR2, NUP116	Nucleocytoplasmic transport	cytoplasmic	up
TRINITY_DN27354_c1_g1_i1	TRINITY_DN27354_c1_g1_i1	K13025	EIF4A3, FAL1	Nucleocytoplasmic transport;mRNA surveillance pathway;Spliceosome	cytoplasmic	up
TRINITY_DN38707_c1_g1_i2	TRINITY_DN38707_c1_g1_i2	K12881	THOC4, ALY	Nucleocytoplasmic transport;mRNA surveillance pathway;Spliceosome	cytoplasmic	up
TRINITY_DN4950_c0_g1_i4	TRINITY_DN4950_c0_g1_i4	K14409	SMG7, EST1C	mRNA surveillance pathway	Golgi apparatus	up
TRINITY_DN118574_c2_g1_i1	TRINITY_DN118574_c2_g1_i1	K03265	ETF1, ERF1	mRNA surveillance pathway	chloroplast	up
TRINITY_DN17821_c0_g1_i11	TRINITY_DN17821_c0_g1_i11	K04043	dnaK, HSPA9	RNA degradation	chloroplast	up
TRINITY_DN261836_c0_g2_i1	TRINITY_DN261836_c0_g2_i1	K04043	dnaK, HSPA9	RNA degradation	chloroplast	up
TRINITY_DN216382_c0_g1_i1	TRINITY_DN216382_c0_g1_i1	K04043	dnaK, HSPA9	RNA degradation	chloroplast	up
TRINITY_DN30467_c2_g1_i1	TRINITY_DN30467_c2_g1_i1	K04043	dnaK, HSPA9	RNA degradation	chloroplast	up
TRINITY_DN143367_c0_g1_i1	TRINITY_DN143367_c0_g1_i1	K04043	dnaK, HSPA9	RNA degradation	cytoplasmic	up
TRINITY_DN292810_c0_g3_i1	TRINITY_DN292810_c0_g3_i1	K01689	ENO, eno	RNA degradation;Glycolysis / Gluconeogenesis	cytoplasmic	up
TRINITY_DN38799_c0_g1_i1	TRINITY_DN38799_c0_g1_i1	K01689	ENO, eno	RNA degradation;Glycolysis / Gluconeogenesis	chloroplast	up
TRINITY_DN23636_c0_g3_i1	TRINITY_DN23636_c0_g3_i1	K01689	ENO, eno	RNA degradation;Glycolysis / Gluconeogenesis	chloroplast	up
TRINITY_DN80904_c0_g1_i4	TRINITY_DN80904_c0_g1_i4	K01689	ENO, eno	RNA degradation;Glycolysis / Gluconeogenesis	chloroplast	up
TRINITY_DN260111_c0_g1_i1	TRINITY_DN260111_c0_g1_i1	K01689	ENO, eno	RNA degradation;Glycolysis / Gluconeogenesis	chloroplast	up
TRINITY_DN260392_c1_g1_i1	TRINITY_DN260392_c1_g1_i1	K01689	ENO, eno	RNA degradation;Glycolysis / Gluconeogenesis	chloroplast	up
TRINITY_DN17877_c0_g1_i10	TRINITY_DN17877_c0_g1_i10	K01689	ENO, eno	RNA degradation;Glycolysis / Gluconeogenesis	chloroplast	up
TRINITY_DN80904_c0_g1_i3	TRINITY_DN80904_c0_g1_i3	K01689	ENO, eno	RNA degradation;Glycolysis / Gluconeogenesis	chloroplast	up
TRINITY_DN16026_c0_g1_i1	TRINITY_DN16026_c0_g1_i1	K01689	ENO, eno	RNA degradation;Glycolysis / Gluconeogenesis	mitochondrial	up
TRINITY_DN225301_c0_g5_i1	TRINITY_DN225301_c0_g5_i1	K01689	ENO, eno	RNA degradation;Glycolysis / Gluconeogenesis	cytoplasmic	up
TRINITY_DN16218_c0_g1_i1	TRINITY_DN16218_c0_g1_i1	K13126	PABPC	RNA degradation;mRNA surveillance pathway	cytoplasmic	up
TRINITY_DN37278_c0_g2_i1	TRINITY_DN37278_c0_g2_i1	K13126	PABPC	RNA degradation;mRNA surveillance pathway	cytoplasmic	up
TRINITY_DN111229_c0_g2_i1	TRINITY_DN111229_c0_g2_i1	K10844	ERCC2, XPD	Basal transcription factors;Nucleotide excision repair	chloroplast	up
TRINITY_DN9264_c1_g1_i1	TRINITY_DN9264_c1_g1_i1	K02540	MCM2	DNA replication	nuclear	up
TRINITY_DN30429_c0_g3_i1	TRINITY_DN30429_c0_g3_i1	K06063	SNW1, SKIIP, SKIP	Spliceosome	nuclear	up
TRINITY_DN10379_c0_g1_i1	TRINITY_DN10379_c0_g1_i1	K12837	U2AF2	Spliceosome	cytoplasmic	up
TRINITY_DN237184_c0_g1_i1	TRINITY_DN237184_c0_g1_i1	K12822	RBM25, S164	Spliceosome	nuclear	up
TRINITY_DN11120_c0_g1_i2	TRINITY_DN11120_c0_g1_i2	K12741	HNRNPA1_3	Spliceosome	cytoplasmic	up
TRINITY_DN31221_c0_g1_i1	TRINITY_DN31221_c0_g1_i1	K12733	PPIL1	Spliceosome	chloroplast	up
TRINITY_DN28677_c0_g1_i1	TRINITY_DN28677_c0_g1_i1	K11086	SNRPB, SMB	Spliceosome	cytoplasmic	up
TRINITY_DN136890_c0_g1_i4	TRINITY_DN136890_c0_g1_i4	K12890	SRSF1, SFRS1, ASF, SF2	Spliceosome	nuclear	up
TRINITY_DN11120_c0_g2_i1	TRINITY_DN11120_c0_g2_i1	K12741	HNRNPA1_3	Spliceosome	cytoplasmic	up
TRINITY_DN22846_c0_g1_i1	TRINITY_DN22846_c0_g1_i1	K02731	PSMA7	Proteasome	cytoplasmic	up
TRINITY_DN216102_c0_g1_i1	TRINITY_DN216102_c0_g1_i1	K02738	PSMB6	Proteasome	cytoplasmic	up
TRINITY_DN41271_c0_g1_i3	TRINITY_DN41271_c0_g1_i3	K02734	PSMB2	Proteasome	cytoplasmic	up
TRINITY_DN31006_c0_g1_i3	TRINITY_DN31006_c0_g1_i3	K02730	PSMA6	Proteasome	nuclear	up
TRINITY_DN13097_c0_g4_i1	TRINITY_DN13097_c0_g4_i1	K02727	PSMA3	Proteasome	nuclear	up
TRINITY_DN39688_c0_g1_i1	TRINITY_DN39688_c0_g1_i1	K02738	PSMB6	Proteasome	chloroplast	up
TRINITY_DN302296_c0_g1_i1	TRINITY_DN302296_c0_g1_i1	K03031	PSMD8, RPN12	Proteasome	nuclear	up
TRINITY_DN73543_c0_g1_i1	TRINITY_DN73543_c0_g1_i1	K02726	PSMA2	Proteasome	chloroplast	up
TRINITY_DN17431_c0_g2_i1	TRINITY_DN17431_c0_g2_i1	K02732	PSMB1	Proteasome	chloroplast	up
TRINITY_DN9532_c0_g5_i1	TRINITY_DN9532_c0_g5_i1	K02729	PSMA5	Proteasome	cytoplasmic	up
TRINITY_DN104515_c0_g1_i1	TRINITY_DN104515_c0_g1_i1	K02738	PSMB6	Proteasome	chloroplast	up
TRINITY_DN51066_c0_g1_i1	TRINITY_DN51066_c0_g1_i1	K02739	PSMB7	Proteasome	cytoplasmic	up
TRINITY_DN11421_c0_g2_i1	TRINITY_DN11421_c0_g2_i1	K02728	PSMA4	Proteasome	cytoplasmic	up
TRINITY_DN212479_c1_g1_i1	TRINITY_DN212479_c1_g1_i1	K02726	PSMA2	Proteasome	nuclear	up
TRINITY_DN383614_c0_g1_i1	TRINITY_DN383614_c0_g1_i1	K03100	lepB	Protein export	chloroplast	up
TRINITY_DN25764_c2_g1_i1	TRINITY_DN25764_c2_g1_i1	K09490	HSPA5, BIP	Protein export;Protein processing in endoplasmic reticulum	ER	up
TRINITY_DN173214_c0_g1_i1	TRINITY_DN173214_c0_g1_i1	K09490	HSPA5, BIP	Protein export;Protein processing in endoplasmic reticulum	ER	up
TRINITY_DN20661_c2_g1_i1	TRINITY_DN20661_c2_g1_i1	K09490	HSPA5, BIP	Protein export;Protein processing in endoplasmic reticulum	ER	up
TRINITY_DN96117_c0_g1_i2	TRINITY_DN96117_c0_g1_i2	K09490	HSPA5, BIP	Protein export;Protein processing in endoplasmic reticulum	chloroplast	up
TRINITY_DN10551_c0_g1_i1	TRINITY_DN10551_c0_g1_i1	K11251	H2A	ATP-dependent chromatin remodeling	chloroplast	up
TRINITY_DN12388_c0_g1_i10	TRINITY_DN12388_c0_g1_i10	K11251	H2A	ATP-dependent chromatin remodeling	nuclear	up
TRINITY_DN9264_c1_g3_i1	TRINITY_DN9264_c1_g3_i1	K11251	H2A	ATP-dependent chromatin remodeling	nuclear	up
TRINITY_DN16072_c0_g1_i4	TRINITY_DN16072_c0_g1_i4	K05692	ACTB_G1	ATP-dependent chromatin remodeling;Phagosome;Motor proteins	cytoplasmic	up
TRINITY_DN7046_c1_g1_i1	TRINITY_DN7046_c1_g1_i1	K05692	ACTB_G1	ATP-dependent chromatin remodeling;Phagosome;Motor proteins	cytoplasmic	up
TRINITY_DN113986_c0_g1_i1	TRINITY_DN113986_c0_g1_i1	K10752	RBBP4, HAT2, CAF1, MIS16	Polycomb repressive complex;ATP-dependent chromatin remodeling	nuclear	up
TRINITY_DN232773_c0_g2_i1	TRINITY_DN232773_c0_g2_i1	K10752	RBBP4, HAT2, CAF1, MIS16	Polycomb repressive complex;ATP-dependent chromatin remodeling	nuclear	up
TRINITY_DN39576_c0_g1_i1	TRINITY_DN39576_c0_g1_i1	K10752	RBBP4, HAT2, CAF1, MIS16	Polycomb repressive complex;ATP-dependent chromatin remodeling	nuclear	up
TRINITY_DN15598_c0_g1_i1	TRINITY_DN15598_c0_g1_i1	K03094	SKP1, CBF3D	Polycomb repressive complex;Ubiquitin mediated proteolysis;Protein processing in endoplasmic reticulum	chloroplast	up
TRINITY_DN4628_c0_g1_i1	TRINITY_DN4628_c0_g1_i1	K03094	SKP1, CBF3D	Polycomb repressive complex;Ubiquitin mediated proteolysis;Protein processing in endoplasmic reticulum	chloroplast	up
TRINITY_DN150779_c3_g2_i1	TRINITY_DN150779_c3_g2_i1	K12200	PDCD6IP, ALIX, RIM20	Viral life cycle - HIV-1;Endocytosis	cytoplasmic	up
TRINITY_DN69501_c0_g2_i1	TRINITY_DN69501_c0_g2_i1	K10839	RAD23, HR23	Nucleotide excision repair;Protein processing in endoplasmic reticulum	cytoplasmic	up
TRINITY_DN24933_c0_g1_i7	TRINITY_DN24933_c0_g1_i7	K10754	RFC1	Mismatch repair;Base excision repair;Nucleotide excision repair;DNA replication	nuclear	up
TRINITY_DN8408_c0_g1_i2	TRINITY_DN8408_c0_g1_i2	K17686	copA, ctpA, ATP7	MAPK signaling pathway - plant	chloroplast	up
TRINITY_DN18904_c0_g1_i2	TRINITY_DN18904_c0_g1_i2	K14498	SNRK2	MAPK signaling pathway - plant;Plant hormone signal transduction	chloroplast	up
TRINITY_DN291808_c0_g2_i1	TRINITY_DN291808_c0_g2_i1	K13449	PR1	MAPK signaling pathway - plant;Plant-pathogen interaction;Plant hormone signal transduction	extracellular	up
TRINITY_DN85207_c0_g1_i1	TRINITY_DN85207_c0_g1_i1	K01092	E3.1.3.25, IMPA, suhB	Phosphatidylinositol signaling system;Inositol phosphate metabolism	chloroplast	up
TRINITY_DN131645_c0_g1_i1	TRINITY_DN131645_c0_g1_i1	K01092	E3.1.3.25, IMPA, suhB	Phosphatidylinositol signaling system;Inositol phosphate metabolism	cytoplasmic	up
TRINITY_DN202967_c0_g1_i2	TRINITY_DN202967_c0_g1_i2	K15422	SAL	Phosphatidylinositol signaling system;Sulfur metabolism;Inositol phosphate metabolism	peroxisomal	up
TRINITY_DN298_c0_g1_i10	TRINITY_DN298_c0_g1_i10	K14489	AHK2_3_4	Plant hormone signal transduction	Golgi apparatus	up
TRINITY_DN11102_c0_g1_i1	TRINITY_DN11102_c0_g1_i1	K10580	UBE2N, BLU, UBC13	Ubiquitin mediated proteolysis	chloroplast	up
TRINITY_DN319174_c0_g1_i1	TRINITY_DN319174_c0_g1_i1	K04649	UBE2K, HIP2, UBC1	Ubiquitin mediated proteolysis	chloroplast	up
TRINITY_DN52141_c0_g2_i1	TRINITY_DN52141_c0_g2_i1	K10577	UBE2I, UBC9	Ubiquitin mediated proteolysis;Nucleocytoplasmic transport	chloroplast	up
TRINITY_DN34697_c0_g3_i1	TRINITY_DN34697_c0_g3_i1	K10575	UBE2G1, UBC7	Ubiquitin mediated proteolysis;Protein processing in endoplasmic reticulum	chloroplast	up
TRINITY_DN1199_c0_g1_i10	TRINITY_DN1199_c0_g1_i10	K10578	UBE2J1, NCUBE1, UBC6	Ubiquitin mediated proteolysis;Protein processing in endoplasmic reticulum	extracellular	up
TRINITY_DN1199_c0_g1_i4	TRINITY_DN1199_c0_g1_i4	K10578	UBE2J1, NCUBE1, UBC6	Ubiquitin mediated proteolysis;Protein processing in endoplasmic reticulum	cytoplasmic	up
TRINITY_DN19299_c0_g1_i1	TRINITY_DN19299_c0_g1_i1	K08486	STX1B_2_3	SNARE interactions in vesicular transport	cytoplasmic	up
TRINITY_DN14591_c0_g1_i13	TRINITY_DN14591_c0_g1_i13	K08333	PIK3R4, VPS15	Autophagy - other	cytoplasmic	up
TRINITY_DN1205_c0_g4_i2	TRINITY_DN1205_c0_g4_i2	K04382	PPP2C	Autophagy - other;mRNA surveillance pathway	cytoplasmic	up
TRINITY_DN75496_c0_g6_i1	TRINITY_DN75496_c0_g6_i1	K09580	PDIA1, P4HB	Protein processing in endoplasmic reticulum	ER	up
TRINITY_DN247538_c0_g1_i1	TRINITY_DN247538_c0_g1_i1	K09580	PDIA1, P4HB	Protein processing in endoplasmic reticulum	ER	up
TRINITY_DN16239_c0_g1_i1	TRINITY_DN16239_c0_g1_i1	K13993	HSP20	Protein processing in endoplasmic reticulum	mitochondrial	up
TRINITY_DN117115_c0_g6_i1	TRINITY_DN117115_c0_g6_i1	K13993	HSP20	Protein processing in endoplasmic reticulum	cytoplasmic	up
TRINITY_DN16938_c0_g1_i6	TRINITY_DN16938_c0_g1_i6	K13993	HSP20	Protein processing in endoplasmic reticulum	cytoplasmic	up
TRINITY_DN50708_c0_g1_i1	TRINITY_DN50708_c0_g1_i1	K13249	SSR1	Protein processing in endoplasmic reticulum	ER	up
TRINITY_DN70818_c0_g2_i1	TRINITY_DN70818_c0_g2_i1	K13993	HSP20	Protein processing in endoplasmic reticulum	cytoplasmic	up
TRINITY_DN41349_c0_g1_i1	TRINITY_DN41349_c0_g1_i1	K09584	PDIA6, TXNDC7	Protein processing in endoplasmic reticulum	ER	up
TRINITY_DN90152_c0_g3_i1	TRINITY_DN90152_c0_g3_i1	K09584	PDIA6, TXNDC7	Protein processing in endoplasmic reticulum	ER	up
TRINITY_DN24903_c1_g4_i1	TRINITY_DN24903_c1_g4_i1	K09584	PDIA6, TXNDC7	Protein processing in endoplasmic reticulum	ER	up
TRINITY_DN376483_c0_g1_i1	TRINITY_DN376483_c0_g1_i1	K13993	HSP20	Protein processing in endoplasmic reticulum	mitochondrial	up
TRINITY_DN20313_c0_g1_i1	TRINITY_DN20313_c0_g1_i1	K09580	PDIA1, P4HB	Protein processing in endoplasmic reticulum	ER	up
TRINITY_DN376479_c1_g1_i1	TRINITY_DN376479_c1_g1_i1	K08288	PRKCSH	Protein processing in endoplasmic reticulum	extracellular	up
TRINITY_DN103989_c0_g1_i1	TRINITY_DN103989_c0_g1_i1	K13250	SSR2	Protein processing in endoplasmic reticulum	plasma membrane	up
TRINITY_DN35089_c0_g1_i1	TRINITY_DN35089_c0_g1_i1	K09580	PDIA1, P4HB	Protein processing in endoplasmic reticulum	ER	up
TRINITY_DN1494_c0_g1_i13	TRINITY_DN1494_c0_g1_i13	K12479	VPS45	Endocytosis	cytoplasmic	up
TRINITY_DN341167_c0_g1_i1	TRINITY_DN341167_c0_g1_i1	K13649	FOLR	Endocytosis	ER	up
TRINITY_DN7233_c0_g1_i1	TRINITY_DN7233_c0_g1_i1	K04646	CLTC	Endocytosis	chloroplast	up
TRINITY_DN47269_c0_g1_i3	TRINITY_DN47269_c0_g1_i3	K07904	RAB11A	Endocytosis	cytoplasmic	up
TRINITY_DN163255_c0_g1_i1	TRINITY_DN163255_c0_g1_i1	K07937	ARF1_2	Endocytosis	cytoplasmic	up
TRINITY_DN44891_c1_g1_i1	TRINITY_DN44891_c1_g1_i1	K07937	ARF1_2	Endocytosis	cytoplasmic	up
TRINITY_DN10475_c0_g2_i1	TRINITY_DN10475_c0_g2_i1	K07937	ARF1_2	Endocytosis	cytoplasmic	up
TRINITY_DN13561_c0_g2_i1	TRINITY_DN13561_c0_g2_i1	K07904	RAB11A	Endocytosis	chloroplast	up
TRINITY_DN17610_c0_g3_i1	TRINITY_DN17610_c0_g3_i1	K11824	AP2A	Endocytosis	cytoplasmic	up
TRINITY_DN19275_c0_g1_i1	TRINITY_DN19275_c0_g1_i1	K18584	ACTR3, ARP3	Endocytosis	chloroplast	up
TRINITY_DN78837_c0_g2_i1	TRINITY_DN78837_c0_g2_i1	K03283	HSPA1_6_8	Endocytosis;Protein processing in endoplasmic reticulum;Spliceosome	chloroplast	up
TRINITY_DN2476_c1_g1_i2	TRINITY_DN2476_c1_g1_i2	K03283	HSPA1_6_8	Endocytosis;Protein processing in endoplasmic reticulum;Spliceosome	chloroplast	up
TRINITY_DN107114_c0_g1_i1	TRINITY_DN107114_c0_g1_i1	K03283	HSPA1_6_8	Endocytosis;Protein processing in endoplasmic reticulum;Spliceosome	cytoplasmic	up
TRINITY_DN181700_c1_g2_i1	TRINITY_DN181700_c1_g2_i1	K03283	HSPA1_6_8	Endocytosis;Protein processing in endoplasmic reticulum;Spliceosome	chloroplast	up
TRINITY_DN359737_c0_g1_i1	TRINITY_DN359737_c0_g1_i1	K03283	HSPA1_6_8	Endocytosis;Protein processing in endoplasmic reticulum;Spliceosome	chloroplast	up
TRINITY_DN189433_c0_g2_i1	TRINITY_DN189433_c0_g2_i1	K03283	HSPA1_6_8	Endocytosis;Protein processing in endoplasmic reticulum;Spliceosome	chloroplast	up
TRINITY_DN37352_c0_g2_i3	TRINITY_DN37352_c0_g2_i3	K03283	HSPA1_6_8	Endocytosis;Protein processing in endoplasmic reticulum;Spliceosome	chloroplast	up
TRINITY_DN39879_c0_g1_i7	TRINITY_DN39879_c0_g1_i7	K03283	HSPA1_6_8	Endocytosis;Protein processing in endoplasmic reticulum;Spliceosome	cytoplasmic	up
TRINITY_DN58072_c2_g1_i1	TRINITY_DN58072_c2_g1_i1	K03283	HSPA1_6_8	Endocytosis;Protein processing in endoplasmic reticulum;Spliceosome	chloroplast	up
TRINITY_DN7943_c0_g1_i3	TRINITY_DN7943_c0_g1_i3	K03283	HSPA1_6_8	Endocytosis;Protein processing in endoplasmic reticulum;Spliceosome	cytoplasmic	up
TRINITY_DN134592_c0_g1_i1	TRINITY_DN134592_c0_g1_i1	K03283	HSPA1_6_8	Endocytosis;Protein processing in endoplasmic reticulum;Spliceosome	cytoplasmic	up
TRINITY_DN2476_c1_g2_i3	TRINITY_DN2476_c1_g2_i3	K03283	HSPA1_6_8	Endocytosis;Protein processing in endoplasmic reticulum;Spliceosome	chloroplast	up
TRINITY_DN16196_c0_g3_i3	TRINITY_DN16196_c0_g3_i3	K03283	HSPA1_6_8	Endocytosis;Protein processing in endoplasmic reticulum;Spliceosome	chloroplast	up
TRINITY_DN17320_c0_g1_i3	TRINITY_DN17320_c0_g1_i3	K01365	CTSL	Phagosome	cytoplasmic	up
TRINITY_DN23022_c0_g1_i1	TRINITY_DN23022_c0_g1_i1	K01365	CTSL	Phagosome	extracellular	up
TRINITY_DN5318_c1_g1_i1	TRINITY_DN5318_c1_g1_i1	K01365	CTSL	Phagosome	ER	up
TRINITY_DN10598_c0_g1_i1	TRINITY_DN10598_c0_g1_i1	K02152	ATPeV1G, ATP6G	Phagosome;Oxidative phosphorylation	cytoplasmic	up
TRINITY_DN30222_c0_g1_i3	TRINITY_DN30222_c0_g1_i3	K02154	ATPeV0A, ATP6N	Phagosome;Oxidative phosphorylation	chloroplast	up
TRINITY_DN56169_c0_g1_i4	TRINITY_DN56169_c0_g1_i4	K02147	ATPeV1B, ATP6B	Phagosome;Oxidative phosphorylation	chloroplast	up
TRINITY_DN164607_c0_g3_i1	TRINITY_DN164607_c0_g3_i1	K02145	ATPeV1A, ATP6A	Phagosome;Oxidative phosphorylation	chloroplast	up
TRINITY_DN221584_c0_g1_i2	TRINITY_DN221584_c0_g1_i2	K02150	ATPeV1E, ATP6E	Phagosome;Oxidative phosphorylation	cytoplasmic	up
TRINITY_DN209142_c0_g1_i1	TRINITY_DN209142_c0_g1_i1	K02147	ATPeV1B, ATP6B	Phagosome;Oxidative phosphorylation	chloroplast	up
TRINITY_DN183987_c0_g1_i3	TRINITY_DN183987_c0_g1_i3	K02147	ATPeV1B, ATP6B	Phagosome;Oxidative phosphorylation	chloroplast	up
TRINITY_DN87211_c2_g2_i1	TRINITY_DN87211_c2_g2_i1	K02147	ATPeV1B, ATP6B	Phagosome;Oxidative phosphorylation	cytoplasmic	up
TRINITY_DN253505_c0_g4_i1	TRINITY_DN253505_c0_g4_i1	K09481	SEC61B, SBH2	Phagosome;Protein export;Protein processing in endoplasmic reticulum	cytoplasmic	up
TRINITY_DN60612_c0_g2_i2	TRINITY_DN60612_c0_g2_i2	K08057	CALR	Phagosome;Protein processing in endoplasmic reticulum	ER	up
TRINITY_DN24219_c2_g1_i1	TRINITY_DN24219_c2_g1_i1	K08057	CALR	Phagosome;Protein processing in endoplasmic reticulum	ER	up
TRINITY_DN61474_c1_g1_i1	TRINITY_DN61474_c1_g1_i1	K07897	RAB7A	Phagosome;Endocytosis	chloroplast	up
TRINITY_DN42406_c0_g3_i1	TRINITY_DN42406_c0_g3_i1	K07897	RAB7A	Phagosome;Endocytosis	chloroplast	up
TRINITY_DN109931_c0_g3_i1	TRINITY_DN109931_c0_g3_i1	K07897	RAB7A	Phagosome;Endocytosis	chloroplast	up
TRINITY_DN21045_c0_g1_i1	TRINITY_DN21045_c0_g1_i1	K13279	PRDX1	Peroxisome	chloroplast	up
TRINITY_DN322958_c0_g1_i1	TRINITY_DN322958_c0_g1_i1	K04564	SOD2	Peroxisome	peroxisomal	up
TRINITY_DN1624_c0_g2_i1	TRINITY_DN1624_c0_g2_i1	K11187	PRDX5	Peroxisome	chloroplast	up
TRINITY_DN286556_c0_g1_i1	TRINITY_DN286556_c0_g1_i1	K04564	SOD2	Peroxisome	cytoplasmic	up
TRINITY_DN24769_c0_g1_i2	TRINITY_DN24769_c0_g1_i2	K04564	SOD2	Peroxisome	chloroplast	up
TRINITY_DN137049_c0_g1_i1	TRINITY_DN137049_c0_g1_i1	K04564	SOD2	Peroxisome	mitochondrial	up
TRINITY_DN272788_c0_g3_i1	TRINITY_DN272788_c0_g3_i1	K13237	DECR2, SPS19	Peroxisome	cytoplasmic	up
TRINITY_DN129901_c0_g1_i1	TRINITY_DN129901_c0_g1_i1	K04565	SOD1	Peroxisome	chloroplast	up
TRINITY_DN7731_c0_g2_i1	TRINITY_DN7731_c0_g2_i1	K04564	SOD2	Peroxisome	cytoplasmic	up
TRINITY_DN67687_c0_g1_i2	TRINITY_DN67687_c0_g1_i2	K11187	PRDX5	Peroxisome	chloroplast	up
TRINITY_DN120002_c0_g2_i1	TRINITY_DN120002_c0_g2_i1	K04564	SOD2	Peroxisome	mitochondrial	up
TRINITY_DN55124_c0_g1_i1	TRINITY_DN55124_c0_g1_i1	K00477	PHYH	Peroxisome	mitochondrial	up
TRINITY_DN146159_c0_g1_i2	TRINITY_DN146159_c0_g1_i2	K04564	SOD2	Peroxisome	mitochondrial	up
TRINITY_DN32676_c0_g1_i1	TRINITY_DN32676_c0_g1_i1	K00477	PHYH	Peroxisome	chloroplast	up
TRINITY_DN7032_c0_g1_i2	TRINITY_DN7032_c0_g1_i2	K04565	SOD1	Peroxisome	chloroplast	up
TRINITY_DN24769_c1_g2_i1	TRINITY_DN24769_c1_g2_i1	K04564	SOD2	Peroxisome	chloroplast	up
TRINITY_DN62229_c0_g2_i1	TRINITY_DN62229_c0_g2_i1	K01897	ACSL, fadD	Peroxisome;Fatty acid biosynthesis;Fatty acid degradation	chloroplast	up
TRINITY_DN4109_c1_g1_i1	TRINITY_DN4109_c1_g1_i1	K01897	ACSL, fadD	Peroxisome;Fatty acid biosynthesis;Fatty acid degradation	chloroplast	up
TRINITY_DN21159_c0_g1_i4	TRINITY_DN21159_c0_g1_i4	K01897	ACSL, fadD	Peroxisome;Fatty acid biosynthesis;Fatty acid degradation	chloroplast	up
TRINITY_DN43163_c0_g2_i1	TRINITY_DN43163_c0_g2_i1	K01897	ACSL, fadD	Peroxisome;Fatty acid biosynthesis;Fatty acid degradation	cytoplasmic	up
TRINITY_DN62655_c0_g5_i1	TRINITY_DN62655_c0_g5_i1	K07513	ACAA1	Peroxisome;alpha-Linolenic acid metabolism;Valine, leucine and isoleucine degradation;Biosynthesis of unsaturated fatty acids;Fatty acid degradation	chloroplast	up
TRINITY_DN39291_c0_g1_i4	TRINITY_DN39291_c0_g1_i4	K07513	ACAA1	Peroxisome;alpha-Linolenic acid metabolism;Valine, leucine and isoleucine degradation;Biosynthesis of unsaturated fatty acids;Fatty acid degradation	cytoplasmic	up
TRINITY_DN279940_c0_g1_i1	TRINITY_DN279940_c0_g1_i1	K12405	HSD17B4	Peroxisome;Biosynthesis of unsaturated fatty acids	chloroplast	up
TRINITY_DN64034_c0_g1_i4	TRINITY_DN64034_c0_g1_i4	K02358	tuf, TUFM	Plant-pathogen interaction	chloroplast	up
TRINITY_DN9505_c0_g2_i3	TRINITY_DN9505_c0_g2_i3	K13412	CPK	Plant-pathogen interaction	chloroplast	up
TRINITY_DN242_c0_g2_i1	TRINITY_DN242_c0_g2_i1	K13459	RPS2	Plant-pathogen interaction	vacuolar	up
TRINITY_DN1891_c0_g1_i1	TRINITY_DN1891_c0_g1_i1	K13412	CPK	Plant-pathogen interaction	cytoplasmic	up
TRINITY_DN26076_c0_g2_i1	TRINITY_DN26076_c0_g2_i1	K13412	CPK	Plant-pathogen interaction	cytoplasmic	up
TRINITY_DN221077_c0_g1_i1	TRINITY_DN221077_c0_g1_i1	K02358	tuf, TUFM	Plant-pathogen interaction	chloroplast	up
TRINITY_DN47670_c0_g1_i1	TRINITY_DN47670_c0_g1_i1	K02358	tuf, TUFM	Plant-pathogen interaction	mitochondrial	up
TRINITY_DN172196_c0_g1_i1	TRINITY_DN172196_c0_g1_i1	K02358	tuf, TUFM	Plant-pathogen interaction	chloroplast	up
TRINITY_DN21273_c0_g1_i1	TRINITY_DN21273_c0_g1_i1	K02358	tuf, TUFM	Plant-pathogen interaction	mitochondrial	up
TRINITY_DN43681_c0_g2_i1	TRINITY_DN43681_c0_g2_i1	K02183	CALM	Plant-pathogen interaction;Phosphatidylinositol signaling system;MAPK signaling pathway - plant	cytoplasmic	up
TRINITY_DN41289_c0_g1_i1	TRINITY_DN41289_c0_g1_i1	K02183	CALM	Plant-pathogen interaction;Phosphatidylinositol signaling system;MAPK signaling pathway - plant	cytoplasmic	up
TRINITY_DN3243_c0_g2_i3	TRINITY_DN3243_c0_g2_i3	K02183	CALM	Plant-pathogen interaction;Phosphatidylinositol signaling system;MAPK signaling pathway - plant	cytoplasmic	up
TRINITY_DN275419_c0_g1_i1	TRINITY_DN275419_c0_g1_i1	K02183	CALM	Plant-pathogen interaction;Phosphatidylinositol signaling system;MAPK signaling pathway - plant	cytoplasmic	up
TRINITY_DN38957_c0_g1_i1	TRINITY_DN38957_c0_g1_i1	K02183	CALM	Plant-pathogen interaction;Phosphatidylinositol signaling system;MAPK signaling pathway - plant	cytoplasmic	up
TRINITY_DN5632_c1_g2_i1	TRINITY_DN5632_c1_g2_i1	K02183	CALM	Plant-pathogen interaction;Phosphatidylinositol signaling system;MAPK signaling pathway - plant	cytoplasmic	up
TRINITY_DN27137_c0_g1_i1	TRINITY_DN27137_c0_g1_i1	K02183	CALM	Plant-pathogen interaction;Phosphatidylinositol signaling system;MAPK signaling pathway - plant	cytoplasmic	up
TRINITY_DN40784_c0_g1_i2	TRINITY_DN40784_c0_g1_i2	K02183	CALM	Plant-pathogen interaction;Phosphatidylinositol signaling system;MAPK signaling pathway - plant	cytoplasmic	up
TRINITY_DN361189_c0_g1_i1	TRINITY_DN361189_c0_g1_i1	K02183	CALM	Plant-pathogen interaction;Phosphatidylinositol signaling system;MAPK signaling pathway - plant	cytoplasmic	up
TRINITY_DN7020_c0_g1_i1	TRINITY_DN7020_c0_g1_i1	K02183	CALM	Plant-pathogen interaction;Phosphatidylinositol signaling system;MAPK signaling pathway - plant	cytoplasmic	up
TRINITY_DN15958_c0_g4_i1	TRINITY_DN15958_c0_g4_i1	K04079	HSP90A, htpG	Plant-pathogen interaction;Protein processing in endoplasmic reticulum	nuclear	up
TRINITY_DN5578_c0_g1_i8	TRINITY_DN5578_c0_g1_i8	K04079	HSP90A, htpG	Plant-pathogen interaction;Protein processing in endoplasmic reticulum	chloroplast	up
TRINITY_DN2143_c0_g6_i1	TRINITY_DN2143_c0_g6_i1	K04079	HSP90A, htpG	Plant-pathogen interaction;Protein processing in endoplasmic reticulum	chloroplast	up
TRINITY_DN37145_c0_g1_i1	TRINITY_DN37145_c0_g1_i1	K09487	HSP90B, TRA1	Plant-pathogen interaction;Protein processing in endoplasmic reticulum	chloroplast	up
TRINITY_DN53258_c0_g2_i2	TRINITY_DN53258_c0_g2_i2	K09487	HSP90B, TRA1	Plant-pathogen interaction;Protein processing in endoplasmic reticulum	chloroplast	up
TRINITY_DN51727_c0_g1_i3	TRINITY_DN51727_c0_g1_i3	K04079	HSP90A, htpG	Plant-pathogen interaction;Protein processing in endoplasmic reticulum	chloroplast	up
TRINITY_DN60289_c1_g1_i1	TRINITY_DN60289_c1_g1_i1	K04079	HSP90A, htpG	Plant-pathogen interaction;Protein processing in endoplasmic reticulum	chloroplast	up
TRINITY_DN17111_c0_g3_i1	TRINITY_DN17111_c0_g3_i1	K00660	CHS	Circadian rhythm - plant;Tropane, piperidine and pyridine alkaloid biosynthesis;Flavonoid biosynthesis	cytoplasmic	up
TRINITY_DN4234_c0_g2_i2	TRINITY_DN4234_c0_g2_i2	K10355	ACTF	Motor proteins	cytoplasmic	up
TRINITY_DN21750_c1_g2_i4	TRINITY_DN21750_c1_g2_i4	K10355	ACTF	Motor proteins	cytoplasmic	up
TRINITY_DN10352_c1_g1_i7	TRINITY_DN10352_c1_g1_i7	K10355	ACTF	Motor proteins	cytoplasmic	up
TRINITY_DN4958_c0_g1_i2	TRINITY_DN4958_c0_g1_i2	K10355	ACTF	Motor proteins	chloroplast	up
TRINITY_DN38282_c0_g1_i1	TRINITY_DN38282_c0_g1_i1	K10355	ACTF	Motor proteins	cytoplasmic	up
TRINITY_DN1448_c0_g1_i1	TRINITY_DN1448_c0_g1_i1	K10355	ACTF	Motor proteins	chloroplast	up
TRINITY_DN105751_c0_g5_i1	TRINITY_DN105751_c0_g5_i1	K10408	DNAH	Motor proteins	cytoplasmic	up
TRINITY_DN74996_c0_g2_i1	TRINITY_DN74996_c0_g2_i1	K17751	MYH6_7	Motor proteins	cytoplasmic	up
TRINITY_DN5862_c0_g2_i4	TRINITY_DN5862_c0_g2_i4	K10355	ACTF	Motor proteins	cytoplasmic	up
TRINITY_DN13013_c0_g3_i1	TRINITY_DN13013_c0_g3_i1	K10355	ACTF	Motor proteins	cytoplasmic	up
TRINITY_DN12375_c0_g1_i1	TRINITY_DN12375_c0_g1_i1	K10352	MYH9s	Motor proteins	cytoplasmic	up
TRINITY_DN4691_c0_g3_i1	TRINITY_DN4691_c0_g3_i1	K07375	TUBB	Motor proteins;Phagosome	cytoplasmic	up
TRINITY_DN124590_c0_g1_i4	TRINITY_DN124590_c0_g1_i4	K07374	TUBA	Motor proteins;Phagosome	cytoplasmic	up
TRINITY_DN1944_c0_g1_i1	TRINITY_DN1944_c0_g1_i1	K07374	TUBA	Motor proteins;Phagosome	cytoplasmic	up
TRINITY_DN61635_c1_g1_i1	TRINITY_DN61635_c1_g1_i1	K07375	TUBB	Motor proteins;Phagosome	cytoplasmic	up
Accession_id	Description	KO_id	KO_name	Pathway_definition	Subcellular Loc	Down
TRINITY_DN191730_c0_g1_i2	TRINITY_DN191730_c0_g1_i2	K01623	ALDO	Glycolysis / Gluconeogenesis;Pentose phosphate pathway;Fructose and mannose metabolism;Carbon fixation in photosynthetic organisms	cytoplasmic	Down
TRINITY_DN146553_c0_g1_i1	TRINITY_DN146553_c0_g1_i1	K01623	ALDO	Glycolysis / Gluconeogenesis;Pentose phosphate pathway;Fructose and mannose metabolism;Carbon fixation in photosynthetic organisms	cytoplasmic	Down
TRINITY_DN32848_c0_g1_i1	TRINITY_DN32848_c0_g1_i1	K01623	ALDO	Glycolysis / Gluconeogenesis;Pentose phosphate pathway;Fructose and mannose metabolism;Carbon fixation in photosynthetic organisms	chloroplast	Down
TRINITY_DN10987_c0_g1_i10	TRINITY_DN10987_c0_g1_i10	K00001	E1.1.1.1, adh	Glycolysis / Gluconeogenesis;Fatty acid degradation;Tyrosine metabolism;Pyruvate metabolism	cytoplasmic	Down
TRINITY_DN30857_c0_g1_i1	TRINITY_DN30857_c0_g1_i1	K00134	GAPDH, gapA	Glycolysis / Gluconeogenesis;Carbon fixation in photosynthetic organisms	chloroplast	Down
TRINITY_DN13633_c0_g2_i3	TRINITY_DN13633_c0_g2_i3	K00134	GAPDH, gapA	Glycolysis / Gluconeogenesis;Carbon fixation in photosynthetic organisms	mitochondrial	Down
TRINITY_DN7786_c1_g1_i5	TRINITY_DN7786_c1_g1_i5	K00030	IDH3	Citrate cycl	chloroplast	Down
TRINITY_DN236161_c0_g1_i1	TRINITY_DN236161_c0_g1_i1	K01610	pckA	Citrate cycl;Glycolysis / Gluconeogenesis;Pyruvate metabolism;Carbon fixation in photosynthetic organisms	chloroplast	Down
TRINITY_DN8430_c0_g1_i11	TRINITY_DN8430_c0_g1_i11	K01610	pckA	Citrate cycl;Glycolysis / Gluconeogenesis;Pyruvate metabolism;Carbon fixation in photosynthetic organisms	chloroplast	Down
TRINITY_DN399718_c0_g1_i1	TRINITY_DN399718_c0_g1_i1	K00026	MDH2	Citrate cycl;Glyoxylate and dicarboxylate metabolism;Pyruvate metabolism;Carbon fixation in photosynthetic organisms;Cysteine and methionine metabolism	chloroplast	Down
TRINITY_DN152066_c0_g1_i1	TRINITY_DN152066_c0_g1_i1	K01900	LSC2	Citrate cycl;Propanoate metabolism	chloroplast	Down
TRINITY_DN168310_c0_g2_i1	TRINITY_DN168310_c0_g2_i1	K00031	IDH1, IDH2, icd	Citrate cycl;Peroxisome;Glutathione metabolism	mitochondrial	Down
TRINITY_DN9015_c0_g1_i8	TRINITY_DN9015_c0_g1_i8	K00031	IDH1, IDH2, icd	Citrate cycl;Peroxisome;Glutathione metabolism	chloroplast	Down
TRINITY_DN34456_c0_g1_i1	TRINITY_DN34456_c0_g1_i1	K01051	E3.1.1.11	Pentose and glucuronate interconversions	ER	Down
TRINITY_DN1643_c0_g3_i1	TRINITY_DN1643_c0_g3_i1	K01728	pel	Pentose and glucuronate interconversions	cytoplasmic	Down
TRINITY_DN8666_c0_g1_i1	TRINITY_DN8666_c0_g1_i1	K01728	pel	Pentose and glucuronate interconversions	extracellular	Down
TRINITY_DN319531_c0_g1_i1	TRINITY_DN319531_c0_g1_i1	K01805	xylA	Pentose and glucuronate interconversions;Fructose and mannose metabolism	cytoplasmic	Down
TRINITY_DN235199_c0_g5_i1	TRINITY_DN235199_c0_g5_i1	K08232	E1.6.5.4	Ascorbate and aldarate metabolism	mitochondrial	Down
TRINITY_DN23143_c0_g1_i2	TRINITY_DN23143_c0_g1_i2	K03921	FAB2, SSI2, desA1	Fatty acid biosynthesis;Biosynthesis of unsaturated fatty acids	cytoplasmic	Down
TRINITY_DN5831_c0_g2_i1	TRINITY_DN5831_c0_g2_i1	K03921	FAB2, SSI2, desA1	Fatty acid biosynthesis;Biosynthesis of unsaturated fatty acids	cytoplasmic	Down
TRINITY_DN7211_c1_g1_i3	TRINITY_DN7211_c1_g1_i3	K07517	ECI1_2	Fatty acid degradation	peroxisomal	Down
TRINITY_DN9507_c0_g1_i1	TRINITY_DN9507_c0_g1_i1	K01904	4CL	Ubiquinone and other terpenoid-quinone biosynthesis;Phenylpropanoid biosynthesis	cytoplasmic	Down
TRINITY_DN617_c0_g1_i2	TRINITY_DN617_c0_g1_i2	K06125	COQ2	Ubiquinone and other terpenoid-quinone biosynthesis;Biosynthesis of cofactors	chloroplast	Down
TRINITY_DN206765_c0_g1_i1	TRINITY_DN206765_c0_g1_i1	K03809	wrbA	Ubiquinone and other terpenoid-quinone biosynthesis;Biosynthesis of cofactors	cytoplasmic	Down
TRINITY_DN41682_c0_g2_i2	TRINITY_DN41682_c0_g2_i2	K02265	COX5B	Oxidative phosphorylation	cytoplasmic	Down
TRINITY_DN5395_c0_g1_i17	TRINITY_DN5395_c0_g1_i17	K01507	ppa	Oxidative phosphorylation	cytoplasmic	Down
TRINITY_DN131990_c0_g6_i1	TRINITY_DN131990_c0_g6_i1	K08901	psbQ	Photosynthesis	cytoplasmic	Down
TRINITY_DN15614_c0_g1_i1	TRINITY_DN15614_c0_g1_i1	K02695	psaH	Photosynthesis	chloroplast	Down
TRINITY_DN112076_c0_g1_i1	TRINITY_DN112076_c0_g1_i1	K08902	psb27	Photosynthesis	chloroplast	Down
TRINITY_DN24890_c0_g1_i1	TRINITY_DN24890_c0_g1_i1	K02717	psbP	Photosynthesis	chloroplast	Down
TRINITY_DN5013_c0_g5_i1	TRINITY_DN5013_c0_g5_i1	K08905	psaG	Photosynthesis	chloroplast	Down
TRINITY_DN243569_c1_g1_i1	TRINITY_DN243569_c1_g1_i1	K02638	petE	Photosynthesis	chloroplast	Down
TRINITY_DN278558_c0_g1_i2	TRINITY_DN278558_c0_g1_i2	K02704	psbB	Photosynthesis	cytoplasmic	Down
TRINITY_DN59731_c0_g1_i3	TRINITY_DN59731_c0_g1_i3	K02641	petH	Photosynthesis	chloroplast	Down
TRINITY_DN8968_c0_g1_i10	TRINITY_DN8968_c0_g1_i10	K02109	ATPF0B, atpF	Photosynthesis;Oxidative phosphorylation	mitochondrial	Down
TRINITY_DN9004_c0_g1_i1	TRINITY_DN9004_c0_g1_i1	K08913	LHCB2	Photosynthesis - antenna proteins	cytoplasmic	Down
TRINITY_DN14388_c0_g1_i3	TRINITY_DN14388_c0_g1_i3	K08907	LHCA1	Photosynthesis - antenna proteins	mitochondrial	Down
TRINITY_DN13764_c0_g1_i1	TRINITY_DN13764_c0_g1_i1	K01438	argE	Arginine biosynthesis	cytoplasmic	Down
TRINITY_DN635_c0_g1_i1	TRINITY_DN635_c0_g1_i1	K14682	argAB	Arginine biosynthesis	mitochondrial	Down
TRINITY_DN157581_c0_g1_i1	TRINITY_DN157581_c0_g1_i1	K01940	argG, ASS1	Arginine biosynthesis;Alanine, aspartate and glutamate metabolism	cytoplasmic	Down
TRINITY_DN68303_c0_g1_i5	TRINITY_DN68303_c0_g1_i5	K01956	carA, CPA1	Pyrimidine metabolism;Alanine, aspartate and glutamate metabolism;Biosynthesis of cofactors	chloroplast	Down
TRINITY_DN396044_c0_g1_i1	TRINITY_DN396044_c0_g1_i1	K00940	ndk, NME	Pyrimidine metabolism;MAPK signaling pathway - plant;Nucleotide metabolism;Purine metabolism;Biosynthesis of cofactors	chloroplast	Down
TRINITY_DN5950_c0_g1_i7	TRINITY_DN5950_c0_g1_i7	K00276	AOC3, AOC2, tynA	Glycine, serine and threonine metabolism;Tropane, piperidine and pyridine alkaloid biosynthesis;Isoquinoline alkaloid biosynthesis;Phenylalanine metabolism;Tyrosine metabolism;beta-Alanine metabolism	extracellular	Down
TRINITY_DN20415_c0_g1_i1	TRINITY_DN20415_c0_g1_i1	K08967	mtnD, mtnZ, ADI1	Cysteine and methionine metabolism	chloroplast	Down
TRINITY_DN32996_c0_g1_i2	TRINITY_DN32996_c0_g1_i2	K01251	AHCY, ahcY	Cysteine and methionine metabolism	cytoplasmic	Down
TRINITY_DN14271_c0_g1_i1	TRINITY_DN14271_c0_g1_i1	K00058	serA, PHGDH	Cysteine and methionine metabolism;Glycine, serine and threonine metabolism	peroxisomal	Down
TRINITY_DN48495_c0_g2_i6	TRINITY_DN48495_c0_g2_i6	K12524	thrA	Cysteine and methionine metabolism;Lysine biosynthesis;Glycine, serine and threonine metabolism;Monobactam biosynthesis	chloroplast	Down
TRINITY_DN1377_c0_g3_i1	TRINITY_DN1377_c0_g3_i1	K00797	speE, SRM, SPE3	Cysteine and methionine metabolism;Glutathione metabolism;Arginine and proline metabolism	chloroplast	Down
TRINITY_DN282371_c1_g2_i1	TRINITY_DN282371_c1_g2_i1	K00140	mmsA, iolA, ALDH6A1	Valine, leucine and isoleucine degradation;Propanoate metabolism;beta-Alanine metabolism;Inositol phosphate metabolism	chloroplast	Down
TRINITY_DN15861_c0_g2_i1	TRINITY_DN15861_c0_g2_i1	K00215	dapB	Lysine biosynthesis;Monobactam biosynthesis	chloroplast	Down
TRINITY_DN12290_c0_g1_i1	TRINITY_DN12290_c0_g1_i1	K00891	aroK, aroL	Phenylalanine, tyrosine and tryptophan biosynthesis	cytoplasmic	Down
TRINITY_DN12290_c0_g1_i11	TRINITY_DN12290_c0_g1_i11	K00891	aroK, aroL	Phenylalanine, tyrosine and tryptophan biosynthesis	cytoplasmic	Down
TRINITY_DN17469_c0_g1_i4	TRINITY_DN17469_c0_g1_i4	K00600	glyA, SHMT	Cyanoamino acid metabolism;Glyoxylate and dicarboxylate metabolism;One carbon pool by folate;Glycine, serine and threonine metabolism;Biosynthesis of cofactors	chloroplast	Down
TRINITY_DN15292_c0_g1_i6	TRINITY_DN15292_c0_g1_i6	K00799	GST, gst	Glutathione metabolism	cytoplasmic	Down
TRINITY_DN188530_c0_g2_i1	TRINITY_DN188530_c0_g2_i1	K00799	GST, gst	Glutathione metabolism	cytoplasmic	Down
TRINITY_DN164628_c0_g1_i1	TRINITY_DN164628_c0_g1_i1	K01214	ISA, treX	Starch and sucrose metabolism	chloroplast	Down
TRINITY_DN15701_c0_g1_i1	TRINITY_DN15701_c0_g1_i1	K12667	RPN2, SWP1	N-Glycan biosynthesis;Various types of N-glycan biosynthesis;Protein processing in endoplasmic reticulum	ER	Down
TRINITY_DN187416_c0_g1_i10	TRINITY_DN187416_c0_g1_i10	K12667	RPN2, SWP1	N-Glycan biosynthesis;Various types of N-glycan biosynthesis;Protein processing in endoplasmic reticulum	ER	Down
TRINITY_DN6603_c0_g1_i4	TRINITY_DN6603_c0_g1_i4	K13648	GAUT	Amino sugar and nucleotide sugar metabolism	ER	Down
TRINITY_DN77629_c0_g1_i1	TRINITY_DN77629_c0_g1_i1	K01183	E3.2.1.14	Amino sugar and nucleotide sugar metabolism	extracellular	Down
TRINITY_DN9599_c0_g1_i2	TRINITY_DN9599_c0_g1_i2	K01233	csn	Amino sugar and nucleotide sugar metabolism	extracellular	Down
TRINITY_DN13696_c0_g1_i1	TRINITY_DN13696_c0_g1_i1	K01183	E3.2.1.14	Amino sugar and nucleotide sugar metabolism	vacuolar	Down
TRINITY_DN32662_c0_g3_i2	TRINITY_DN32662_c0_g3_i2	K08678	UXS1, uxs	Amino sugar and nucleotide sugar metabolism;Biosynthesis of nucleotide sugars	cytoplasmic	Down
TRINITY_DN152004_c0_g1_i1	TRINITY_DN152004_c0_g1_i1	K01054	MGLL	Glycerolipid metabolism	peroxisomal	Down
TRINITY_DN10507_c0_g1_i1	TRINITY_DN10507_c0_g1_i1	K05290	PIGK	Glycosylphosphatidylinosito	vacuolar	Down
TRINITY_DN44739_c0_g1_i2	TRINITY_DN44739_c0_g1_i2	K00454	LOX2S	Linoleic acid metabolism;alpha-Linolenic acid metabolism	chloroplast	Down
TRINITY_DN12556_c0_g1_i14	TRINITY_DN12556_c0_g1_i14	K04718	SPHK	Sphingolipid metabolism	cytoplasmic	Down
TRINITY_DN5380_c1_g1_i17	TRINITY_DN5380_c1_g1_i17	K04708	KDSR	Sphingolipid metabolism	Golgi apparatus	Down
TRINITY_DN65883_c0_g1_i4	TRINITY_DN65883_c0_g1_i4	K04708	KDSR	Sphingolipid metabolism	cytoplasmic	Down
TRINITY_DN20741_c0_g1_i6	TRINITY_DN20741_c0_g1_i6	K12382	PSAP, SGP1	Sphingolipid metabolism	extracellular	Down
TRINITY_DN151659_c0_g2_i3	TRINITY_DN151659_c0_g2_i3	K12309	GLB1, ELNR1	Sphingolipid metabolism;Other glycan degradation;Galactose metabolism;Glycosphingolipid biosynthesis - ganglio series;Glycosaminoglycan degradation	Golgi apparatus	Down
TRINITY_DN155638_c0_g6_i1	TRINITY_DN155638_c0_g6_i1	K01649	leuA, IMS	Pyruvate metabolism;Valine, leucine and isoleucine biosynthesis	mitochondrial	Down
TRINITY_DN236586_c0_g1_i1	TRINITY_DN236586_c0_g1_i1	K00029	maeB	Pyruvate metabolism;Carbon fixation in photosynthetic organisms	chloroplast	Down
TRINITY_DN12162_c0_g1_i1	TRINITY_DN12162_c0_g1_i1	K01637	E4.1.3.1, aceA	Glyoxylate and dicarboxylate metabolism	chloroplast	Down
TRINITY_DN35214_c0_g1_i2	TRINITY_DN35214_c0_g1_i2	K01915	glnA, GLUL	Glyoxylate and dicarboxylate metabolism;Arginine biosynthesis;Alanine, aspartate and glutamate metabolism;Nitrogen metabolism	chloroplast	Down
TRINITY_DN274309_c0_g1_i1	TRINITY_DN274309_c0_g1_i1	K01915	glnA, GLUL	Glyoxylate and dicarboxylate metabolism;Arginine biosynthesis;Alanine, aspartate and glutamate metabolism;Nitrogen metabolism	cytoplasmic	Down
TRINITY_DN2383_c1_g1_i1	TRINITY_DN2383_c1_g1_i1	K00382	DLD, lpd, pdhD	Glyoxylate and dicarboxylate metabolism;Lysine degradation;Propanoate metabolism;Biosynthesis of cofactors;Lipoic acid metabolism;Pyruvate metabolism;Glycolysis / Gluconeogenesis;Glycine, serine and threonine metabolism;Citrate cycl;Valine, leucine and isoleucine degradation;Tryptophan metabolism	mitochondrial	Down
TRINITY_DN6906_c0_g1_i2	TRINITY_DN6906_c0_g1_i2	K01602	rbcS, cbbS	Glyoxylate and dicarboxylate metabolism;Carbon fixation in photosynthetic organisms	chloroplast	Down
TRINITY_DN9799_c0_g1_i4	TRINITY_DN9799_c0_g1_i4	K01602	rbcS, cbbS	Glyoxylate and dicarboxylate metabolism;Carbon fixation in photosynthetic organisms	chloroplast	Down
TRINITY_DN32183_c0_g1_i1	TRINITY_DN32183_c0_g1_i1	K05298	GAPA	Carbon fixation in photosynthetic organisms	chloroplast	Down
TRINITY_DN104916_c0_g1_i1	TRINITY_DN104916_c0_g1_i1	K00939	adk, AK	Thiamine metabolism;Nucleotide metabolism;Purine metabolism;Biosynthesis of cofactors	cytoplasmic	Down
TRINITY_DN53223_c0_g1_i1	TRINITY_DN53223_c0_g1_i1	K14410	ACP2	Riboflavin metabolism	plasma membrane	Down
TRINITY_DN3032_c0_g1_i1	TRINITY_DN3032_c0_g1_i1	K11752	ribD	Riboflavin metabolism;Biosynthesis of cofactors	mitochondrial	Down
TRINITY_DN99059_c0_g2_i1	TRINITY_DN99059_c0_g2_i1	K00053	ilvC	Pantothenate and CoA biosynthesis;Valine, leucine and isoleucine biosynthesis	chloroplast	Down
TRINITY_DN120316_c0_g1_i1	TRINITY_DN120316_c0_g1_i1	K01918	panC	Pantothenate and CoA biosynthesis;beta-Alanine metabolism;Biosynthesis of cofactors	chloroplast	Down
TRINITY_DN299529_c0_g1_i1	TRINITY_DN299529_c0_g1_i1	K00059	fabG, OAR1	Biotin metabolism;Fatty acid biosynthesis;Biosynthesis of cofactors	peroxisomal	Down
TRINITY_DN30349_c0_g1_i1	TRINITY_DN30349_c0_g1_i1	K00652	bioF	Biotin metabolism;Biosynthesis of cofactors	peroxisomal	Down
TRINITY_DN77328_c0_g1_i2	TRINITY_DN77328_c0_g1_i2	K01307	GGH	Folate biosynthesis;Biosynthesis of cofactors	mitochondrial	Down
TRINITY_DN46007_c1_g1_i1	TRINITY_DN46007_c1_g1_i1	K01307	GGH	Folate biosynthesis;Biosynthesis of cofactors	extracellular	Down
TRINITY_DN46577_c1_g2_i3	TRINITY_DN46577_c1_g2_i3	K13545	RCCR, ACD2	Porphyrin metabolism	chloroplast	Down
TRINITY_DN48261_c0_g1_i10	TRINITY_DN48261_c0_g1_i10	K01719	hemD, UROS	Porphyrin metabolism;Biosynthesis of cofactors	cytoplasmic	Down
TRINITY_DN10778_c1_g1_i1	TRINITY_DN10778_c1_g1_i1	K00279	CKX	Zeatin biosynthesis	vacuolar	Down
TRINITY_DN168073_c0_g1_i1	TRINITY_DN168073_c0_g1_i1	K01673	cynT, can	Nitrogen metabolism	cytoplasmic	Down
TRINITY_DN2008_c0_g1_i4	TRINITY_DN2008_c0_g1_i4	K05907	APR	Sulfur metabolism	chloroplast	Down
TRINITY_DN219_c0_g1_i2	TRINITY_DN219_c0_g1_i2	K00430	E1.11.1.7	Phenylpropanoid biosynthesis	extracellular	Down
TRINITY_DN31372_c0_g1_i1	TRINITY_DN31372_c0_g1_i1	K00430	E1.11.1.7	Phenylpropanoid biosynthesis	Golgi apparatus	Down
TRINITY_DN104798_c0_g3_i1	TRINITY_DN104798_c0_g3_i1	K03782	katG	Phenylpropanoid biosynthesis;Tryptophan metabolism;Phenylalanine metabolism	cytoplasmic	Down
TRINITY_DN32564_c0_g1_i1	TRINITY_DN32564_c0_g1_i1	K00588	E2.1.1.104	Flavonoid biosynthesis;Phenylpropanoid biosynthesis;Stilbenoid, diarylheptanoid and gingerol biosynthesis	cytoplasmic	Down
TRINITY_DN1265_c0_g2_i1	TRINITY_DN1265_c0_g2_i1	K08081	TR1	Tropane, piperidine and pyridine alkaloid biosynthesis	mitochondrial	Down
TRINITY_DN28713_c0_g1_i10	TRINITY_DN28713_c0_g1_i10	K00844	HK	Biosynthesis of nucleotide sugars;Amino sugar and nucleotide sugar metabolism;Fructose and mannose metabolism;Neomycin, kanamycin and gentamicin biosynthesis;Galactose metabolism;Glycolysis / Gluconeogenesis;Starch and sucrose metabolism	chloroplast	Down
TRINITY_DN1576_c0_g1_i1	TRINITY_DN1576_c0_g1_i1	K05658	ABCB1, CD243	ABC transporters	chloroplast	Down
TRINITY_DN8012_c0_g1_i7	TRINITY_DN8012_c0_g1_i7	K05658	ABCB1, CD243	ABC transporters	Golgi apparatus	Down
TRINITY_DN39471_c0_g1_i3	TRINITY_DN39471_c0_g1_i3	K05658	ABCB1, CD243	ABC transporters	plasma membrane	Down
TRINITY_DN48539_c0_g1_i3	TRINITY_DN48539_c0_g1_i3	K05658	ABCB1, CD243	ABC transporters	chloroplast	Down
TRINITY_DN1033_c0_g1_i10	TRINITY_DN1033_c0_g1_i10	K03264	EIF6	Ribosome biogenesis in eukaryotes	cytoplasmic	Down
TRINITY_DN2311_c0_g1_i10	TRINITY_DN2311_c0_g1_i10	K14555	UTP13, TBL3	Ribosome biogenesis in eukaryotes	nuclear	Down
TRINITY_DN4689_c0_g1_i7	TRINITY_DN4689_c0_g1_i7	K14567	UTP14	Ribosome biogenesis in eukaryotes	nuclear	Down
TRINITY_DN2585_c0_g1_i1	TRINITY_DN2585_c0_g1_i1	K14521	NAT10, KRE33	Ribosome biogenesis in eukaryotes	chloroplast	Down
TRINITY_DN2015_c0_g1_i1	TRINITY_DN2015_c0_g1_i1	K14544	UTP22, NOL6	Ribosome biogenesis in eukaryotes	cytoplasmic	Down
TRINITY_DN871_c0_g1_i1	TRINITY_DN871_c0_g1_i1	K14565	NOP58	Ribosome biogenesis in eukaryotes	nuclear	Down
TRINITY_DN17051_c0_g2_i2	TRINITY_DN17051_c0_g2_i2	K11108	RCL1	Ribosome biogenesis in eukaryotes	chloroplast	Down
TRINITY_DN24906_c0_g1_i1	TRINITY_DN24906_c0_g1_i1	K14570	REX1, REXO1, REXO5, RNH70	Ribosome biogenesis in eukaryotes	nuclear	Down
TRINITY_DN2633_c0_g1_i2	TRINITY_DN2633_c0_g1_i2	K12845	SNU13, NHP2L	Ribosome biogenesis in eukaryotes;Spliceosome	nuclear	Down
TRINITY_DN1686_c0_g1_i4	TRINITY_DN1686_c0_g1_i4	K02932	RP-L5e, RPL5	Ribosome	chloroplast	Down
TRINITY_DN49601_c1_g1_i1	TRINITY_DN49601_c1_g1_i1	K02941	RP-LP0, RPLP0	Ribosome	chloroplast	Down
TRINITY_DN3953_c0_g1_i1	TRINITY_DN3953_c0_g1_i1	K02900	RP-L27Ae, RPL27A	Ribosome	chloroplast	Down
TRINITY_DN170325_c0_g2_i1	TRINITY_DN170325_c0_g2_i1	K02969	RP-S20e, RPS20	Ribosome	chloroplast	Down
TRINITY_DN1686_c0_g1_i3	TRINITY_DN1686_c0_g1_i3	K02932	RP-L5e, RPL5	Ribosome	chloroplast	Down
TRINITY_DN68011_c0_g1_i1	TRINITY_DN68011_c0_g1_i1	K02875	RP-L14e, RPL14	Ribosome	cytoplasmic	Down
TRINITY_DN5074_c0_g1_i1	TRINITY_DN5074_c0_g1_i1	K02926	RP-L4, MRPL4, rplD	Ribosome	mitochondrial	Down
TRINITY_DN1134_c1_g2_i3	TRINITY_DN1134_c1_g2_i3	K02870	RP-L12e, RPL12	Ribosome	chloroplast	Down
TRINITY_DN11128_c0_g2_i2	TRINITY_DN11128_c0_g2_i2	K02865	RP-L10Ae, RPL10A	Ribosome	chloroplast	Down
TRINITY_DN363886_c0_g1_i1	TRINITY_DN363886_c0_g1_i1	K02969	RP-S20e, RPS20	Ribosome	chloroplast	Down
TRINITY_DN12626_c0_g3_i1	TRINITY_DN12626_c0_g3_i1	K02875	RP-L14e, RPL14	Ribosome	cytoplasmic	Down
TRINITY_DN14880_c0_g1_i1	TRINITY_DN14880_c0_g1_i1	K02969	RP-S20e, RPS20	Ribosome	chloroplast	Down
TRINITY_DN5177_c0_g3_i1	TRINITY_DN5177_c0_g3_i1	K02937	RP-L7e, RPL7	Ribosome	nuclear	Down
TRINITY_DN3409_c0_g1_i5	TRINITY_DN3409_c0_g1_i5	K02917	RP-L35Ae, RPL35A	Ribosome	chloroplast	Down
TRINITY_DN13276_c0_g1_i1	TRINITY_DN13276_c0_g1_i1	K02998	RP-SAe, RPSA	Ribosome	ER	Down
TRINITY_DN16024_c0_g1_i1	TRINITY_DN16024_c0_g1_i1	K02942	RP-LP1, RPLP1	Ribosome	cytoplasmic	Down
TRINITY_DN164407_c1_g1_i1	TRINITY_DN164407_c1_g1_i1	K02865	RP-L10Ae, RPL10A	Ribosome	chloroplast	Down
TRINITY_DN43012_c0_g2_i1	TRINITY_DN43012_c0_g2_i1	K02998	RP-SAe, RPSA	Ribosome	chloroplast	Down
TRINITY_DN45936_c0_g1_i2	TRINITY_DN45936_c0_g1_i2	K02867	RP-L11, MRPL11, rplK	Ribosome	chloroplast	Down
TRINITY_DN25328_c1_g1_i1	TRINITY_DN25328_c1_g1_i1	K02927	RP-L40e, RPL40, UBA52	Ribosome;Ubiquitin mediated proteolysis	cytoplasmic	Down
TRINITY_DN170528_c0_g1_i1	TRINITY_DN170528_c0_g1_i1	K03231	EEF1A	Nucleocytoplasmic transport	cytoplasmic	Down
TRINITY_DN36543_c0_g2_i1	TRINITY_DN36543_c0_g2_i1	K03231	EEF1A	Nucleocytoplasmic transport	cytoplasmic	Down
TRINITY_DN11571_c0_g1_i13	TRINITY_DN11571_c0_g1_i13	K14317	NUP214, CAN	Nucleocytoplasmic transport	cytoplasmic	Down
TRINITY_DN8598_c1_g1_i1	TRINITY_DN8598_c1_g1_i1	K03231	EEF1A	Nucleocytoplasmic transport	cytoplasmic	Down
TRINITY_DN74481_c0_g2_i2	TRINITY_DN74481_c0_g2_i2	K20222	IPO5, KPNB3, RANBP5	Nucleocytoplasmic transport	cytoplasmic	Down
TRINITY_DN419_c0_g1_i6	TRINITY_DN419_c0_g1_i6	K03231	EEF1A	Nucleocytoplasmic transport	cytoplasmic	Down
TRINITY_DN26169_c0_g3_i1	TRINITY_DN26169_c0_g3_i1	K03231	EEF1A	Nucleocytoplasmic transport	cytoplasmic	Down
TRINITY_DN109433_c0_g2_i1	TRINITY_DN109433_c0_g2_i1	K14325	RNPS1	Nucleocytoplasmic transport;mRNA surveillance pathway	nuclear	Down
TRINITY_DN40891_c0_g1_i2	TRINITY_DN40891_c0_g1_i2	K12876	RBM8A, Y14	Nucleocytoplasmic transport;mRNA surveillance pathway;Spliceosome	nuclear	Down
TRINITY_DN162291_c1_g2_i1	TRINITY_DN162291_c1_g2_i1	K13025	EIF4A3, FAL1	Nucleocytoplasmic transport;mRNA surveillance pathway;Spliceosome	cytoplasmic	Down
TRINITY_DN69024_c0_g2_i1	TRINITY_DN69024_c0_g2_i1	K12812	DDX39B, UAP56, SUB2	Nucleocytoplasmic transport;mRNA surveillance pathway;Spliceosome	chloroplast	Down
TRINITY_DN8265_c0_g1_i19	TRINITY_DN8265_c0_g1_i19	K14407	CSTF2, RNA15	mRNA surveillance pathway	nuclear	Down
TRINITY_DN2377_c0_g2_i1	TRINITY_DN2377_c0_g2_i1	K12593	MPHOSPH6, MPP6	RNA degradation	cytoplasmic	Down
TRINITY_DN32236_c0_g1_i3	TRINITY_DN32236_c0_g1_i3	K12617	PATL1, PAT1	RNA degradation	cytoplasmic	Down
TRINITY_DN15914_c0_g1_i2	TRINITY_DN15914_c0_g1_i2	K12617	PATL1, PAT1	RNA degradation	cytoplasmic	Down
TRINITY_DN16647_c0_g1_i14	TRINITY_DN16647_c0_g1_i14	K12619	XRN2, RAT1	RNA degradation;Ribosome biogenesis in eukaryotes	nuclear	Down
TRINITY_DN93081_c1_g3_i1	TRINITY_DN93081_c1_g3_i1	K13126	PABPC	RNA degradation;mRNA surveillance pathway	chloroplast	Down
TRINITY_DN9090_c1_g1_i1	TRINITY_DN9090_c1_g1_i1	K03046	rpoC	RNA polymerase	cytoplasmic	Down
TRINITY_DN50749_c0_g2_i3	TRINITY_DN50749_c0_g2_i3	K03139	TFIIF2, GTF2F2, TFG2	Basal transcription factors	nuclear	Down
TRINITY_DN60504_c0_g1_i1	TRINITY_DN60504_c0_g1_i1	K03130	TAF5	Basal transcription factors	nuclear	Down
TRINITY_DN13102_c0_g1_i1	TRINITY_DN13102_c0_g1_i1	K02541	MCM3	DNA replication	nuclear	Down
TRINITY_DN13485_c0_g1_i6	TRINITY_DN13485_c0_g1_i6	K12893	SRSF4_5_6, SFRS4_5_6	Spliceosome	cytoplasmic	Down
TRINITY_DN8743_c0_g2_i1	TRINITY_DN8743_c0_g2_i1	K12896	SRSF7, SFRS7	Spliceosome	ER	Down
TRINITY_DN23230_c0_g1_i6	TRINITY_DN23230_c0_g1_i6	K12741	HNRNPA1_3	Spliceosome	nuclear	Down
TRINITY_DN8743_c0_g1_i1	TRINITY_DN8743_c0_g1_i1	K12896	SRSF7, SFRS7	Spliceosome	cytoplasmic	Down
TRINITY_DN87853_c0_g1_i2	TRINITY_DN87853_c0_g1_i2	K12819	SLU7	Spliceosome	cytoplasmic	Down
TRINITY_DN6697_c1_g2_i10	TRINITY_DN6697_c1_g2_i10	K12741	HNRNPA1_3	Spliceosome	nuclear	Down
TRINITY_DN7377_c2_g1_i4	TRINITY_DN7377_c2_g1_i4	K12832	SF3B5, SF3B10	Spliceosome	cytoplasmic	Down
TRINITY_DN766_c1_g1_i2	TRINITY_DN766_c1_g1_i2	K12741	HNRNPA1_3	Spliceosome	cytoplasmic	Down
TRINITY_DN193_c0_g1_i13	TRINITY_DN193_c0_g1_i13	K11093	SNRP70	Spliceosome	nuclear	Down
TRINITY_DN1443_c0_g1_i2	TRINITY_DN1443_c0_g1_i2	K12823	DDX5, DBP2	Spliceosome	nuclear	Down
TRINITY_DN2943_c0_g1_i13	TRINITY_DN2943_c0_g1_i13	K12897	TRA2	Spliceosome	cytoplasmic	Down
TRINITY_DN235067_c0_g1_i2	TRINITY_DN235067_c0_g1_i2	K03062	PSMC1, RPT2	Proteasome	nuclear	Down
TRINITY_DN28349_c0_g1_i1	TRINITY_DN28349_c0_g1_i1	K02732	PSMB1	Proteasome	chloroplast	Down
TRINITY_DN2152_c0_g1_i15	TRINITY_DN2152_c0_g1_i15	K03070	secA	Protein export	chloroplast	Down
TRINITY_DN995_c0_g1_i12	TRINITY_DN995_c0_g1_i12	K09540	SEC63, DNAJC23	Protein export;Protein processing in endoplasmic reticulum	ER	Down
TRINITY_DN155_c0_g1_i11	TRINITY_DN155_c0_g1_i11	K22184	BRD9	ATP-dependent chromatin remodeling	nuclear	Down
TRINITY_DN40556_c0_g1_i2	TRINITY_DN40556_c0_g1_i2	K11650	SMARCD	ATP-dependent chromatin remodeling	cytoplasmic	Down
TRINITY_DN27468_c0_g1_i4	TRINITY_DN27468_c0_g1_i4	K11643	CHD4, MI2B	ATP-dependent chromatin remodeling	nuclear	Down
TRINITY_DN24457_c0_g1_i1	TRINITY_DN24457_c0_g1_i1	K11251	H2A	ATP-dependent chromatin remodeling	nuclear	Down
TRINITY_DN324050_c0_g1_i1	TRINITY_DN324050_c0_g1_i1	K11251	H2A	ATP-dependent chromatin remodeling	chloroplast	Down
TRINITY_DN113986_c0_g1_i1	TRINITY_DN113986_c0_g1_i1	K10752	RBBP4, HAT2, CAF1, MIS16	Polycomb repressive complex;ATP-dependent chromatin remodeling	nuclear	Down
TRINITY_DN20840_c0_g1_i1	TRINITY_DN20840_c0_g1_i1	K15171	SUPT4H1, SPT4	Viral life cycle - HIV-1	nuclear	Down
TRINITY_DN19897_c0_g1_i2	TRINITY_DN19897_c0_g1_i2	K10839	RAD23, HR23	Nucleotide excision repair;Protein processing in endoplasmic reticulum	cytoplasmic	Down
TRINITY_DN131141_c0_g1_i1	TRINITY_DN131141_c0_g1_i1	K04802	PCNA	Mismatch repair;Base excision repair;Nucleotide excision repair;DNA replication	chloroplast	Down
TRINITY_DN24933_c0_g1_i7	TRINITY_DN24933_c0_g1_i7	K10754	RFC1	Mismatch repair;Base excision repair;Nucleotide excision repair;DNA replication	nuclear	Down
TRINITY_DN12481_c0_g1_i2	TRINITY_DN12481_c0_g1_i2	K10755	RFC2_4	Mismatch repair;Base excision repair;Nucleotide excision repair;DNA replication	chloroplast	Down
TRINITY_DN3536_c0_g1_i13	TRINITY_DN3536_c0_g1_i13	K04799	FEN1, RAD2	Non-homologous end-joining;Base excision repair;DNA replication	nuclear	Down
TRINITY_DN1312_c0_g1_i14	TRINITY_DN1312_c0_g1_i14	K10865	MRE11	Non-homologous end-joining;Homologous recombination	cytoplasmic	Down
TRINITY_DN231_c0_g1_i1	TRINITY_DN231_c0_g1_i1	K20607	MKK3	MAPK signaling pathway - plant	cytoplasmic	Down
TRINITY_DN8474_c2_g2_i3	TRINITY_DN8474_c2_g2_i3	K14498	SNRK2	MAPK signaling pathway - plant;Plant hormone signal transduction	cytoplasmic	Down
TRINITY_DN10971_c0_g2_i6	TRINITY_DN10971_c0_g2_i6	K13422	MYC2	MAPK signaling pathway - plant;Plant hormone signal transduction	nuclear	Down
TRINITY_DN10355_c0_g1_i3	TRINITY_DN10355_c0_g1_i3	K14498	SNRK2	MAPK signaling pathway - plant;Plant hormone signal transduction	chloroplast	Down
TRINITY_DN30925_c0_g1_i1	TRINITY_DN30925_c0_g1_i1	K14500	BSK	Plant hormone signal transduction	cytoplasmic	Down
TRINITY_DN32464_c0_g3_i1	TRINITY_DN32464_c0_g3_i1	K03178	UBE1, UBA1	Ubiquitin mediated proteolysis	chloroplast	Down
TRINITY_DN996_c0_g1_i2	TRINITY_DN996_c0_g1_i2	K10579	UBE2M, UBC12	Ubiquitin mediated proteolysis	chloroplast	Down
TRINITY_DN46375_c0_g1_i1	TRINITY_DN46375_c0_g1_i1	K03873	ELOB, TCEB2	Ubiquitin mediated proteolysis	cytoplasmic	Down
TRINITY_DN68186_c0_g1_i1	TRINITY_DN68186_c0_g1_i1	K14171	AHP1	Sulfur relay system	cytoplasmic	Down
TRINITY_DN2656_c1_g1_i15	TRINITY_DN2656_c1_g1_i15	K07203	MTOR, FRAP, TOR	Autophagy - other	cytoplasmic	Down
TRINITY_DN1242_c0_g1_i3	TRINITY_DN1242_c0_g1_i3	K08341	GABARAP, ATG8, LC3	Autophagy - other	nuclear	Down
TRINITY_DN4809_c1_g1_i1	TRINITY_DN4809_c1_g1_i1	K09580	PDIA1, P4HB	Protein processing in endoplasmic reticulum	ER	Down
TRINITY_DN24852_c0_g1_i1	TRINITY_DN24852_c0_g1_i1	K13525	VCP, CDC48	Protein processing in endoplasmic reticulum	nuclear	Down
TRINITY_DN20630_c0_g2_i2	TRINITY_DN20630_c0_g2_i2	K13993	HSP20	Protein processing in endoplasmic reticulum	cytoplasmic	Down
TRINITY_DN12088_c0_g1_i1	TRINITY_DN12088_c0_g1_i1	K13993	HSP20	Protein processing in endoplasmic reticulum	chloroplast	Down
TRINITY_DN3907_c0_g1_i1	TRINITY_DN3907_c0_g1_i1	K12486	SMAP	Endocytosis	cytoplasmic	Down
TRINITY_DN30943_c0_g1_i4	TRINITY_DN30943_c0_g1_i4	K01528	DNM1_3	Endocytosis	cytoplasmic	Down
TRINITY_DN131468_c0_g3_i1	TRINITY_DN131468_c0_g3_i1	K01528	DNM1_3	Endocytosis	chloroplast	Down
TRINITY_DN6189_c0_g1_i11	TRINITY_DN6189_c0_g1_i11	K18442	ARFGEF, BIG	Endocytosis	mitochondrial	Down
TRINITY_DN651_c0_g2_i3	TRINITY_DN651_c0_g2_i3	K03283	HSPA1_6_8	Endocytosis;Protein processing in endoplasmic reticulum;Spliceosome	chloroplast	Down
TRINITY_DN16196_c1_g1_i1	TRINITY_DN16196_c1_g1_i1	K03283	HSPA1_6_8	Endocytosis;Protein processing in endoplasmic reticulum;Spliceosome	chloroplast	Down
TRINITY_DN9155_c0_g1_i1	TRINITY_DN9155_c0_g1_i1	K03283	HSPA1_6_8	Endocytosis;Protein processing in endoplasmic reticulum;Spliceosome	cytoplasmic	Down
TRINITY_DN23022_c0_g3_i2	TRINITY_DN23022_c0_g3_i2	K01365	CTSL	Phagosome	vacuolar	Down
TRINITY_DN339496_c0_g1_i1	TRINITY_DN339496_c0_g1_i1	K02145	ATPeV1A, ATP6A	Phagosome;Oxidative phosphorylation	chloroplast	Down
TRINITY_DN2589_c0_g2_i1	TRINITY_DN2589_c0_g2_i1	K08054	CANX	Phagosome;Protein processing in endoplasmic reticulum	ER	Down
TRINITY_DN5653_c0_g1_i2	TRINITY_DN5653_c0_g1_i2	K08054	CANX	Phagosome;Protein processing in endoplasmic reticulum	ER	Down
TRINITY_DN4801_c0_g1_i10	TRINITY_DN4801_c0_g1_i10	K08057	CALR	Phagosome;Protein processing in endoplasmic reticulum	ER	Down
TRINITY_DN32097_c1_g1_i1	TRINITY_DN32097_c1_g1_i1	K12261	HACL1	Peroxisome	chloroplast	Down
TRINITY_DN24936_c0_g1_i1	TRINITY_DN24936_c0_g1_i1	K12663	ECH1	Peroxisome	peroxisomal	Down
TRINITY_DN55124_c0_g1_i1	TRINITY_DN55124_c0_g1_i1	K00477	PHYH	Peroxisome	mitochondrial	Down
TRINITY_DN62237_c0_g1_i1	TRINITY_DN62237_c0_g1_i1	K04564	SOD2	Peroxisome	cytoplasmic	Down
TRINITY_DN129910_c0_g1_i1	TRINITY_DN129910_c0_g1_i1	K13337	PEX19	Peroxisome	nuclear	Down
TRINITY_DN97818_c0_g1_i3	TRINITY_DN97818_c0_g1_i3	K01897	ACSL, fadD	Peroxisome;Fatty acid biosynthesis;Fatty acid degradation	chloroplast	Down
TRINITY_DN21588_c0_g1_i14	TRINITY_DN21588_c0_g1_i14	K01897	ACSL, fadD	Peroxisome;Fatty acid biosynthesis;Fatty acid degradation	cytoplasmic	Down
TRINITY_DN3133_c0_g1_i14	TRINITY_DN3133_c0_g1_i14	K00306	PIPOX	Peroxisome;Lysine degradation;Glycine, serine and threonine metabolism	peroxisomal	Down
TRINITY_DN7290_c0_g1_i15	TRINITY_DN7290_c0_g1_i15	K25819	ABCD1, PXA1	Peroxisome;ABC transporters	cytoplasmic	Down
TRINITY_DN2755_c0_g1_i2	TRINITY_DN2755_c0_g1_i2	K13457	RPM1, RPS3	Plant-pathogen interaction	vacuolar	Down
TRINITY_DN942_c0_g1_i1	TRINITY_DN942_c0_g1_i1	K13427	NOA1	Plant-pathogen interaction;Arginine biosynthesis;Arginine and proline metabolism	chloroplast	Down
TRINITY_DN7250_c0_g3_i1	TRINITY_DN7250_c0_g3_i1	K02183	CALM	Plant-pathogen interaction;Phosphatidylinositol signaling system;MAPK signaling pathway - plant	cytoplasmic	Down
TRINITY_DN360358_c0_g1_i1	TRINITY_DN360358_c0_g1_i1	K09487	HSP90B, TRA1	Plant-pathogen interaction;Protein processing in endoplasmic reticulum	ER	Down
TRINITY_DN34577_c0_g1_i1	TRINITY_DN34577_c0_g1_i1	K00660	CHS	Circadian rhythm - plant;Tropane, piperidine and pyridine alkaloid biosynthesis;Flavonoid biosynthesis	cytoplasmic	Down
TRINITY_DN5638_c0_g1_i7	TRINITY_DN5638_c0_g1_i7	K03097	CSNK2A	Circadian rhythm - plant;Ribosome biogenesis in eukaryotes	ER	Down
TRINITY_DN5862_c1_g1_i1	TRINITY_DN5862_c1_g1_i1	K10355	ACTF	Motor proteins	cytoplasmic	Down
TRINITY_DN329061_c0_g1_i1	TRINITY_DN329061_c0_g1_i1	K10364	CAPZA	Motor proteins;Endocytosis	cytoplasmic	Down
TRINITY_DN165117_c2_g1_i1	TRINITY_DN165117_c2_g1_i1	K07375	TUBB	Motor proteins;Phagosome	cytoplasmic	Down
TRINITY_DN7892_c0_g1_i5	TRINITY_DN7892_c0_g1_i5	K07374	TUBA	Motor proteins;Phagosome	cytoplasmic	Down
